# Supplementary material for: A medical imaging analysis system for trigger finger using an adaptive texture-based active shape model (ATASM) in ultrasound images
Source: PLoS One. 2017 Oct 27;12(10):e0187042. doi: 10.1371/journal.pone.0187042 (PMC5659776; doi:10.1371/journal.pone.0187042)
Supplement: S1 Dataset — (ZIP) [file pone.0187042.s001.zip]

Archive with 75 entries (74 files):
- SegmentationData/
- SegmentationData/253_L3T.bmp
- SegmentationData/253_R3T.bmp
- SegmentationData/254_L1T.bmp
- SegmentationData/254_L3T.bmp
- SegmentationData/254_R3T.bmp
- SegmentationData/256_R4T.bmp
- SegmentationData/257_R4T.bmp
- SegmentationData/258_R3T.bmp
- SegmentationData/263_L3T.bmp
- SegmentationData/263_R3T.bmp
- SegmentationData/265_L3T.bmp
- SegmentationData/265_R3T.bmp
- SegmentationData/272_R3T.bmp
- SegmentationData/277_L3T.bmp
- SegmentationData/277_R3T.bmp
- SegmentationData/280_R1T.bmp
- SegmentationData/284_L3T.bmp
- SegmentationData/284_R3T.bmp
- SegmentationData/290_L4T.bmp
- SegmentationData/290_R4T.bmp
- SegmentationData/293_L2T.bmp
- SegmentationData/299_L3T.bmp
- SegmentationData/299_R3T.bmp
- SegmentationData/36.bmp
- SegmentationData/39.bmp
- SegmentationData/74.bmp
- SegmentationData/88.bmp
- SegmentationData/92.bmp
- SegmentationData/93.bmp
- SegmentationData/95.bmp
- SegmentationData/96.bmp
- SegmentationData/99.bmp
- SegmentationData/A0.bmp
- SegmentationData/A1.bmp
- SegmentationData/A2.bmp
- SegmentationData/A3.bmp
- SegmentationData/A4.bmp
- SegmentationData/A5.bmp
- SegmentationData/A6.bmp
- SegmentationData/A7.bmp
- SegmentationData/A9.bmp
- SegmentationData/B1.bmp
- SegmentationData/B3.bmp
- SegmentationData/CCK101124.bmp
- SegmentationData/CCS11142523_2.bmp
- SegmentationData/CCS11142523_4.bmp
- SegmentationData/CPY101123.bmp
- SegmentationData/CSZ6393945.bmp
- SegmentationData/CWC8488972.bmp
- SegmentationData/HCM12723295_1.bmp
- SegmentationData/HCM12723295_2.bmp
- SegmentationData/HLS998952.bmp
- SegmentationData/KHSZ26402.bmp
- SegmentationData/KL874488_1.bmp
- SegmentationData/KL874488_2.bmp
- SegmentationData/L2T1.bmp
- SegmentationData/L2T3.bmp
- SegmentationData/L2T31.bmp
- SegmentationData/L3T3.bmp
- SegmentationData/L46.bmp
- SegmentationData/LMC14287212.bmp
- SegmentationData/R3T1.bmp
- SegmentationData/R3T3.bmp
- SegmentationData/R3T32.bmp
- SegmentationData/R46.bmp
- SegmentationData/R4T1.bmp
- SegmentationData/R4T3.bmp
- SegmentationData/R4T32.bmp
- SegmentationData/R4T3_1.bmp
- SegmentationData/R4T3_2.bmp
- SegmentationData/RT32.bmp
- SegmentationData/WJY691133.bmp
- SegmentationData/WSH5043624_2.bmp
- SegmentationData/ZCH5592493.bmp
