# Supplementary material for: A medical imaging analysis system for trigger finger using an adaptive texture-based active shape model (ATASM) in ultrasound images
Source: PLoS One. 2017 Oct 27;12(10):e0187042. doi: 10.1371/journal.pone.0187042 (PMC5659776; doi:10.1371/journal.pone.0187042)
Supplement: S2 Dataset — Each row in the file is the point coordinate (X,Y) on the contour. (ZIP) [file pone.0187042.s002.zip]

Archive with 134 entries (131 files):
- GroundTruth/
- GroundTruth/Sheath/
- GroundTruth/Sheath/253_L3T_Sheath.txt
- GroundTruth/Sheath/253_R3T_Sheath.txt
- GroundTruth/Sheath/254_L1T_Sheath.txt
- GroundTruth/Sheath/254_L3T_Sheath.txt
- GroundTruth/Sheath/254_R3T_Sheath.txt
- GroundTruth/Sheath/256_R4T_Sheath.txt
- GroundTruth/Sheath/257_R4T_Sheath.txt
- GroundTruth/Sheath/258_R3T_Sheath.txt
- GroundTruth/Sheath/263_L3T_Sheath.txt
- GroundTruth/Sheath/263_R3T_Sheath.txt
- GroundTruth/Sheath/265_L3T_Sheath.txt
- GroundTruth/Sheath/265_R3T_Sheath.txt
- GroundTruth/Sheath/272_R3T_Sheath.txt
- GroundTruth/Sheath/277_L3T_Sheath.txt
- GroundTruth/Sheath/277_R3T_Sheath.txt
- GroundTruth/Sheath/280_R1T_Sheath.txt
- GroundTruth/Sheath/284_L3T_Sheath.txt
- GroundTruth/Sheath/284_R3T_Sheath.txt
- GroundTruth/Sheath/290_L4T_Sheath.txt
- GroundTruth/Sheath/290_R4T_Sheath.txt
- GroundTruth/Sheath/293_L2T_Sheath.txt
- GroundTruth/Sheath/299_L3T_Sheath.txt
- GroundTruth/Sheath/299_R3T_Sheath.txt
- GroundTruth/Sheath/36_Sheath.txt
- GroundTruth/Sheath/39_Sheath.txt
- GroundTruth/Sheath/74_Sheath.txt
- GroundTruth/Sheath/88_Sheath.txt
- GroundTruth/Sheath/92_Sheath.txt
- GroundTruth/Sheath/93_Sheath.txt
- GroundTruth/Sheath/96_Sheath.txt
- GroundTruth/Sheath/99_Sheath.txt
- GroundTruth/Sheath/A0_Sheath.txt
- GroundTruth/Sheath/A1_Sheath.txt
- GroundTruth/Sheath/A2_Sheath.txt
- GroundTruth/Sheath/A3_Sheath.txt
- GroundTruth/Sheath/A4_Sheath.txt
- GroundTruth/Sheath/A5_Sheath.txt
- GroundTruth/Sheath/A6_Sheath.txt
- GroundTruth/Sheath/A7_Sheath.txt
- GroundTruth/Sheath/A9_Sheath.txt
- GroundTruth/Sheath/B1_Sheath.txt
- GroundTruth/Sheath/B3_Sheath.txt
- GroundTruth/Sheath/L2T1_Sheath.txt
- GroundTruth/Sheath/L2T31_Sheath.txt
- GroundTruth/Sheath/L2T3_Sheath.txt
- GroundTruth/Sheath/L3T3_Sheath.txt
- GroundTruth/Sheath/L46_Sheath.txt
- GroundTruth/Sheath/R3T1_Sheath.txt
- GroundTruth/Sheath/R3T32_Sheath.txt
- GroundTruth/Sheath/R3T3_Sheath.txt
- GroundTruth/Sheath/R46_Sheath.txt
- GroundTruth/Sheath/R4T1_Sheath.txt
- GroundTruth/Sheath/R4T32_Sheath.txt
- GroundTruth/Sheath/R4T3_1_Sheath.txt
- GroundTruth/Sheath/R4T3_2_Sheath.txt
- GroundTruth/Sheath/R4T3_Sheath.txt
- GroundTruth/Sheath/RT32_Sheath.txt
- GroundTruth/Tendon/
- GroundTruth/Tendon/253_L3T_Tendon.txt
- GroundTruth/Tendon/253_R3T_Tendon.txt
- GroundTruth/Tendon/254_L1T_Tendon.txt
- GroundTruth/Tendon/254_L3T_Tendon.txt
- GroundTruth/Tendon/254_R3T_Tendon.txt
- GroundTruth/Tendon/256_R4T_Tendon.txt
- GroundTruth/Tendon/257_R4T_Tendon.txt
- GroundTruth/Tendon/258_R3T_Tendon.txt
- GroundTruth/Tendon/263_L3T_Tendon.txt
- GroundTruth/Tendon/263_R3T_Tendon.txt
- GroundTruth/Tendon/265_L3T_Tendon.txt
- GroundTruth/Tendon/265_R3T_Tendon.txt
- GroundTruth/Tendon/272_R3T_Tendon.txt
- GroundTruth/Tendon/277_L3T_Tendon.txt
- GroundTruth/Tendon/277_R3T_Tendon.txt
- GroundTruth/Tendon/280_R1T_Tendon.txt
- GroundTruth/Tendon/284_L3T_Tendon.txt
- GroundTruth/Tendon/284_R3T_Tendon.txt
- GroundTruth/Tendon/290_L4T_Tendon.txt
- GroundTruth/Tendon/290_R4T_Tendon.txt
- GroundTruth/Tendon/293_L2T_Tendon.txt
- GroundTruth/Tendon/299_L3T_Tendon.txt
- GroundTruth/Tendon/299_R3T_Tendon.txt
- GroundTruth/Tendon/36_Tendon.txt
- GroundTruth/Tendon/39_Tendon.txt
- GroundTruth/Tendon/74_Tendon.txt
- GroundTruth/Tendon/88_Tendon.txt
- GroundTruth/Tendon/92_Tendon.txt
- GroundTruth/Tendon/93_Tendon.txt
- GroundTruth/Tendon/95_Tendon.txt
- GroundTruth/Tendon/96_Tendon.txt
- GroundTruth/Tendon/99_Tendon.txt
- GroundTruth/Tendon/A0_Tendon.txt
- GroundTruth/Tendon/A1_Tendon.txt
- GroundTruth/Tendon/A2_Tendon.txt
- GroundTruth/Tendon/A3_Tendon.txt
- GroundTruth/Tendon/A4_Tendon.txt
- GroundTruth/Tendon/A5_Tendon.txt
- GroundTruth/Tendon/A6_Tendon.txt
- GroundTruth/Tendon/A7_Tendon.txt
- GroundTruth/Tendon/A9_Tendon.txt
- GroundTruth/Tendon/B1_Tendon.txt
- GroundTruth/Tendon/B3_Tendon.txt
- GroundTruth/Tendon/CCK101124_Tendon.txt
- GroundTruth/Tendon/CCS11142523_2_Tendon.txt
- GroundTruth/Tendon/CCS11142523_4_Tendon.txt
- GroundTruth/Tendon/CPY101123_Tendon.txt
- GroundTruth/Tendon/CSZ6393945_Tendon.txt
- GroundTruth/Tendon/CWC8488972_Tendon.txt
- GroundTruth/Tendon/HCM12723295_1_Tendon.txt
- GroundTruth/Tendon/HCM12723295_2_Tendon.txt
- GroundTruth/Tendon/HLS998952_Tendon.txt
- GroundTruth/Tendon/KHSZ26402_Tendon.txt
- GroundTruth/Tendon/KL874488_1_Tendon.txt
- GroundTruth/Tendon/KL874488_2_Tendon.txt
- GroundTruth/Tendon/L2T1_Tendon.txt
- GroundTruth/Tendon/L2T31_Tendon.txt
- GroundTruth/Tendon/L2T3_Tendon.txt
- GroundTruth/Tendon/L3T3_Tendon.txt
- GroundTruth/Tendon/L46_Tendon.txt
- GroundTruth/Tendon/LMC14287212_Tendon.txt
- GroundTruth/Tendon/R3T1_Tendon.txt
- GroundTruth/Tendon/R3T32_Tendon.txt
- GroundTruth/Tendon/R3T3_Tendon.txt
- GroundTruth/Tendon/R46_Tendon.txt
- GroundTruth/Tendon/R4T1_Tendon.txt
- GroundTruth/Tendon/R4T32_Tendon.txt
- GroundTruth/Tendon/R4T3_1_Tendon.txt
- GroundTruth/Tendon/R4T3_2_Tendon.txt
- GroundTruth/Tendon/R4T3_Tendon.txt
- GroundTruth/Tendon/RT32_Tendon.txt
- GroundTruth/Tendon/WJY691133_Tendon.txt
- GroundTruth/Tendon/WSH5043624_2_Tendon.txt
- GroundTruth/Tendon/ZCH5592493_Tendon.txt
