# Supplementary material for: A medical imaging analysis system for trigger finger using an adaptive texture-based active shape model (ATASM) in ultrasound images
Source: PLoS One. 2017 Oct 27;12(10):e0187042. doi: 10.1371/journal.pone.0187042 (PMC5659776; doi:10.1371/journal.pone.0187042)
Supplement: S2 Dataset — Each row in the file is the point coordinate (X,Y) on the contour. (ZIP) [file pone.0187042.s002.zip › GroundTruth/Sheath/253_L3T_Sheath.txt]

339.000000	175.000000
334.000000	175.000000
329.000000	173.000000
320.000000	173.000000
313.000000	173.000000
308.000000	170.000000
302.000000	167.000000
296.000000	162.000000
293.000000	157.000000
289.000000	152.000000
287.000000	144.000000
290.000000	138.000000
293.000000	132.000000
302.000000	125.000000
311.000000	122.000000
318.000000	121.000000
325.000000	121.000000
331.000000	121.000000
341.000000	121.000000
347.000000	121.000000
353.000000	121.000000
359.000000	121.000000
364.000000	123.000000
371.000000	125.000000
377.000000	125.000000
382.000000	126.000000
387.000000	129.000000
392.000000	131.000000
396.000000	134.000000
401.000000	136.000000
403.000000	140.000000
403.000000	147.000000
399.000000	152.000000
395.000000	156.000000
391.000000	159.000000
383.000000	164.000000
377.000000	168.000000
369.000000	170.000000
360.000000	172.000000
352.000000	173.000000
