# Supplementary material for: A medical imaging analysis system for trigger finger using an adaptive texture-based active shape model (ATASM) in ultrasound images
Source: PLoS One. 2017 Oct 27;12(10):e0187042. doi: 10.1371/journal.pone.0187042 (PMC5659776; doi:10.1371/journal.pone.0187042)
Supplement: S2 Dataset — Each row in the file is the point coordinate (X,Y) on the contour. (ZIP) [file pone.0187042.s002.zip › GroundTruth/Sheath/253_R3T_Sheath.txt]

274.000000	187.000000
259.000000	187.000000
242.000000	185.000000
228.000000	176.000000
221.000000	164.000000
221.000000	144.000000
231.000000	131.000000
247.000000	125.000000
262.000000	123.000000
276.000000	126.000000
289.000000	126.000000
302.000000	128.000000
314.000000	131.000000
324.000000	143.000000
330.000000	152.000000
325.000000	159.000000
321.000000	166.000000
311.000000	175.000000
300.000000	183.000000
286.000000	189.000000
