# Supplementary material for: A medical imaging analysis system for trigger finger using an adaptive texture-based active shape model (ATASM) in ultrasound images
Source: PLoS One. 2017 Oct 27;12(10):e0187042. doi: 10.1371/journal.pone.0187042 (PMC5659776; doi:10.1371/journal.pone.0187042)
Supplement: S2 Dataset — Each row in the file is the point coordinate (X,Y) on the contour. (ZIP) [file pone.0187042.s002.zip › GroundTruth/Sheath/254_L1T_Sheath.txt]

349.000000	208.000000
339.000000	205.000000
329.000000	201.000000
320.000000	196.000000
313.000000	190.000000
307.000000	183.000000
312.000000	171.000000
318.000000	163.000000
327.000000	158.000000
333.000000	157.000000
345.000000	157.000000
356.000000	157.000000
367.000000	158.000000
376.000000	164.000000
382.000000	170.000000
384.000000	178.000000
379.000000	188.000000
373.000000	197.000000
364.000000	206.000000
351.000000	209.000000
