# Supplementary material for: A medical imaging analysis system for trigger finger using an adaptive texture-based active shape model (ATASM) in ultrasound images
Source: PLoS One. 2017 Oct 27;12(10):e0187042. doi: 10.1371/journal.pone.0187042 (PMC5659776; doi:10.1371/journal.pone.0187042)
Supplement: S2 Dataset — Each row in the file is the point coordinate (X,Y) on the contour. (ZIP) [file pone.0187042.s002.zip › GroundTruth/Sheath/254_L3T_Sheath.txt]

321.000000	222.000000
311.000000	220.000000
291.000000	220.000000
279.000000	215.000000
272.000000	206.000000
269.000000	198.000000
279.000000	180.000000
296.000000	168.000000
313.000000	166.000000
337.000000	171.000000
360.000000	179.000000
365.000000	184.000000
367.000000	194.000000
365.000000	206.000000
356.000000	217.000000
348.000000	222.000000
341.000000	222.000000
335.000000	222.000000
330.000000	221.000000
