# Supplementary material for: A medical imaging analysis system for trigger finger using an adaptive texture-based active shape model (ATASM) in ultrasound images
Source: PLoS One. 2017 Oct 27;12(10):e0187042. doi: 10.1371/journal.pone.0187042 (PMC5659776; doi:10.1371/journal.pone.0187042)
Supplement: S2 Dataset — Each row in the file is the point coordinate (X,Y) on the contour. (ZIP) [file pone.0187042.s002.zip › GroundTruth/Sheath/254_R3T_Sheath.txt]

290.000000	246.000000
277.000000	242.000000
263.000000	238.000000
253.000000	230.000000
243.000000	217.000000
239.000000	205.000000
250.000000	191.000000
265.000000	184.000000
283.000000	183.000000
299.000000	183.000000
309.000000	183.000000
319.000000	185.000000
330.000000	189.000000
343.000000	194.000000
347.000000	204.000000
346.000000	214.000000
337.000000	229.000000
320.000000	238.000000
310.000000	241.000000
301.000000	244.000000
