# Supplementary material for: A medical imaging analysis system for trigger finger using an adaptive texture-based active shape model (ATASM) in ultrasound images
Source: PLoS One. 2017 Oct 27;12(10):e0187042. doi: 10.1371/journal.pone.0187042 (PMC5659776; doi:10.1371/journal.pone.0187042)
Supplement: S2 Dataset — Each row in the file is the point coordinate (X,Y) on the contour. (ZIP) [file pone.0187042.s002.zip › GroundTruth/Sheath/256_R4T_Sheath.txt]

343.000000	237.000000
331.000000	237.000000
320.000000	235.000000
309.000000	230.000000
298.000000	218.000000
291.000000	208.000000
295.000000	200.000000
303.000000	186.000000
314.000000	181.000000
327.000000	181.000000
340.000000	181.000000
353.000000	181.000000
365.000000	184.000000
377.000000	186.000000
385.000000	189.000000
390.000000	194.000000
393.000000	201.000000
388.000000	218.000000
376.000000	229.000000
359.000000	234.000000
