# Supplementary material for: A medical imaging analysis system for trigger finger using an adaptive texture-based active shape model (ATASM) in ultrasound images
Source: PLoS One. 2017 Oct 27;12(10):e0187042. doi: 10.1371/journal.pone.0187042 (PMC5659776; doi:10.1371/journal.pone.0187042)
Supplement: S2 Dataset — Each row in the file is the point coordinate (X,Y) on the contour. (ZIP) [file pone.0187042.s002.zip › GroundTruth/Sheath/257_R4T_Sheath.txt]

393.000000	204.000000
375.000000	194.000000
358.000000	187.000000
350.000000	177.000000
345.000000	161.000000
351.000000	146.000000
366.000000	135.000000
388.000000	124.000000
407.000000	122.000000
419.000000	124.000000
434.000000	130.000000
445.000000	134.000000
457.000000	142.000000
464.000000	150.000000
465.000000	164.000000
455.000000	179.000000
444.000000	190.000000
435.000000	196.000000
421.000000	202.000000
406.000000	205.000000
