# Supplementary material for: A medical imaging analysis system for trigger finger using an adaptive texture-based active shape model (ATASM) in ultrasound images
Source: PLoS One. 2017 Oct 27;12(10):e0187042. doi: 10.1371/journal.pone.0187042 (PMC5659776; doi:10.1371/journal.pone.0187042)
Supplement: S2 Dataset — Each row in the file is the point coordinate (X,Y) on the contour. (ZIP) [file pone.0187042.s002.zip › GroundTruth/Sheath/258_R3T_Sheath.txt]

387.000000	233.000000
370.000000	228.000000
357.000000	220.000000
347.000000	211.000000
336.000000	193.000000
340.000000	181.000000
355.000000	170.000000
370.000000	165.000000
390.000000	165.000000
407.000000	166.000000
420.000000	168.000000
436.000000	173.000000
448.000000	180.000000
454.000000	188.000000
459.000000	202.000000
448.000000	216.000000
434.000000	225.000000
423.000000	231.000000
410.000000	234.000000
398.000000	236.000000
