# Supplementary material for: A medical imaging analysis system for trigger finger using an adaptive texture-based active shape model (ATASM) in ultrasound images
Source: PLoS One. 2017 Oct 27;12(10):e0187042. doi: 10.1371/journal.pone.0187042 (PMC5659776; doi:10.1371/journal.pone.0187042)
Supplement: S2 Dataset — Each row in the file is the point coordinate (X,Y) on the contour. (ZIP) [file pone.0187042.s002.zip › GroundTruth/Sheath/263_L3T_Sheath.txt]

315.000000	206.000000
301.000000	206.000000
286.000000	203.000000
268.000000	194.000000
258.000000	183.000000
257.000000	166.000000
270.000000	158.000000
283.000000	153.000000
298.000000	152.000000
314.000000	153.000000
330.000000	156.000000
346.000000	160.000000
357.000000	164.000000
366.000000	171.000000
374.000000	178.000000
378.000000	188.000000
370.000000	194.000000
353.000000	199.000000
337.000000	204.000000
325.000000	206.000000
