# Supplementary material for: A medical imaging analysis system for trigger finger using an adaptive texture-based active shape model (ATASM) in ultrasound images
Source: PLoS One. 2017 Oct 27;12(10):e0187042. doi: 10.1371/journal.pone.0187042 (PMC5659776; doi:10.1371/journal.pone.0187042)
Supplement: S2 Dataset — Each row in the file is the point coordinate (X,Y) on the contour. (ZIP) [file pone.0187042.s002.zip › GroundTruth/Sheath/263_R3T_Sheath.txt]

287.000000	199.000000
274.000000	197.000000
267.000000	192.000000
254.000000	186.000000
240.000000	175.000000
236.000000	163.000000
242.000000	155.000000
255.000000	147.000000
266.000000	144.000000
284.000000	138.000000
301.000000	138.000000
316.000000	141.000000
329.000000	145.000000
339.000000	149.000000
346.000000	153.000000
351.000000	161.000000
345.000000	175.000000
332.000000	191.000000
317.000000	195.000000
303.000000	197.000000
