# Supplementary material for: A medical imaging analysis system for trigger finger using an adaptive texture-based active shape model (ATASM) in ultrasound images
Source: PLoS One. 2017 Oct 27;12(10):e0187042. doi: 10.1371/journal.pone.0187042 (PMC5659776; doi:10.1371/journal.pone.0187042)
Supplement: S2 Dataset — Each row in the file is the point coordinate (X,Y) on the contour. (ZIP) [file pone.0187042.s002.zip › GroundTruth/Sheath/265_L3T_Sheath.txt]

244.000000	202.000000
231.000000	201.000000
215.000000	199.000000
203.000000	190.000000
195.000000	181.000000
187.000000	171.000000
187.000000	161.000000
199.000000	149.000000
212.000000	148.000000
226.000000	148.000000
239.000000	148.000000
252.000000	148.000000
266.000000	149.000000
278.000000	154.000000
288.000000	158.000000
296.000000	166.000000
292.000000	178.000000
284.000000	186.000000
272.000000	193.000000
261.000000	196.000000
