# Supplementary material for: A medical imaging analysis system for trigger finger using an adaptive texture-based active shape model (ATASM) in ultrasound images
Source: PLoS One. 2017 Oct 27;12(10):e0187042. doi: 10.1371/journal.pone.0187042 (PMC5659776; doi:10.1371/journal.pone.0187042)
Supplement: S2 Dataset — Each row in the file is the point coordinate (X,Y) on the contour. (ZIP) [file pone.0187042.s002.zip › GroundTruth/Sheath/265_R3T_Sheath.txt]

396.000000	213.000000
388.000000	211.000000
370.000000	211.000000
355.000000	205.000000
345.000000	197.000000
337.000000	183.000000
339.000000	168.000000
346.000000	157.000000
361.000000	147.000000
378.000000	144.000000
397.000000	145.000000
412.000000	146.000000
427.000000	148.000000
434.000000	151.000000
443.000000	163.000000
446.000000	172.000000
442.000000	186.000000
431.000000	201.000000
416.000000	210.000000
406.000000	211.000000
