# Supplementary material for: A medical imaging analysis system for trigger finger using an adaptive texture-based active shape model (ATASM) in ultrasound images
Source: PLoS One. 2017 Oct 27;12(10):e0187042. doi: 10.1371/journal.pone.0187042 (PMC5659776; doi:10.1371/journal.pone.0187042)
Supplement: S2 Dataset — Each row in the file is the point coordinate (X,Y) on the contour. (ZIP) [file pone.0187042.s002.zip › GroundTruth/Sheath/272_R3T_Sheath.txt]

370.000000	204.000000
358.000000	203.000000
347.000000	201.000000
328.000000	180.000000
331.000000	169.000000
341.000000	159.000000
348.000000	151.000000
365.000000	147.000000
378.000000	147.000000
397.000000	148.000000
409.000000	151.000000
414.000000	158.000000
422.000000	165.000000
427.000000	173.000000
417.000000	190.000000
405.000000	200.000000
392.000000	202.000000
380.000000	203.000000
