# Supplementary material for: A medical imaging analysis system for trigger finger using an adaptive texture-based active shape model (ATASM) in ultrasound images
Source: PLoS One. 2017 Oct 27;12(10):e0187042. doi: 10.1371/journal.pone.0187042 (PMC5659776; doi:10.1371/journal.pone.0187042)
Supplement: S2 Dataset — Each row in the file is the point coordinate (X,Y) on the contour. (ZIP) [file pone.0187042.s002.zip › GroundTruth/Sheath/277_L3T_Sheath.txt]

290.000000	222.000000
278.000000	222.000000
267.000000	218.000000
255.000000	210.000000
249.000000	202.000000
249.000000	193.000000
258.000000	183.000000
267.000000	175.000000
278.000000	170.000000
291.000000	165.000000
303.000000	165.000000
313.000000	165.000000
322.000000	169.000000
334.000000	175.000000
337.000000	181.000000
341.000000	189.000000
339.000000	196.000000
328.000000	206.000000
315.000000	213.000000
303.000000	216.000000
