# Supplementary material for: A medical imaging analysis system for trigger finger using an adaptive texture-based active shape model (ATASM) in ultrasound images
Source: PLoS One. 2017 Oct 27;12(10):e0187042. doi: 10.1371/journal.pone.0187042 (PMC5659776; doi:10.1371/journal.pone.0187042)
Supplement: S2 Dataset — Each row in the file is the point coordinate (X,Y) on the contour. (ZIP) [file pone.0187042.s002.zip › GroundTruth/Sheath/277_R3T_Sheath.txt]

290.000000	252.000000
279.000000	251.000000
270.000000	247.000000
262.000000	240.000000
254.000000	229.000000
250.000000	218.000000
250.000000	205.000000
260.000000	194.000000
278.000000	190.000000
292.000000	188.000000
306.000000	189.000000
319.000000	189.000000
328.000000	194.000000
338.000000	199.000000
346.000000	205.000000
346.000000	219.000000
340.000000	232.000000
324.000000	245.000000
310.000000	249.000000
301.000000	251.000000
