# Supplementary material for: A medical imaging analysis system for trigger finger using an adaptive texture-based active shape model (ATASM) in ultrasound images
Source: PLoS One. 2017 Oct 27;12(10):e0187042. doi: 10.1371/journal.pone.0187042 (PMC5659776; doi:10.1371/journal.pone.0187042)
Supplement: S2 Dataset — Each row in the file is the point coordinate (X,Y) on the contour. (ZIP) [file pone.0187042.s002.zip › GroundTruth/Sheath/280_R1T_Sheath.txt]

362.000000	205.000000
352.000000	205.000000
343.000000	201.000000
333.000000	194.000000
325.000000	185.000000
323.000000	175.000000
331.000000	164.000000
342.000000	161.000000
354.000000	161.000000
369.000000	160.000000
381.000000	160.000000
392.000000	160.000000
402.000000	162.000000
408.000000	166.000000
413.000000	174.000000
412.000000	182.000000
405.000000	191.000000
396.000000	197.000000
387.000000	203.000000
377.000000	203.000000
