# Supplementary material for: A medical imaging analysis system for trigger finger using an adaptive texture-based active shape model (ATASM) in ultrasound images
Source: PLoS One. 2017 Oct 27;12(10):e0187042. doi: 10.1371/journal.pone.0187042 (PMC5659776; doi:10.1371/journal.pone.0187042)
Supplement: S2 Dataset — Each row in the file is the point coordinate (X,Y) on the contour. (ZIP) [file pone.0187042.s002.zip › GroundTruth/Sheath/284_L3T_Sheath.txt]

329.000000	209.000000
312.000000	207.000000
301.000000	201.000000
288.000000	192.000000
277.000000	186.000000
276.000000	175.000000
277.000000	163.000000
288.000000	150.000000
299.000000	140.000000
315.000000	138.000000
327.000000	141.000000
341.000000	142.000000
355.000000	145.000000
375.000000	146.000000
383.000000	150.000000
390.000000	158.000000
396.000000	171.000000
382.000000	194.000000
358.000000	205.000000
342.000000	208.000000
