# Supplementary material for: A medical imaging analysis system for trigger finger using an adaptive texture-based active shape model (ATASM) in ultrasound images
Source: PLoS One. 2017 Oct 27;12(10):e0187042. doi: 10.1371/journal.pone.0187042 (PMC5659776; doi:10.1371/journal.pone.0187042)
Supplement: S2 Dataset — Each row in the file is the point coordinate (X,Y) on the contour. (ZIP) [file pone.0187042.s002.zip › GroundTruth/Sheath/284_R3T_Sheath.txt]

408.000000	215.000000
389.000000	205.000000
377.000000	196.000000
365.000000	189.000000
354.000000	174.000000
353.000000	161.000000
367.000000	150.000000
383.000000	145.000000
392.000000	145.000000
407.000000	140.000000
417.000000	140.000000
428.000000	141.000000
452.000000	147.000000
467.000000	152.000000
473.000000	159.000000
475.000000	173.000000
468.000000	184.000000
456.000000	198.000000
438.000000	209.000000
426.000000	213.000000
