# Supplementary material for: A medical imaging analysis system for trigger finger using an adaptive texture-based active shape model (ATASM) in ultrasound images
Source: PLoS One. 2017 Oct 27;12(10):e0187042. doi: 10.1371/journal.pone.0187042 (PMC5659776; doi:10.1371/journal.pone.0187042)
Supplement: S2 Dataset — Each row in the file is the point coordinate (X,Y) on the contour. (ZIP) [file pone.0187042.s002.zip › GroundTruth/Sheath/290_L4T_Sheath.txt]

340.000000	197.000000
329.000000	197.000000
318.000000	193.000000
309.000000	190.000000
298.000000	184.000000
291.000000	179.000000
291.000000	167.000000
301.000000	159.000000
319.000000	151.000000
338.000000	150.000000
348.000000	150.000000
359.000000	151.000000
368.000000	154.000000
379.000000	156.000000
392.000000	161.000000
397.000000	168.000000
393.000000	180.000000
385.000000	186.000000
372.000000	193.000000
355.000000	196.000000
