# Supplementary material for: A medical imaging analysis system for trigger finger using an adaptive texture-based active shape model (ATASM) in ultrasound images
Source: PLoS One. 2017 Oct 27;12(10):e0187042. doi: 10.1371/journal.pone.0187042 (PMC5659776; doi:10.1371/journal.pone.0187042)
Supplement: S2 Dataset — Each row in the file is the point coordinate (X,Y) on the contour. (ZIP) [file pone.0187042.s002.zip › GroundTruth/Sheath/290_R4T_Sheath.txt]

372.000000	224.000000
357.000000	224.000000
344.000000	221.000000
335.000000	214.000000
321.000000	206.000000
317.000000	195.000000
325.000000	177.000000
338.000000	167.000000
350.000000	164.000000
362.000000	160.000000
379.000000	162.000000
393.000000	162.000000
408.000000	166.000000
422.000000	171.000000
433.000000	174.000000
441.000000	183.000000
435.000000	201.000000
421.000000	213.000000
404.000000	221.000000
389.000000	221.000000
389.000000	221.000000
