# Supplementary material for: A medical imaging analysis system for trigger finger using an adaptive texture-based active shape model (ATASM) in ultrasound images
Source: PLoS One. 2017 Oct 27;12(10):e0187042. doi: 10.1371/journal.pone.0187042 (PMC5659776; doi:10.1371/journal.pone.0187042)
Supplement: S2 Dataset — Each row in the file is the point coordinate (X,Y) on the contour. (ZIP) [file pone.0187042.s002.zip › GroundTruth/Sheath/293_L2T_Sheath.txt]

331.000000	206.000000
323.000000	203.000000
313.000000	197.000000
305.000000	192.000000
298.000000	186.000000
293.000000	175.000000
302.000000	164.000000
315.000000	156.000000
327.000000	156.000000
338.000000	154.000000
351.000000	158.000000
362.000000	160.000000
372.000000	163.000000
382.000000	165.000000
393.000000	170.000000
395.000000	179.000000
381.000000	190.000000
363.000000	197.000000
346.000000	203.000000
