# Supplementary material for: A medical imaging analysis system for trigger finger using an adaptive texture-based active shape model (ATASM) in ultrasound images
Source: PLoS One. 2017 Oct 27;12(10):e0187042. doi: 10.1371/journal.pone.0187042 (PMC5659776; doi:10.1371/journal.pone.0187042)
Supplement: S2 Dataset — Each row in the file is the point coordinate (X,Y) on the contour. (ZIP) [file pone.0187042.s002.zip › GroundTruth/Sheath/299_L3T_Sheath.txt]

417.000000	240.000000
406.000000	240.000000
392.000000	232.000000
384.000000	228.000000
375.000000	218.000000
370.000000	206.000000
372.000000	195.000000
380.000000	185.000000
393.000000	178.000000
406.000000	176.000000
422.000000	175.000000
434.000000	176.000000
447.000000	180.000000
454.000000	184.000000
463.000000	190.000000
464.000000	202.000000
464.000000	215.000000
456.000000	223.000000
442.000000	232.000000
430.000000	237.000000
