# Supplementary material for: A medical imaging analysis system for trigger finger using an adaptive texture-based active shape model (ATASM) in ultrasound images
Source: PLoS One. 2017 Oct 27;12(10):e0187042. doi: 10.1371/journal.pone.0187042 (PMC5659776; doi:10.1371/journal.pone.0187042)
Supplement: S2 Dataset — Each row in the file is the point coordinate (X,Y) on the contour. (ZIP) [file pone.0187042.s002.zip › GroundTruth/Sheath/299_R3T_Sheath.txt]

337.000000	252.000000
327.000000	247.000000
317.000000	240.000000
309.000000	234.000000
300.000000	225.000000
294.000000	217.000000
290.000000	204.000000
294.000000	191.000000
311.000000	182.000000
334.000000	178.000000
345.000000	179.000000
358.000000	179.000000
370.000000	184.000000
381.000000	187.000000
388.000000	190.000000
394.000000	197.000000
397.000000	214.000000
392.000000	225.000000
365.000000	248.000000
349.000000	251.000000
