# Supplementary material for: A medical imaging analysis system for trigger finger using an adaptive texture-based active shape model (ATASM) in ultrasound images
Source: PLoS One. 2017 Oct 27;12(10):e0187042. doi: 10.1371/journal.pone.0187042 (PMC5659776; doi:10.1371/journal.pone.0187042)
Supplement: S2 Dataset — Each row in the file is the point coordinate (X,Y) on the contour. (ZIP) [file pone.0187042.s002.zip › GroundTruth/Sheath/36_Sheath.txt]

268.000000	226.000000
273.000000	227.000000
278.000000	227.000000
282.000000	227.000000
287.000000	228.000000
291.000000	229.000000
297.000000	230.000000
302.000000	230.000000
307.000000	230.000000
312.000000	229.000000
317.000000	228.000000
322.000000	227.000000
326.000000	226.000000
331.000000	224.000000
336.000000	222.000000
341.000000	219.000000
345.000000	216.000000
349.000000	212.000000
352.000000	206.000000
352.000000	200.000000
351.000000	194.000000
350.000000	189.000000
347.000000	184.000000
344.000000	181.000000
341.000000	179.000000
337.000000	175.000000
333.000000	173.000000
329.000000	173.000000
324.000000	172.000000
319.000000	172.000000
313.000000	171.000000
307.000000	170.000000
303.000000	170.000000
298.000000	171.000000
294.000000	171.000000
290.000000	171.000000
284.000000	172.000000
278.000000	173.000000
271.000000	176.000000
265.000000	180.000000
261.000000	183.000000
257.000000	187.000000
254.000000	191.000000
251.000000	196.000000
251.000000	200.000000
251.000000	206.000000
253.000000	209.000000
255.000000	213.000000
257.000000	216.000000
259.000000	220.000000
262.000000	222.000000
265.000000	223.000000
267.000000	225.000000
