# Supplementary material for: A medical imaging analysis system for trigger finger using an adaptive texture-based active shape model (ATASM) in ultrasound images
Source: PLoS One. 2017 Oct 27;12(10):e0187042. doi: 10.1371/journal.pone.0187042 (PMC5659776; doi:10.1371/journal.pone.0187042)
Supplement: S2 Dataset — Each row in the file is the point coordinate (X,Y) on the contour. (ZIP) [file pone.0187042.s002.zip › GroundTruth/Sheath/39_Sheath.txt]

279.000000	142.000000
283.000000	143.000000
289.000000	145.000000
296.000000	147.000000
304.000000	148.000000
312.000000	150.000000
318.000000	150.000000
323.000000	150.000000
328.000000	150.000000
336.000000	148.000000
344.000000	147.000000
349.000000	144.000000
356.000000	141.000000
362.000000	139.000000
366.000000	135.000000
370.000000	129.000000
370.000000	122.000000
370.000000	116.000000
369.000000	110.000000
368.000000	105.000000
367.000000	101.000000
365.000000	97.000000
362.000000	94.000000
359.000000	91.000000
353.000000	87.000000
349.000000	85.000000
345.000000	84.000000
340.000000	83.000000
334.000000	82.000000
329.000000	80.000000
323.000000	80.000000
316.000000	80.000000
307.000000	80.000000
299.000000	80.000000
293.000000	81.000000
287.000000	82.000000
279.000000	84.000000
272.000000	88.000000
270.000000	92.000000
267.000000	95.000000
265.000000	100.000000
262.000000	105.000000
261.000000	110.000000
261.000000	113.000000
260.000000	116.000000
260.000000	120.000000
261.000000	123.000000
261.000000	125.000000
261.000000	128.000000
263.000000	129.000000
265.000000	132.000000
267.000000	135.000000
269.000000	137.000000
272.000000	139.000000
274.000000	140.000000
