# Supplementary material for: A medical imaging analysis system for trigger finger using an adaptive texture-based active shape model (ATASM) in ultrasound images
Source: PLoS One. 2017 Oct 27;12(10):e0187042. doi: 10.1371/journal.pone.0187042 (PMC5659776; doi:10.1371/journal.pone.0187042)
Supplement: S2 Dataset — Each row in the file is the point coordinate (X,Y) on the contour. (ZIP) [file pone.0187042.s002.zip › GroundTruth/Sheath/74_Sheath.txt]

305.000000	185.000000
312.000000	185.000000
321.000000	185.000000
330.000000	184.000000
338.000000	181.000000
346.000000	179.000000
352.000000	176.000000
357.000000	174.000000
367.000000	171.000000
374.000000	165.000000
375.000000	158.000000
374.000000	151.000000
373.000000	145.000000
368.000000	139.000000
360.000000	135.000000
355.000000	131.000000
348.000000	128.000000
343.000000	126.000000
337.000000	123.000000
332.000000	122.000000
329.000000	120.000000
323.000000	118.000000
316.000000	118.000000
309.000000	117.000000
302.000000	117.000000
294.000000	118.000000
287.000000	120.000000
280.000000	121.000000
273.000000	124.000000
268.000000	127.000000
263.000000	131.000000
258.000000	136.000000
252.000000	141.000000
252.000000	147.000000
251.000000	152.000000
252.000000	156.000000
254.000000	160.000000
256.000000	163.000000
258.000000	167.000000
261.000000	170.000000
264.000000	174.000000
268.000000	176.000000
271.000000	179.000000
275.000000	181.000000
280.000000	184.000000
286.000000	184.000000
293.000000	185.000000
298.000000	185.000000
