# Supplementary material for: A medical imaging analysis system for trigger finger using an adaptive texture-based active shape model (ATASM) in ultrasound images
Source: PLoS One. 2017 Oct 27;12(10):e0187042. doi: 10.1371/journal.pone.0187042 (PMC5659776; doi:10.1371/journal.pone.0187042)
Supplement: S2 Dataset — Each row in the file is the point coordinate (X,Y) on the contour. (ZIP) [file pone.0187042.s002.zip › GroundTruth/Sheath/88_Sheath.txt]

330.000000	152.000000
339.000000	155.000000
349.000000	156.000000
358.000000	159.000000
367.000000	159.000000
376.000000	161.000000
386.000000	158.000000
392.000000	155.000000
402.000000	150.000000
407.000000	142.000000
408.000000	133.000000
408.000000	124.000000
405.000000	116.000000
400.000000	108.000000
391.000000	100.000000
382.000000	93.000000
372.000000	88.000000
362.000000	84.000000
353.000000	82.000000
343.000000	80.000000
332.000000	80.000000
324.000000	81.000000
313.000000	84.000000
301.000000	87.000000
292.000000	89.000000
283.000000	98.000000
279.000000	103.000000
278.000000	109.000000
280.000000	119.000000
285.000000	126.000000
290.000000	132.000000
299.000000	137.000000
306.000000	142.000000
313.000000	145.000000
321.000000	148.000000
324.000000	149.000000
