# Supplementary material for: A medical imaging analysis system for trigger finger using an adaptive texture-based active shape model (ATASM) in ultrasound images
Source: PLoS One. 2017 Oct 27;12(10):e0187042. doi: 10.1371/journal.pone.0187042 (PMC5659776; doi:10.1371/journal.pone.0187042)
Supplement: S2 Dataset — Each row in the file is the point coordinate (X,Y) on the contour. (ZIP) [file pone.0187042.s002.zip › GroundTruth/Sheath/92_Sheath.txt]

361.000000	163.000000
369.000000	164.000000
378.000000	162.000000
384.000000	161.000000
391.000000	158.000000
395.000000	156.000000
403.000000	153.000000
406.000000	148.000000
409.000000	141.000000
409.000000	135.000000
408.000000	131.000000
406.000000	125.000000
403.000000	121.000000
400.000000	118.000000
396.000000	114.000000
391.000000	112.000000
386.000000	110.000000
379.000000	109.000000
372.000000	107.000000
367.000000	107.000000
360.000000	107.000000
353.000000	108.000000
346.000000	108.000000
339.000000	110.000000
332.000000	111.000000
324.000000	115.000000
318.000000	118.000000
314.000000	123.000000
314.000000	129.000000
313.000000	135.000000
315.000000	139.000000
318.000000	147.000000
323.000000	149.000000
327.000000	152.000000
331.000000	154.000000
336.000000	158.000000
340.000000	160.000000
345.000000	161.000000
351.000000	163.000000
357.000000	163.000000
