# Supplementary material for: A medical imaging analysis system for trigger finger using an adaptive texture-based active shape model (ATASM) in ultrasound images
Source: PLoS One. 2017 Oct 27;12(10):e0187042. doi: 10.1371/journal.pone.0187042 (PMC5659776; doi:10.1371/journal.pone.0187042)
Supplement: S2 Dataset — Each row in the file is the point coordinate (X,Y) on the contour. (ZIP) [file pone.0187042.s002.zip › GroundTruth/Sheath/93_Sheath.txt]

368.000000	188.000000
375.000000	188.000000
384.000000	189.000000
394.000000	187.000000
402.000000	185.000000
411.000000	183.000000
420.000000	179.000000
423.000000	170.000000
423.000000	161.000000
420.000000	153.000000
415.000000	145.000000
409.000000	138.000000
401.000000	133.000000
394.000000	131.000000
384.000000	129.000000
375.000000	129.000000
364.000000	130.000000
353.000000	130.000000
346.000000	133.000000
340.000000	138.000000
333.000000	145.000000
328.000000	151.000000
327.000000	162.000000
331.000000	170.000000
334.000000	176.000000
341.000000	182.000000
346.000000	186.000000
351.000000	187.000000
357.000000	188.000000
362.000000	188.000000
