# Supplementary material for: A medical imaging analysis system for trigger finger using an adaptive texture-based active shape model (ATASM) in ultrasound images
Source: PLoS One. 2017 Oct 27;12(10):e0187042. doi: 10.1371/journal.pone.0187042 (PMC5659776; doi:10.1371/journal.pone.0187042)
Supplement: S2 Dataset — Each row in the file is the point coordinate (X,Y) on the contour. (ZIP) [file pone.0187042.s002.zip › GroundTruth/Sheath/96_Sheath.txt]

303.000000	224.000000
317.000000	222.000000
329.000000	218.000000
340.000000	216.000000
348.000000	213.000000
356.000000	203.000000
358.000000	191.000000
358.000000	181.000000
354.000000	174.000000
346.000000	164.000000
336.000000	159.000000
328.000000	157.000000
319.000000	157.000000
309.000000	157.000000
297.000000	157.000000
286.000000	157.000000
276.000000	157.000000
265.000000	160.000000
256.000000	165.000000
252.000000	170.000000
247.000000	177.000000
247.000000	186.000000
247.000000	194.000000
249.000000	199.000000
252.000000	205.000000
258.000000	211.000000
262.000000	215.000000
267.000000	217.000000
274.000000	221.000000
280.000000	223.000000
286.000000	223.000000
295.000000	223.000000
