# Supplementary material for: A medical imaging analysis system for trigger finger using an adaptive texture-based active shape model (ATASM) in ultrasound images
Source: PLoS One. 2017 Oct 27;12(10):e0187042. doi: 10.1371/journal.pone.0187042 (PMC5659776; doi:10.1371/journal.pone.0187042)
Supplement: S2 Dataset — Each row in the file is the point coordinate (X,Y) on the contour. (ZIP) [file pone.0187042.s002.zip › GroundTruth/Sheath/99_Sheath.txt]

350.000000	243.000000
358.000000	240.000000
368.000000	238.000000
378.000000	235.000000
387.000000	231.000000
398.000000	227.000000
405.000000	220.000000
406.000000	213.000000
406.000000	204.000000
403.000000	194.000000
399.000000	185.000000
394.000000	179.000000
387.000000	175.000000
380.000000	171.000000
373.000000	169.000000
364.000000	166.000000
356.000000	165.000000
349.000000	164.000000
339.000000	164.000000
330.000000	166.000000
324.000000	169.000000
317.000000	171.000000
309.000000	176.000000
302.000000	180.000000
295.000000	184.000000
291.000000	190.000000
289.000000	197.000000
288.000000	204.000000
287.000000	211.000000
287.000000	218.000000
290.000000	222.000000
294.000000	226.000000
300.000000	231.000000
305.000000	233.000000
312.000000	237.000000
319.000000	239.000000
326.000000	239.000000
331.000000	239.000000
339.000000	240.000000
344.000000	240.000000
348.000000	241.000000
