# Supplementary material for: A medical imaging analysis system for trigger finger using an adaptive texture-based active shape model (ATASM) in ultrasound images
Source: PLoS One. 2017 Oct 27;12(10):e0187042. doi: 10.1371/journal.pone.0187042 (PMC5659776; doi:10.1371/journal.pone.0187042)
Supplement: S2 Dataset — Each row in the file is the point coordinate (X,Y) on the contour. (ZIP) [file pone.0187042.s002.zip › GroundTruth/Sheath/A0_Sheath.txt]

360.000000	137.000000
370.000000	137.000000
379.000000	137.000000
390.000000	135.000000
399.000000	131.000000
410.000000	126.000000
414.000000	120.000000
416.000000	112.000000
416.000000	105.000000
411.000000	100.000000
403.000000	92.000000
395.000000	89.000000
386.000000	86.000000
378.000000	84.000000
370.000000	82.000000
360.000000	82.000000
353.000000	82.000000
344.000000	83.000000
336.000000	85.000000
328.000000	89.000000
322.000000	93.000000
316.000000	97.000000
312.000000	103.000000
307.000000	110.000000
307.000000	116.000000
306.000000	122.000000
309.000000	128.000000
312.000000	131.000000
316.000000	133.000000
321.000000	134.000000
325.000000	136.000000
332.000000	137.000000
339.000000	137.000000
345.000000	137.000000
350.000000	137.000000
355.000000	137.000000
