# Supplementary material for: A medical imaging analysis system for trigger finger using an adaptive texture-based active shape model (ATASM) in ultrasound images
Source: PLoS One. 2017 Oct 27;12(10):e0187042. doi: 10.1371/journal.pone.0187042 (PMC5659776; doi:10.1371/journal.pone.0187042)
Supplement: S2 Dataset — Each row in the file is the point coordinate (X,Y) on the contour. (ZIP) [file pone.0187042.s002.zip › GroundTruth/Sheath/A1_Sheath.txt]

327.000000	236.000000
338.000000	235.000000
348.000000	236.000000
361.000000	235.000000
375.000000	235.000000
383.000000	232.000000
390.000000	224.000000
392.000000	210.000000
389.000000	197.000000
381.000000	183.000000
373.000000	175.000000
361.000000	167.000000
349.000000	161.000000
340.000000	158.000000
329.000000	157.000000
318.000000	157.000000
304.000000	158.000000
290.000000	160.000000
280.000000	164.000000
268.000000	172.000000
263.000000	180.000000
257.000000	188.000000
254.000000	197.000000
254.000000	204.000000
256.000000	212.000000
259.000000	217.000000
267.000000	221.000000
274.000000	226.000000
280.000000	231.000000
285.000000	233.000000
292.000000	235.000000
300.000000	235.000000
307.000000	235.000000
314.000000	236.000000
320.000000	236.000000
