# Supplementary material for: A medical imaging analysis system for trigger finger using an adaptive texture-based active shape model (ATASM) in ultrasound images
Source: PLoS One. 2017 Oct 27;12(10):e0187042. doi: 10.1371/journal.pone.0187042 (PMC5659776; doi:10.1371/journal.pone.0187042)
Supplement: S2 Dataset — Each row in the file is the point coordinate (X,Y) on the contour. (ZIP) [file pone.0187042.s002.zip › GroundTruth/Sheath/A2_Sheath.txt]

392.000000	128.000000
399.000000	130.000000
408.000000	131.000000
417.000000	131.000000
432.000000	131.000000
440.000000	129.000000
448.000000	128.000000
457.000000	122.000000
465.000000	117.000000
468.000000	105.000000
468.000000	96.000000
464.000000	86.000000
451.000000	81.000000
441.000000	79.000000
430.000000	78.000000
418.000000	78.000000
404.000000	79.000000
390.000000	81.000000
376.000000	85.000000
371.000000	90.000000
365.000000	97.000000
366.000000	105.000000
367.000000	111.000000
370.000000	117.000000
376.000000	121.000000
381.000000	124.000000
386.000000	126.000000
