# Supplementary material for: A medical imaging analysis system for trigger finger using an adaptive texture-based active shape model (ATASM) in ultrasound images
Source: PLoS One. 2017 Oct 27;12(10):e0187042. doi: 10.1371/journal.pone.0187042 (PMC5659776; doi:10.1371/journal.pone.0187042)
Supplement: S2 Dataset — Each row in the file is the point coordinate (X,Y) on the contour. (ZIP) [file pone.0187042.s002.zip › GroundTruth/Sheath/A3_Sheath.txt]

413.000000	187.000000
421.000000	187.000000
429.000000	187.000000
442.000000	187.000000
454.000000	187.000000
468.000000	185.000000
477.000000	179.000000
484.000000	170.000000
490.000000	160.000000
490.000000	149.000000
484.000000	138.000000
475.000000	129.000000
465.000000	121.000000
452.000000	115.000000
438.000000	111.000000
424.000000	110.000000
411.000000	110.000000
398.000000	112.000000
382.000000	118.000000
373.000000	126.000000
365.000000	136.000000
364.000000	149.000000
364.000000	158.000000
365.000000	166.000000
370.000000	173.000000
377.000000	176.000000
384.000000	181.000000
391.000000	183.000000
396.000000	185.000000
401.000000	186.000000
405.000000	187.000000
409.000000	187.000000
