# Supplementary material for: A medical imaging analysis system for trigger finger using an adaptive texture-based active shape model (ATASM) in ultrasound images
Source: PLoS One. 2017 Oct 27;12(10):e0187042. doi: 10.1371/journal.pone.0187042 (PMC5659776; doi:10.1371/journal.pone.0187042)
Supplement: S2 Dataset — Each row in the file is the point coordinate (X,Y) on the contour. (ZIP) [file pone.0187042.s002.zip › GroundTruth/Sheath/A4_Sheath.txt]

432.000000	181.000000
438.000000	183.000000
445.000000	185.000000
455.000000	186.000000
462.000000	184.000000
470.000000	180.000000
479.000000	176.000000
486.000000	168.000000
489.000000	159.000000
487.000000	150.000000
482.000000	140.000000
477.000000	132.000000
469.000000	128.000000
458.000000	124.000000
447.000000	122.000000
436.000000	122.000000
425.000000	124.000000
417.000000	127.000000
402.000000	133.000000
395.000000	140.000000
388.000000	148.000000
388.000000	156.000000
388.000000	162.000000
390.000000	166.000000
399.000000	173.000000
407.000000	175.000000
414.000000	178.000000
421.000000	179.000000
427.000000	180.000000
