# Supplementary material for: A medical imaging analysis system for trigger finger using an adaptive texture-based active shape model (ATASM) in ultrasound images
Source: PLoS One. 2017 Oct 27;12(10):e0187042. doi: 10.1371/journal.pone.0187042 (PMC5659776; doi:10.1371/journal.pone.0187042)
Supplement: S2 Dataset — Each row in the file is the point coordinate (X,Y) on the contour. (ZIP) [file pone.0187042.s002.zip › GroundTruth/Sheath/A5_Sheath.txt]

293.000000	145.000000
301.000000	149.000000
310.000000	151.000000
321.000000	156.000000
331.000000	157.000000
343.000000	157.000000
354.000000	157.000000
365.000000	155.000000
376.000000	147.000000
382.000000	141.000000
387.000000	136.000000
389.000000	122.000000
383.000000	112.000000
374.000000	104.000000
363.000000	100.000000
353.000000	96.000000
341.000000	94.000000
329.000000	94.000000
317.000000	93.000000
308.000000	93.000000
297.000000	95.000000
288.000000	99.000000
280.000000	104.000000
275.000000	111.000000
273.000000	120.000000
273.000000	126.000000
276.000000	134.000000
280.000000	139.000000
285.000000	141.000000
288.000000	143.000000
