# Supplementary material for: A medical imaging analysis system for trigger finger using an adaptive texture-based active shape model (ATASM) in ultrasound images
Source: PLoS One. 2017 Oct 27;12(10):e0187042. doi: 10.1371/journal.pone.0187042 (PMC5659776; doi:10.1371/journal.pone.0187042)
Supplement: S2 Dataset — Each row in the file is the point coordinate (X,Y) on the contour. (ZIP) [file pone.0187042.s002.zip › GroundTruth/Sheath/A6_Sheath.txt]

255.000000	156.000000
263.000000	158.000000
275.000000	161.000000
287.000000	162.000000
295.000000	162.000000
310.000000	162.000000
321.000000	161.000000
329.000000	157.000000
337.000000	153.000000
344.000000	143.000000
344.000000	135.000000
337.000000	123.000000
329.000000	115.000000
320.000000	111.000000
310.000000	108.000000
299.000000	107.000000
283.000000	106.000000
274.000000	107.000000
259.000000	112.000000
248.000000	117.000000
241.000000	125.000000
238.000000	131.000000
238.000000	140.000000
239.000000	145.000000
243.000000	150.000000
248.000000	152.000000
252.000000	154.000000
