# Supplementary material for: A medical imaging analysis system for trigger finger using an adaptive texture-based active shape model (ATASM) in ultrasound images
Source: PLoS One. 2017 Oct 27;12(10):e0187042. doi: 10.1371/journal.pone.0187042 (PMC5659776; doi:10.1371/journal.pone.0187042)
Supplement: S2 Dataset — Each row in the file is the point coordinate (X,Y) on the contour. (ZIP) [file pone.0187042.s002.zip › GroundTruth/Sheath/A7_Sheath.txt]

416.000000	180.000000
428.000000	180.000000
443.000000	176.000000
455.000000	172.000000
468.000000	165.000000
475.000000	156.000000
477.000000	146.000000
477.000000	134.000000
467.000000	124.000000
455.000000	117.000000
438.000000	109.000000
422.000000	106.000000
408.000000	106.000000
390.000000	106.000000
373.000000	109.000000
362.000000	113.000000
352.000000	116.000000
346.000000	123.000000
342.000000	132.000000
341.000000	143.000000
343.000000	152.000000
349.000000	157.000000
355.000000	163.000000
368.000000	168.000000
375.000000	172.000000
383.000000	176.000000
393.000000	177.000000
400.000000	178.000000
409.000000	178.000000
412.000000	179.000000
