# Supplementary material for: A medical imaging analysis system for trigger finger using an adaptive texture-based active shape model (ATASM) in ultrasound images
Source: PLoS One. 2017 Oct 27;12(10):e0187042. doi: 10.1371/journal.pone.0187042 (PMC5659776; doi:10.1371/journal.pone.0187042)
Supplement: S2 Dataset — Each row in the file is the point coordinate (X,Y) on the contour. (ZIP) [file pone.0187042.s002.zip › GroundTruth/Sheath/A9_Sheath.txt]

351.000000	179.000000
360.000000	181.000000
368.000000	181.000000
381.000000	182.000000
396.000000	182.000000
403.000000	180.000000
415.000000	177.000000
423.000000	169.000000
431.000000	162.000000
434.000000	149.000000
428.000000	137.000000
421.000000	128.000000
410.000000	123.000000
401.000000	119.000000
390.000000	116.000000
381.000000	115.000000
369.000000	115.000000
358.000000	116.000000
346.000000	119.000000
334.000000	126.000000
326.000000	132.000000
324.000000	141.000000
323.000000	149.000000
324.000000	155.000000
326.000000	163.000000
332.000000	167.000000
337.000000	171.000000
340.000000	174.000000
345.000000	176.000000
347.000000	177.000000
