# Supplementary material for: A medical imaging analysis system for trigger finger using an adaptive texture-based active shape model (ATASM) in ultrasound images
Source: PLoS One. 2017 Oct 27;12(10):e0187042. doi: 10.1371/journal.pone.0187042 (PMC5659776; doi:10.1371/journal.pone.0187042)
Supplement: S2 Dataset — Each row in the file is the point coordinate (X,Y) on the contour. (ZIP) [file pone.0187042.s002.zip › GroundTruth/Sheath/B1_Sheath.txt]

221.000000	127.000000
229.000000	131.000000
239.000000	135.000000
251.000000	135.000000
263.000000	135.000000
275.000000	132.000000
286.000000	128.000000
295.000000	123.000000
299.000000	118.000000
300.000000	108.000000
299.000000	99.000000
294.000000	90.000000
286.000000	84.000000
277.000000	80.000000
270.000000	77.000000
260.000000	75.000000
250.000000	75.000000
239.000000	75.000000
227.000000	80.000000
218.000000	83.000000
211.000000	89.000000
208.000000	98.000000
206.000000	107.000000
207.000000	113.000000
210.000000	117.000000
213.000000	122.000000
217.000000	124.000000
