# Supplementary material for: A medical imaging analysis system for trigger finger using an adaptive texture-based active shape model (ATASM) in ultrasound images
Source: PLoS One. 2017 Oct 27;12(10):e0187042. doi: 10.1371/journal.pone.0187042 (PMC5659776; doi:10.1371/journal.pone.0187042)
Supplement: S2 Dataset — Each row in the file is the point coordinate (X,Y) on the contour. (ZIP) [file pone.0187042.s002.zip › GroundTruth/Sheath/B3_Sheath.txt]

294.000000	103.000000
305.000000	106.000000
312.000000	108.000000
327.000000	108.000000
337.000000	108.000000
346.000000	108.000000
352.000000	108.000000
362.000000	105.000000
370.000000	101.000000
372.000000	91.000000
371.000000	82.000000
365.000000	75.000000
358.000000	68.000000
350.000000	64.000000
339.000000	61.000000
327.000000	61.000000
316.000000	61.000000
304.000000	61.000000
293.000000	64.000000
284.000000	67.000000
279.000000	72.000000
273.000000	77.000000
273.000000	83.000000
275.000000	88.000000
276.000000	91.000000
279.000000	93.000000
283.000000	97.000000
285.000000	99.000000
290.000000	101.000000
