# Supplementary material for: A medical imaging analysis system for trigger finger using an adaptive texture-based active shape model (ATASM) in ultrasound images
Source: PLoS One. 2017 Oct 27;12(10):e0187042. doi: 10.1371/journal.pone.0187042 (PMC5659776; doi:10.1371/journal.pone.0187042)
Supplement: S2 Dataset — Each row in the file is the point coordinate (X,Y) on the contour. (ZIP) [file pone.0187042.s002.zip › GroundTruth/Sheath/L2T1_Sheath.txt]

423.000000,170.000000
416.000000,171.000000
410.000000,170.000000
405.000000,168.000000
401.000000,165.000000
396.000000,162.000000
391.000000,159.000000
386.000000,155.000000
382.000000,152.000000
378.000000,148.000000
374.000000,144.000000
373.000000,138.000000
373.000000,131.000000
375.000000,124.000000
376.000000,119.000000
377.000000,112.000000
386.000000,105.000000
395.000000,101.000000
407.000000,99.000000
414.000000,99.000000
424.000000,99.000000
434.000000,100.000000
438.000000,102.000000
445.000000,104.000000
453.000000,108.000000
460.000000,110.000000
470.000000,112.000000
477.000000,115.000000
479.000000,119.000000
480.000000,126.000000
480.000000,135.000000
480.000000,142.000000
477.000000,148.000000
473.000000,154.000000
468.000000,160.000000
462.000000,164.000000
454.000000,165.000000
449.000000,167.000000
442.000000,169.000000
434.000000,170.000000
==
