# Supplementary material for: A medical imaging analysis system for trigger finger using an adaptive texture-based active shape model (ATASM) in ultrasound images
Source: PLoS One. 2017 Oct 27;12(10):e0187042. doi: 10.1371/journal.pone.0187042 (PMC5659776; doi:10.1371/journal.pone.0187042)
Supplement: S2 Dataset — Each row in the file is the point coordinate (X,Y) on the contour. (ZIP) [file pone.0187042.s002.zip › GroundTruth/Sheath/L2T31_Sheath.txt]

231.000000	123.000000
213.000000	123.000000
202.000000	121.000000
193.000000	114.000000
186.000000	104.000000
181.000000	96.000000
183.000000	87.000000
197.000000	78.000000
209.000000	71.000000
220.000000	71.000000
233.000000	71.000000
248.000000	74.000000
261.000000	78.000000
268.000000	81.000000
274.000000	85.000000
278.000000	94.000000
271.000000	105.000000
260.000000	115.000000
246.000000	122.000000
237.000000	122.000000
