# Supplementary material for: A medical imaging analysis system for trigger finger using an adaptive texture-based active shape model (ATASM) in ultrasound images
Source: PLoS One. 2017 Oct 27;12(10):e0187042. doi: 10.1371/journal.pone.0187042 (PMC5659776; doi:10.1371/journal.pone.0187042)
Supplement: S2 Dataset — Each row in the file is the point coordinate (X,Y) on the contour. (ZIP) [file pone.0187042.s002.zip › GroundTruth/Sheath/L2T3_Sheath.txt]

394.000000	169.000000
380.000000	164.000000
365.000000	158.000000
353.000000	150.000000
340.000000	133.000000
342.000000	114.000000
355.000000	105.000000
371.000000	102.000000
384.000000	102.000000
401.000000	103.000000
417.000000	106.000000
430.000000	110.000000
442.000000	114.000000
446.000000	117.000000
450.000000	126.000000
444.000000	138.000000
433.000000	153.000000
419.000000	164.000000
407.000000	169.000000
401.000000	171.000000
