# Supplementary material for: A medical imaging analysis system for trigger finger using an adaptive texture-based active shape model (ATASM) in ultrasound images
Source: PLoS One. 2017 Oct 27;12(10):e0187042. doi: 10.1371/journal.pone.0187042 (PMC5659776; doi:10.1371/journal.pone.0187042)
Supplement: S2 Dataset — Each row in the file is the point coordinate (X,Y) on the contour. (ZIP) [file pone.0187042.s002.zip › GroundTruth/Sheath/L3T3_Sheath.txt]

386.000000	176.000000
374.000000	170.000000
355.000000	157.000000
338.000000	144.000000
325.000000	132.000000
313.000000	112.000000
321.000000	89.000000
338.000000	78.000000
366.000000	74.000000
394.000000	74.000000
424.000000	74.000000
441.000000	81.000000
465.000000	88.000000
478.000000	98.000000
481.000000	117.000000
470.000000	136.000000
453.000000	151.000000
432.000000	166.000000
412.000000	175.000000
400.000000	178.000000
