# Supplementary material for: A medical imaging analysis system for trigger finger using an adaptive texture-based active shape model (ATASM) in ultrasound images
Source: PLoS One. 2017 Oct 27;12(10):e0187042. doi: 10.1371/journal.pone.0187042 (PMC5659776; doi:10.1371/journal.pone.0187042)
Supplement: S2 Dataset — Each row in the file is the point coordinate (X,Y) on the contour. (ZIP) [file pone.0187042.s002.zip › GroundTruth/Sheath/L46_Sheath.txt]

361.000000	183.000000
368.000000	183.000000
373.000000	182.000000
379.000000	182.000000
385.000000	181.000000
392.000000	179.000000
398.000000	179.000000
404.000000	179.000000
412.000000	175.000000
418.000000	173.000000
422.000000	169.000000
428.000000	164.000000
432.000000	157.000000
432.000000	150.000000
430.000000	143.000000
427.000000	137.000000
423.000000	133.000000
419.000000	129.000000
413.000000	126.000000
408.000000	122.000000
402.000000	119.000000
397.000000	116.000000
392.000000	113.000000
386.000000	111.000000
379.000000	108.000000
372.000000	106.000000
367.000000	105.000000
362.000000	105.000000
354.000000	105.000000
347.000000	106.000000
341.000000	108.000000
335.000000	109.000000
330.000000	110.000000
325.000000	112.000000
319.000000	115.000000
314.000000	119.000000
310.000000	123.000000
306.000000	128.000000
304.000000	135.000000
302.000000	140.000000
302.000000	146.000000
301.000000	152.000000
304.000000	157.000000
309.000000	164.000000
313.000000	169.000000
317.000000	172.000000
321.000000	174.000000
326.000000	177.000000
331.000000	179.000000
336.000000	181.000000
341.000000	183.000000
346.000000	184.000000
350.000000	184.000000
355.000000	183.000000
