# Supplementary material for: A medical imaging analysis system for trigger finger using an adaptive texture-based active shape model (ATASM) in ultrasound images
Source: PLoS One. 2017 Oct 27;12(10):e0187042. doi: 10.1371/journal.pone.0187042 (PMC5659776; doi:10.1371/journal.pone.0187042)
Supplement: S2 Dataset — Each row in the file is the point coordinate (X,Y) on the contour. (ZIP) [file pone.0187042.s002.zip › GroundTruth/Sheath/R3T1_Sheath.txt]

371.000000	157.000000
361.000000	152.000000
351.000000	150.000000
337.000000	143.000000
327.000000	132.000000
321.000000	120.000000
323.000000	110.000000
341.000000	98.000000
357.000000	97.000000
372.000000	97.000000
386.000000	99.000000
398.000000	102.000000
407.000000	106.000000
420.000000	110.000000
427.000000	120.000000
429.000000	132.000000
419.000000	141.000000
407.000000	152.000000
393.000000	155.000000
379.000000	157.000000
