# Supplementary material for: A medical imaging analysis system for trigger finger using an adaptive texture-based active shape model (ATASM) in ultrasound images
Source: PLoS One. 2017 Oct 27;12(10):e0187042. doi: 10.1371/journal.pone.0187042 (PMC5659776; doi:10.1371/journal.pone.0187042)
Supplement: S2 Dataset — Each row in the file is the point coordinate (X,Y) on the contour. (ZIP) [file pone.0187042.s002.zip › GroundTruth/Sheath/R3T32_Sheath.txt]

426.000000	185.000000
410.000000	181.000000
395.000000	175.000000
379.000000	166.000000
367.000000	152.000000
357.000000	135.000000
355.000000	118.000000
369.000000	106.000000
391.000000	95.000000
410.000000	95.000000
433.000000	96.000000
454.000000	96.000000
467.000000	103.000000
479.000000	109.000000
482.000000	119.000000
483.000000	131.000000
475.000000	153.000000
464.000000	166.000000
450.000000	175.000000
434.000000	183.000000
