# Supplementary material for: A medical imaging analysis system for trigger finger using an adaptive texture-based active shape model (ATASM) in ultrasound images
Source: PLoS One. 2017 Oct 27;12(10):e0187042. doi: 10.1371/journal.pone.0187042 (PMC5659776; doi:10.1371/journal.pone.0187042)
Supplement: S2 Dataset — Each row in the file is the point coordinate (X,Y) on the contour. (ZIP) [file pone.0187042.s002.zip › GroundTruth/Sheath/R3T3_Sheath.txt]

375.000000	166.000000
364.000000	164.000000
354.000000	162.000000
343.000000	155.000000
334.000000	144.000000
328.000000	134.000000
328.000000	120.000000
338.000000	111.000000
355.000000	101.000000
379.000000	99.000000
392.000000	103.000000
403.000000	106.000000
415.000000	107.000000
423.000000	110.000000
427.000000	119.000000
430.000000	131.000000
425.000000	143.000000
415.000000	152.000000
402.000000	160.000000
386.000000	165.000000
