# Supplementary material for: A medical imaging analysis system for trigger finger using an adaptive texture-based active shape model (ATASM) in ultrasound images
Source: PLoS One. 2017 Oct 27;12(10):e0187042. doi: 10.1371/journal.pone.0187042 (PMC5659776; doi:10.1371/journal.pone.0187042)
Supplement: S2 Dataset — Each row in the file is the point coordinate (X,Y) on the contour. (ZIP) [file pone.0187042.s002.zip › GroundTruth/Sheath/R46_Sheath.txt]

286.000000	207.000000
291.000000	208.000000
296.000000	208.000000
300.000000	209.000000
307.000000	208.000000
311.000000	206.000000
316.000000	204.000000
322.000000	201.000000
328.000000	198.000000
333.000000	194.000000
339.000000	189.000000
340.000000	183.000000
340.000000	177.000000
341.000000	170.000000
341.000000	165.000000
338.000000	159.000000
336.000000	153.000000
331.000000	148.000000
326.000000	143.000000
321.000000	138.000000
315.000000	135.000000
310.000000	133.000000
305.000000	132.000000
299.000000	131.000000
294.000000	131.000000
289.000000	131.000000
283.000000	131.000000
275.000000	133.000000
268.000000	134.000000
262.000000	135.000000
257.000000	138.000000
251.000000	141.000000
246.000000	143.000000
241.000000	147.000000
236.000000	153.000000
234.000000	158.000000
233.000000	164.000000
233.000000	170.000000
235.000000	175.000000
238.000000	179.000000
241.000000	183.000000
243.000000	187.000000
246.000000	191.000000
250.000000	195.000000
253.000000	197.000000
256.000000	199.000000
260.000000	201.000000
264.000000	202.000000
267.000000	203.000000
271.000000	205.000000
275.000000	207.000000
281.000000	208.000000
