# Supplementary material for: A medical imaging analysis system for trigger finger using an adaptive texture-based active shape model (ATASM) in ultrasound images
Source: PLoS One. 2017 Oct 27;12(10):e0187042. doi: 10.1371/journal.pone.0187042 (PMC5659776; doi:10.1371/journal.pone.0187042)
Supplement: S2 Dataset — Each row in the file is the point coordinate (X,Y) on the contour. (ZIP) [file pone.0187042.s002.zip › GroundTruth/Sheath/R4T1_Sheath.txt]

446.000000	135.000000
432.000000	136.000000
422.000000	130.000000
409.000000	124.000000
398.000000	118.000000
390.000000	108.000000
396.000000	90.000000
407.000000	80.000000
424.000000	73.000000
440.000000	73.000000
451.000000	76.000000
467.000000	76.000000
479.000000	80.000000
492.000000	84.000000
499.000000	91.000000
501.000000	103.000000
495.000000	114.000000
484.000000	124.000000
472.000000	132.000000
458.000000	134.000000
