# Supplementary material for: A medical imaging analysis system for trigger finger using an adaptive texture-based active shape model (ATASM) in ultrasound images
Source: PLoS One. 2017 Oct 27;12(10):e0187042. doi: 10.1371/journal.pone.0187042 (PMC5659776; doi:10.1371/journal.pone.0187042)
Supplement: S2 Dataset — Each row in the file is the point coordinate (X,Y) on the contour. (ZIP) [file pone.0187042.s002.zip › GroundTruth/Sheath/R4T32_Sheath.txt]

434.000000	142.000000
421.000000	142.000000
410.000000	135.000000
402.000000	128.000000
394.000000	119.000000
386.000000	105.000000
392.000000	92.000000
411.000000	85.000000
433.000000	84.000000
446.000000	84.000000
459.000000	84.000000
472.000000	84.000000
483.000000	89.000000
493.000000	95.000000
499.000000	103.000000
496.000000	115.000000
484.000000	128.000000
473.000000	135.000000
461.000000	139.000000
444.000000	143.000000
