# Supplementary material for: A medical imaging analysis system for trigger finger using an adaptive texture-based active shape model (ATASM) in ultrasound images
Source: PLoS One. 2017 Oct 27;12(10):e0187042. doi: 10.1371/journal.pone.0187042 (PMC5659776; doi:10.1371/journal.pone.0187042)
Supplement: S2 Dataset — Each row in the file is the point coordinate (X,Y) on the contour. (ZIP) [file pone.0187042.s002.zip › GroundTruth/Sheath/R4T3_1_Sheath.txt]

191.000000	188.000000
176.000000	181.000000
160.000000	170.000000
146.000000	159.000000
131.000000	144.000000
130.000000	128.000000
149.000000	112.000000
168.000000	105.000000
185.000000	101.000000
195.000000	101.000000
209.000000	106.000000
233.000000	115.000000
245.000000	121.000000
255.000000	125.000000
264.000000	135.000000
258.000000	149.000000
245.000000	166.000000
232.000000	179.000000
213.000000	188.000000
199.000000	188.000000
