# Supplementary material for: A medical imaging analysis system for trigger finger using an adaptive texture-based active shape model (ATASM) in ultrasound images
Source: PLoS One. 2017 Oct 27;12(10):e0187042. doi: 10.1371/journal.pone.0187042 (PMC5659776; doi:10.1371/journal.pone.0187042)
Supplement: S2 Dataset — Each row in the file is the point coordinate (X,Y) on the contour. (ZIP) [file pone.0187042.s002.zip › GroundTruth/Sheath/R4T3_2_Sheath.txt]

456.000000	165.000000
436.000000	164.000000
418.000000	159.000000
403.000000	149.000000
395.000000	138.000000
392.000000	123.000000
405.000000	105.000000
419.000000	95.000000
439.000000	87.000000
457.000000	86.000000
477.000000	87.000000
493.000000	88.000000
505.000000	93.000000
517.000000	103.000000
523.000000	113.000000
527.000000	125.000000
517.000000	141.000000
507.000000	150.000000
496.000000	154.000000
476.000000	159.000000
