# Supplementary material for: A medical imaging analysis system for trigger finger using an adaptive texture-based active shape model (ATASM) in ultrasound images
Source: PLoS One. 2017 Oct 27;12(10):e0187042. doi: 10.1371/journal.pone.0187042 (PMC5659776; doi:10.1371/journal.pone.0187042)
Supplement: S2 Dataset — Each row in the file is the point coordinate (X,Y) on the contour. (ZIP) [file pone.0187042.s002.zip › GroundTruth/Sheath/R4T3_Sheath.txt]

307.000000	133.000000
289.000000	133.000000
275.000000	124.000000
262.000000	114.000000
252.000000	99.000000
255.000000	84.000000
268.000000	73.000000
287.000000	71.000000
304.000000	72.000000
318.000000	72.000000
330.000000	75.000000
343.000000	76.000000
355.000000	78.000000
367.000000	82.000000
372.000000	87.000000
374.000000	97.000000
361.000000	117.000000
348.000000	127.000000
333.000000	131.000000
321.000000	132.000000
