# Supplementary material for: A medical imaging analysis system for trigger finger using an adaptive texture-based active shape model (ATASM) in ultrasound images
Source: PLoS One. 2017 Oct 27;12(10):e0187042. doi: 10.1371/journal.pone.0187042 (PMC5659776; doi:10.1371/journal.pone.0187042)
Supplement: S2 Dataset — Each row in the file is the point coordinate (X,Y) on the contour. (ZIP) [file pone.0187042.s002.zip › GroundTruth/Sheath/RT32_Sheath.txt]

485.000000	173.000000
464.000000	170.000000
448.000000	163.000000
435.000000	151.000000
420.000000	132.000000
425.000000	117.000000
439.000000	98.000000
459.000000	88.000000
478.000000	88.000000
496.000000	87.000000
511.000000	87.000000
526.000000	91.000000
541.000000	94.000000
555.000000	102.000000
555.000000	117.000000
553.000000	133.000000
546.000000	144.000000
532.000000	159.000000
518.000000	164.000000
498.000000	172.000000
