# Supplementary material for: A medical imaging analysis system for trigger finger using an adaptive texture-based active shape model (ATASM) in ultrasound images
Source: PLoS One. 2017 Oct 27;12(10):e0187042. doi: 10.1371/journal.pone.0187042 (PMC5659776; doi:10.1371/journal.pone.0187042)
Supplement: S2 Dataset — Each row in the file is the point coordinate (X,Y) on the contour. (ZIP) [file pone.0187042.s002.zip › GroundTruth/Tendon/253_L3T_Tendon.txt]

298.000000	138.000000
307.000000	133.000000
319.000000	129.000000
332.000000	128.000000
345.000000	129.000000
355.000000	130.000000
366.000000	130.000000
377.000000	134.000000
385.000000	141.000000
385.000000	149.000000
379.000000	160.000000
370.000000	167.000000
358.000000	171.000000
342.000000	174.000000
332.000000	175.000000
321.000000	175.000000
307.000000	175.000000
295.000000	167.000000
287.000000	156.000000
291.000000	146.000000
