# Supplementary material for: A medical imaging analysis system for trigger finger using an adaptive texture-based active shape model (ATASM) in ultrasound images
Source: PLoS One. 2017 Oct 27;12(10):e0187042. doi: 10.1371/journal.pone.0187042 (PMC5659776; doi:10.1371/journal.pone.0187042)
Supplement: S2 Dataset — Each row in the file is the point coordinate (X,Y) on the contour. (ZIP) [file pone.0187042.s002.zip › GroundTruth/Tendon/253_R3T_Tendon.txt]

236.000000	158.000000
241.000000	149.000000
252.000000	139.000000
263.000000	135.000000
276.000000	135.000000
288.000000	139.000000
298.000000	144.000000
307.000000	149.000000
315.000000	157.000000
322.000000	165.000000
321.000000	173.000000
312.000000	180.000000
300.000000	186.000000
289.000000	188.000000
272.000000	189.000000
259.000000	190.000000
247.000000	187.000000
239.000000	181.000000
232.000000	173.000000
