# Supplementary material for: A medical imaging analysis system for trigger finger using an adaptive texture-based active shape model (ATASM) in ultrasound images
Source: PLoS One. 2017 Oct 27;12(10):e0187042. doi: 10.1371/journal.pone.0187042 (PMC5659776; doi:10.1371/journal.pone.0187042)
Supplement: S2 Dataset — Each row in the file is the point coordinate (X,Y) on the contour. (ZIP) [file pone.0187042.s002.zip › GroundTruth/Tendon/254_L1T_Tendon.txt]

318.000000	177.000000
322.000000	170.000000
326.000000	164.000000
334.000000	159.000000
347.000000	158.000000
356.000000	160.000000
365.000000	163.000000
371.000000	170.000000
377.000000	178.000000
379.000000	188.000000
379.000000	200.000000
374.000000	206.000000
366.000000	210.000000
356.000000	212.000000
341.000000	214.000000
329.000000	214.000000
319.000000	211.000000
310.000000	203.000000
309.000000	193.000000
314.000000	185.000000
