# Supplementary material for: A medical imaging analysis system for trigger finger using an adaptive texture-based active shape model (ATASM) in ultrasound images
Source: PLoS One. 2017 Oct 27;12(10):e0187042. doi: 10.1371/journal.pone.0187042 (PMC5659776; doi:10.1371/journal.pone.0187042)
Supplement: S2 Dataset — Each row in the file is the point coordinate (X,Y) on the contour. (ZIP) [file pone.0187042.s002.zip › GroundTruth/Tendon/254_L3T_Tendon.txt]

287.000000	211.000000
277.000000	208.000000
273.000000	200.000000
275.000000	190.000000
283.000000	182.000000
295.000000	176.000000
306.000000	174.000000
318.000000	173.000000
331.000000	173.000000
344.000000	177.000000
354.000000	182.000000
359.000000	192.000000
362.000000	202.000000
361.000000	215.000000
352.000000	220.000000
339.000000	220.000000
328.000000	220.000000
317.000000	220.000000
305.000000	218.000000
294.000000	213.000000
