# Supplementary material for: A medical imaging analysis system for trigger finger using an adaptive texture-based active shape model (ATASM) in ultrasound images
Source: PLoS One. 2017 Oct 27;12(10):e0187042. doi: 10.1371/journal.pone.0187042 (PMC5659776; doi:10.1371/journal.pone.0187042)
Supplement: S2 Dataset — Each row in the file is the point coordinate (X,Y) on the contour. (ZIP) [file pone.0187042.s002.zip › GroundTruth/Tendon/254_R3T_Tendon.txt]

251.000000	205.000000
260.000000	195.000000
272.000000	189.000000
283.000000	187.000000
296.000000	187.000000
307.000000	190.000000
315.000000	195.000000
327.000000	203.000000
330.000000	212.000000
331.000000	225.000000
327.000000	235.000000
318.000000	241.000000
310.000000	246.000000
300.000000	247.000000
290.000000	247.000000
280.000000	246.000000
269.000000	242.000000
253.000000	236.000000
244.000000	223.000000
245.000000	214.000000
