# Supplementary material for: A medical imaging analysis system for trigger finger using an adaptive texture-based active shape model (ATASM) in ultrasound images
Source: PLoS One. 2017 Oct 27;12(10):e0187042. doi: 10.1371/journal.pone.0187042 (PMC5659776; doi:10.1371/journal.pone.0187042)
Supplement: S2 Dataset — Each row in the file is the point coordinate (X,Y) on the contour. (ZIP) [file pone.0187042.s002.zip › GroundTruth/Tendon/256_R4T_Tendon.txt]

298.000000	215.000000
304.000000	206.000000
310.000000	199.000000
319.000000	193.000000
330.000000	187.000000
341.000000	186.000000
352.000000	186.000000
364.000000	186.000000
374.000000	192.000000
381.000000	197.000000
390.000000	208.000000
388.000000	219.000000
381.000000	228.000000
367.000000	233.000000
352.000000	234.000000
337.000000	236.000000
323.000000	239.000000
312.000000	239.000000
302.000000	235.000000
296.000000	225.000000
