# Supplementary material for: A medical imaging analysis system for trigger finger using an adaptive texture-based active shape model (ATASM) in ultrasound images
Source: PLoS One. 2017 Oct 27;12(10):e0187042. doi: 10.1371/journal.pone.0187042 (PMC5659776; doi:10.1371/journal.pone.0187042)
Supplement: S2 Dataset — Each row in the file is the point coordinate (X,Y) on the contour. (ZIP) [file pone.0187042.s002.zip › GroundTruth/Tendon/257_R4T_Tendon.txt]

354.000000	177.000000
359.000000	166.000000
366.000000	159.000000
372.000000	151.000000
384.000000	143.000000
396.000000	140.000000
409.000000	142.000000
417.000000	150.000000
425.000000	158.000000
432.000000	168.000000
437.000000	178.000000
435.000000	188.000000
431.000000	196.000000
426.000000	202.000000
415.000000	204.000000
399.000000	204.000000
386.000000	204.000000
375.000000	204.000000
362.000000	198.000000
352.000000	189.000000
