# Supplementary material for: A medical imaging analysis system for trigger finger using an adaptive texture-based active shape model (ATASM) in ultrasound images
Source: PLoS One. 2017 Oct 27;12(10):e0187042. doi: 10.1371/journal.pone.0187042 (PMC5659776; doi:10.1371/journal.pone.0187042)
Supplement: S2 Dataset — Each row in the file is the point coordinate (X,Y) on the contour. (ZIP) [file pone.0187042.s002.zip › GroundTruth/Tendon/258_R3T_Tendon.txt]

351.000000	204.000000
351.000000	193.000000
358.000000	183.000000
367.000000	175.000000
381.000000	166.000000
399.000000	165.000000
414.000000	169.000000
426.000000	177.000000
435.000000	184.000000
441.000000	192.000000
442.000000	204.000000
439.000000	221.000000
430.000000	231.000000
417.000000	237.000000
401.000000	240.000000
386.000000	238.000000
369.000000	229.000000
358.000000	222.000000
352.000000	214.000000
