# Supplementary material for: A medical imaging analysis system for trigger finger using an adaptive texture-based active shape model (ATASM) in ultrasound images
Source: PLoS One. 2017 Oct 27;12(10):e0187042. doi: 10.1371/journal.pone.0187042 (PMC5659776; doi:10.1371/journal.pone.0187042)
Supplement: S2 Dataset — Each row in the file is the point coordinate (X,Y) on the contour. (ZIP) [file pone.0187042.s002.zip › GroundTruth/Tendon/263_L3T_Tendon.txt]

272.000000	177.000000
276.000000	170.000000
284.000000	164.000000
296.000000	159.000000
305.000000	162.000000
316.000000	164.000000
328.000000	166.000000
341.000000	166.000000
354.000000	169.000000
362.000000	176.000000
368.000000	183.000000
367.000000	194.000000
360.000000	201.000000
342.000000	204.000000
330.000000	207.000000
317.000000	206.000000
306.000000	204.000000
295.000000	201.000000
282.000000	198.000000
272.000000	189.000000
