# Supplementary material for: A medical imaging analysis system for trigger finger using an adaptive texture-based active shape model (ATASM) in ultrasound images
Source: PLoS One. 2017 Oct 27;12(10):e0187042. doi: 10.1371/journal.pone.0187042 (PMC5659776; doi:10.1371/journal.pone.0187042)
Supplement: S2 Dataset — Each row in the file is the point coordinate (X,Y) on the contour. (ZIP) [file pone.0187042.s002.zip › GroundTruth/Tendon/263_R3T_Tendon.txt]

257.000000	161.000000
264.000000	154.000000
270.000000	149.000000
279.000000	144.000000
289.000000	142.000000
299.000000	142.000000
310.000000	145.000000
322.000000	148.000000
330.000000	155.000000
336.000000	162.000000
342.000000	173.000000
340.000000	183.000000
333.000000	192.000000
323.000000	195.000000
305.000000	197.000000
289.000000	197.000000
274.000000	195.000000
258.000000	189.000000
252.000000	179.000000
252.000000	168.000000
