# Supplementary material for: A medical imaging analysis system for trigger finger using an adaptive texture-based active shape model (ATASM) in ultrasound images
Source: PLoS One. 2017 Oct 27;12(10):e0187042. doi: 10.1371/journal.pone.0187042 (PMC5659776; doi:10.1371/journal.pone.0187042)
Supplement: S2 Dataset — Each row in the file is the point coordinate (X,Y) on the contour. (ZIP) [file pone.0187042.s002.zip › GroundTruth/Tendon/265_L3T_Tendon.txt]

210.000000	205.000000
202.000000	200.000000
201.000000	190.000000
205.000000	177.000000
209.000000	164.000000
219.000000	157.000000
232.000000	152.000000
250.000000	151.000000
261.000000	154.000000
271.000000	160.000000
279.000000	172.000000
281.000000	186.000000
277.000000	198.000000
270.000000	205.000000
259.000000	211.000000
248.000000	213.000000
237.000000	214.000000
227.000000	214.000000
216.000000	211.000000
