# Supplementary material for: A medical imaging analysis system for trigger finger using an adaptive texture-based active shape model (ATASM) in ultrasound images
Source: PLoS One. 2017 Oct 27;12(10):e0187042. doi: 10.1371/journal.pone.0187042 (PMC5659776; doi:10.1371/journal.pone.0187042)
Supplement: S2 Dataset — Each row in the file is the point coordinate (X,Y) on the contour. (ZIP) [file pone.0187042.s002.zip › GroundTruth/Tendon/265_R3T_Tendon.txt]

351.000000	174.000000
357.000000	166.000000
365.000000	161.000000
372.000000	155.000000
381.000000	151.000000
391.000000	149.000000
402.000000	150.000000
415.000000	151.000000
426.000000	159.000000
432.000000	176.000000
434.000000	184.000000
436.000000	194.000000
431.000000	203.000000
422.000000	207.000000
409.000000	210.000000
393.000000	214.000000
375.000000	213.000000
359.000000	205.000000
354.000000	195.000000
350.000000	184.000000
