# Supplementary material for: A medical imaging analysis system for trigger finger using an adaptive texture-based active shape model (ATASM) in ultrasound images
Source: PLoS One. 2017 Oct 27;12(10):e0187042. doi: 10.1371/journal.pone.0187042 (PMC5659776; doi:10.1371/journal.pone.0187042)
Supplement: S2 Dataset — Each row in the file is the point coordinate (X,Y) on the contour. (ZIP) [file pone.0187042.s002.zip › GroundTruth/Tendon/272_R3T_Tendon.txt]

336.000000	173.000000
339.000000	165.000000
348.000000	160.000000
356.000000	156.000000
367.000000	154.000000
379.000000	155.000000
391.000000	159.000000
403.000000	163.000000
412.000000	170.000000
417.000000	177.000000
417.000000	189.000000
409.000000	198.000000
396.000000	202.000000
387.000000	203.000000
377.000000	203.000000
363.000000	202.000000
353.000000	202.000000
342.000000	198.000000
336.000000	192.000000
333.000000	181.000000
