# Supplementary material for: A medical imaging analysis system for trigger finger using an adaptive texture-based active shape model (ATASM) in ultrasound images
Source: PLoS One. 2017 Oct 27;12(10):e0187042. doi: 10.1371/journal.pone.0187042 (PMC5659776; doi:10.1371/journal.pone.0187042)
Supplement: S2 Dataset — Each row in the file is the point coordinate (X,Y) on the contour. (ZIP) [file pone.0187042.s002.zip › GroundTruth/Tendon/277_L3T_Tendon.txt]

250.000000	209.000000
251.000000	199.000000
255.000000	192.000000
263.000000	186.000000
270.000000	181.000000
275.000000	176.000000
285.000000	173.000000
295.000000	172.000000
306.000000	173.000000
318.000000	176.000000
326.000000	180.000000
331.000000	190.000000
330.000000	200.000000
321.000000	208.000000
309.000000	213.000000
297.000000	217.000000
285.000000	220.000000
271.000000	219.000000
261.000000	217.000000
255.000000	213.000000
