# Supplementary material for: A medical imaging analysis system for trigger finger using an adaptive texture-based active shape model (ATASM) in ultrasound images
Source: PLoS One. 2017 Oct 27;12(10):e0187042. doi: 10.1371/journal.pone.0187042 (PMC5659776; doi:10.1371/journal.pone.0187042)
Supplement: S2 Dataset — Each row in the file is the point coordinate (X,Y) on the contour. (ZIP) [file pone.0187042.s002.zip › GroundTruth/Tendon/277_R3T_Tendon.txt]

250.000000	221.000000
259.000000	213.000000
268.000000	205.000000
283.000000	198.000000
293.000000	196.000000
303.000000	198.000000
317.000000	205.000000
328.000000	211.000000
335.000000	220.000000
332.000000	235.000000
320.000000	243.000000
308.000000	248.000000
293.000000	252.000000
280.000000	254.000000
267.000000	254.000000
258.000000	249.000000
249.000000	235.000000
246.000000	228.000000
