# Supplementary material for: A medical imaging analysis system for trigger finger using an adaptive texture-based active shape model (ATASM) in ultrasound images
Source: PLoS One. 2017 Oct 27;12(10):e0187042. doi: 10.1371/journal.pone.0187042 (PMC5659776; doi:10.1371/journal.pone.0187042)
Supplement: S2 Dataset — Each row in the file is the point coordinate (X,Y) on the contour. (ZIP) [file pone.0187042.s002.zip › GroundTruth/Tendon/280_R1T_Tendon.txt]

342.000000	190.000000
340.000000	183.000000
344.000000	175.000000
348.000000	169.000000
357.000000	168.000000
367.000000	166.000000
375.000000	166.000000
382.000000	166.000000
389.000000	165.000000
397.000000	169.000000
398.000000	177.000000
397.000000	184.000000
394.000000	189.000000
390.000000	196.000000
385.000000	200.000000
377.000000	200.000000
370.000000	200.000000
361.000000	197.000000
350.000000	194.000000
