# Supplementary material for: A medical imaging analysis system for trigger finger using an adaptive texture-based active shape model (ATASM) in ultrasound images
Source: PLoS One. 2017 Oct 27;12(10):e0187042. doi: 10.1371/journal.pone.0187042 (PMC5659776; doi:10.1371/journal.pone.0187042)
Supplement: S2 Dataset — Each row in the file is the point coordinate (X,Y) on the contour. (ZIP) [file pone.0187042.s002.zip › GroundTruth/Tendon/284_L3T_Tendon.txt]

280.000000	186.000000
282.000000	174.000000
286.000000	162.000000
290.000000	155.000000
298.000000	150.000000
314.000000	144.000000
330.000000	144.000000
344.000000	146.000000
355.000000	149.000000
364.000000	156.000000
371.000000	163.000000
375.000000	179.000000
370.000000	188.000000
363.000000	199.000000
349.000000	203.000000
334.000000	205.000000
320.000000	209.000000
309.000000	209.000000
296.000000	207.000000
282.000000	197.000000
