# Supplementary material for: A medical imaging analysis system for trigger finger using an adaptive texture-based active shape model (ATASM) in ultrasound images
Source: PLoS One. 2017 Oct 27;12(10):e0187042. doi: 10.1371/journal.pone.0187042 (PMC5659776; doi:10.1371/journal.pone.0187042)
Supplement: S2 Dataset — Each row in the file is the point coordinate (X,Y) on the contour. (ZIP) [file pone.0187042.s002.zip › GroundTruth/Tendon/284_R3T_Tendon.txt]

376.000000	166.000000
383.000000	158.000000
393.000000	151.000000
402.000000	147.000000
416.000000	147.000000
427.000000	150.000000
439.000000	156.000000
448.000000	161.000000
455.000000	168.000000
456.000000	183.000000
455.000000	196.000000
448.000000	206.000000
437.000000	210.000000
424.000000	213.000000
411.000000	213.000000
399.000000	212.000000
384.000000	206.000000
375.000000	196.000000
374.000000	185.000000
374.000000	176.000000
