# Supplementary material for: A medical imaging analysis system for trigger finger using an adaptive texture-based active shape model (ATASM) in ultrasound images
Source: PLoS One. 2017 Oct 27;12(10):e0187042. doi: 10.1371/journal.pone.0187042 (PMC5659776; doi:10.1371/journal.pone.0187042)
Supplement: S2 Dataset — Each row in the file is the point coordinate (X,Y) on the contour. (ZIP) [file pone.0187042.s002.zip › GroundTruth/Tendon/290_L4T_Tendon.txt]

299.000000	186.000000
299.000000	177.000000
306.000000	167.000000
316.000000	159.000000
329.000000	155.000000
341.000000	154.000000
351.000000	154.000000
364.000000	155.000000
372.000000	160.000000
379.000000	164.000000
386.000000	173.000000
387.000000	181.000000
380.000000	186.000000
371.000000	190.000000
361.000000	193.000000
349.000000	193.000000
340.000000	194.000000
327.000000	194.000000
313.000000	192.000000
307.000000	190.000000
