# Supplementary material for: A medical imaging analysis system for trigger finger using an adaptive texture-based active shape model (ATASM) in ultrasound images
Source: PLoS One. 2017 Oct 27;12(10):e0187042. doi: 10.1371/journal.pone.0187042 (PMC5659776; doi:10.1371/journal.pone.0187042)
Supplement: S2 Dataset — Each row in the file is the point coordinate (X,Y) on the contour. (ZIP) [file pone.0187042.s002.zip › GroundTruth/Tendon/290_R4T_Tendon.txt]

329.000000	202.000000
329.000000	191.000000
335.000000	182.000000
347.000000	175.000000
355.000000	170.000000
368.000000	167.000000
380.000000	167.000000
393.000000	170.000000
404.000000	177.000000
414.000000	182.000000
419.000000	191.000000
419.000000	200.000000
413.000000	207.000000
402.000000	214.000000
386.000000	218.000000
371.000000	219.000000
357.000000	219.000000
344.000000	219.000000
336.000000	215.000000
331.000000	208.000000
