# Supplementary material for: A medical imaging analysis system for trigger finger using an adaptive texture-based active shape model (ATASM) in ultrasound images
Source: PLoS One. 2017 Oct 27;12(10):e0187042. doi: 10.1371/journal.pone.0187042 (PMC5659776; doi:10.1371/journal.pone.0187042)
Supplement: S2 Dataset — Each row in the file is the point coordinate (X,Y) on the contour. (ZIP) [file pone.0187042.s002.zip › GroundTruth/Tendon/293_L2T_Tendon.txt]

302.000000	191.000000
304.000000	183.000000
307.000000	172.000000
314.000000	166.000000
324.000000	161.000000
338.000000	159.000000
350.000000	159.000000
358.000000	161.000000
365.000000	164.000000
375.000000	170.000000
380.000000	176.000000
380.000000	184.000000
375.000000	195.000000
368.000000	203.000000
359.000000	208.000000
349.000000	209.000000
337.000000	209.000000
326.000000	205.000000
314.000000	202.000000
305.000000	199.000000
