# Supplementary material for: A medical imaging analysis system for trigger finger using an adaptive texture-based active shape model (ATASM) in ultrasound images
Source: PLoS One. 2017 Oct 27;12(10):e0187042. doi: 10.1371/journal.pone.0187042 (PMC5659776; doi:10.1371/journal.pone.0187042)
Supplement: S2 Dataset — Each row in the file is the point coordinate (X,Y) on the contour. (ZIP) [file pone.0187042.s002.zip › GroundTruth/Tendon/299_L3T_Tendon.txt]

371.000000	220.000000
372.000000	208.000000
378.000000	200.000000
384.000000	193.000000
390.000000	187.000000
401.000000	183.000000
412.000000	179.000000
427.000000	179.000000
435.000000	184.000000
443.000000	189.000000
452.000000	196.000000
456.000000	206.000000
456.000000	217.000000
449.000000	230.000000
439.000000	235.000000
427.000000	237.000000
409.000000	237.000000
398.000000	237.000000
388.000000	236.000000
380.000000	232.000000
