# Supplementary material for: A medical imaging analysis system for trigger finger using an adaptive texture-based active shape model (ATASM) in ultrasound images
Source: PLoS One. 2017 Oct 27;12(10):e0187042. doi: 10.1371/journal.pone.0187042 (PMC5659776; doi:10.1371/journal.pone.0187042)
Supplement: S2 Dataset — Each row in the file is the point coordinate (X,Y) on the contour. (ZIP) [file pone.0187042.s002.zip › GroundTruth/Tendon/299_R3T_Tendon.txt]

308.000000	198.000000
318.000000	192.000000
330.000000	188.000000
341.000000	185.000000
355.000000	188.000000
364.000000	193.000000
372.000000	199.000000
376.000000	208.000000
379.000000	216.000000
376.000000	232.000000
369.000000	245.000000
364.000000	252.000000
348.000000	256.000000
334.000000	254.000000
319.000000	249.000000
308.000000	241.000000
303.000000	234.000000
300.000000	221.000000
302.000000	210.000000
