# Supplementary material for: A medical imaging analysis system for trigger finger using an adaptive texture-based active shape model (ATASM) in ultrasound images
Source: PLoS One. 2017 Oct 27;12(10):e0187042. doi: 10.1371/journal.pone.0187042 (PMC5659776; doi:10.1371/journal.pone.0187042)
Supplement: S2 Dataset — Each row in the file is the point coordinate (X,Y) on the contour. (ZIP) [file pone.0187042.s002.zip › GroundTruth/Tendon/36_Tendon.txt]

258.000000	223.000000
255.000000	216.000000
255.000000	210.000000
257.000000	204.000000
262.000000	200.000000
266.000000	195.000000
271.000000	189.000000
276.000000	185.000000
280.000000	181.000000
285.000000	179.000000
289.000000	177.000000
293.000000	176.000000
297.000000	176.000000
302.000000	176.000000
308.000000	176.000000
313.000000	176.000000
318.000000	178.000000
323.000000	179.000000
327.000000	181.000000
331.000000	183.000000
335.000000	187.000000
336.000000	193.000000
336.000000	199.000000
337.000000	205.000000
335.000000	210.000000
333.000000	215.000000
328.000000	220.000000
321.000000	223.000000
316.000000	227.000000
311.000000	228.000000
306.000000	229.000000
301.000000	230.000000
296.000000	231.000000
292.000000	231.000000
285.000000	231.000000
280.000000	231.000000
276.000000	231.000000
271.000000	230.000000
267.000000	229.000000
262.000000	226.000000
258.000000	223.000000
