# Supplementary material for: A medical imaging analysis system for trigger finger using an adaptive texture-based active shape model (ATASM) in ultrasound images
Source: PLoS One. 2017 Oct 27;12(10):e0187042. doi: 10.1371/journal.pone.0187042 (PMC5659776; doi:10.1371/journal.pone.0187042)
Supplement: S2 Dataset — Each row in the file is the point coordinate (X,Y) on the contour. (ZIP) [file pone.0187042.s002.zip › GroundTruth/Tendon/39_Tendon.txt]

326.000000	149.000000
320.000000	149.000000
314.000000	149.000000
308.000000	149.000000
301.000000	148.000000
297.000000	146.000000
292.000000	145.000000
286.000000	143.000000
281.000000	140.000000
277.000000	137.000000
273.000000	134.000000
269.000000	129.000000
268.000000	123.000000
267.000000	117.000000
268.000000	114.000000
271.000000	108.000000
276.000000	104.000000
280.000000	102.000000
283.000000	99.000000
288.000000	96.000000
292.000000	94.000000
297.000000	92.000000
302.000000	91.000000
306.000000	90.000000
310.000000	90.000000
315.000000	90.000000
321.000000	90.000000
325.000000	90.000000
331.000000	92.000000
335.000000	92.000000
338.000000	94.000000
342.000000	95.000000
346.000000	98.000000
348.000000	100.000000
352.000000	103.000000
354.000000	108.000000
356.000000	112.000000
358.000000	117.000000
357.000000	123.000000
356.000000	129.000000
354.000000	133.000000
353.000000	138.000000
349.000000	142.000000
345.000000	144.000000
341.000000	146.000000
336.000000	147.000000
330.000000	148.000000
