# Supplementary material for: A medical imaging analysis system for trigger finger using an adaptive texture-based active shape model (ATASM) in ultrasound images
Source: PLoS One. 2017 Oct 27;12(10):e0187042. doi: 10.1371/journal.pone.0187042 (PMC5659776; doi:10.1371/journal.pone.0187042)
Supplement: S2 Dataset — Each row in the file is the point coordinate (X,Y) on the contour. (ZIP) [file pone.0187042.s002.zip › GroundTruth/Tendon/74_Tendon.txt]

306.000000	182.000000
301.000000	182.000000
293.000000	181.000000
288.000000	181.000000
281.000000	181.000000
272.000000	178.000000
268.000000	175.000000
263.000000	171.000000
260.000000	166.000000
258.000000	160.000000
260.000000	154.000000
263.000000	149.000000
266.000000	143.000000
270.000000	139.000000
274.000000	136.000000
277.000000	133.000000
281.000000	131.000000
286.000000	128.000000
293.000000	128.000000
299.000000	128.000000
304.000000	128.000000
308.000000	127.000000
313.000000	127.000000
319.000000	128.000000
325.000000	129.000000
328.000000	130.000000
333.000000	131.000000
338.000000	133.000000
341.000000	136.000000
345.000000	137.000000
349.000000	141.000000
353.000000	144.000000
356.000000	148.000000
356.000000	153.000000
357.000000	157.000000
355.000000	165.000000
350.000000	169.000000
345.000000	174.000000
338.000000	176.000000
332.000000	177.000000
326.000000	178.000000
321.000000	180.000000
316.000000	182.000000
311.000000	183.000000
