# Supplementary material for: A medical imaging analysis system for trigger finger using an adaptive texture-based active shape model (ATASM) in ultrasound images
Source: PLoS One. 2017 Oct 27;12(10):e0187042. doi: 10.1371/journal.pone.0187042 (PMC5659776; doi:10.1371/journal.pone.0187042)
Supplement: S2 Dataset — Each row in the file is the point coordinate (X,Y) on the contour. (ZIP) [file pone.0187042.s002.zip › GroundTruth/Tendon/88_Tendon.txt]

337.000000	152.000000
328.000000	150.000000
321.000000	146.000000
315.000000	144.000000
307.000000	141.000000
301.000000	136.000000
294.000000	133.000000
291.000000	126.000000
289.000000	120.000000
289.000000	114.000000
291.000000	107.000000
294.000000	99.000000
300.000000	95.000000
306.000000	91.000000
312.000000	89.000000
319.000000	89.000000
324.000000	88.000000
335.000000	88.000000
343.000000	88.000000
353.000000	88.000000
357.000000	89.000000
365.000000	94.000000
372.000000	98.000000
377.000000	103.000000
382.000000	110.000000
386.000000	116.000000
388.000000	124.000000
389.000000	134.000000
388.000000	139.000000
386.000000	146.000000
382.000000	151.000000
377.000000	153.000000
368.000000	155.000000
362.000000	154.000000
355.000000	155.000000
349.000000	155.000000
343.000000	155.000000
