# Supplementary material for: A medical imaging analysis system for trigger finger using an adaptive texture-based active shape model (ATASM) in ultrasound images
Source: PLoS One. 2017 Oct 27;12(10):e0187042. doi: 10.1371/journal.pone.0187042 (PMC5659776; doi:10.1371/journal.pone.0187042)
Supplement: S2 Dataset — Each row in the file is the point coordinate (X,Y) on the contour. (ZIP) [file pone.0187042.s002.zip › GroundTruth/Tendon/92_Tendon.txt]

361.000000	162.000000
354.000000	162.000000
346.000000	162.000000
339.000000	160.000000
332.000000	156.000000
326.000000	152.000000
321.000000	145.000000
320.000000	138.000000
321.000000	130.000000
324.000000	125.000000
328.000000	121.000000
332.000000	116.000000
339.000000	113.000000
343.000000	112.000000
350.000000	112.000000
356.000000	111.000000
363.000000	111.000000
370.000000	111.000000
375.000000	111.000000
380.000000	113.000000
385.000000	114.000000
392.000000	120.000000
395.000000	124.000000
398.000000	130.000000
402.000000	135.000000
403.000000	141.000000
402.000000	146.000000
400.000000	150.000000
397.000000	153.000000
393.000000	157.000000
389.000000	159.000000
383.000000	162.000000
377.000000	163.000000
371.000000	163.000000
366.000000	163.000000
