# Supplementary material for: A medical imaging analysis system for trigger finger using an adaptive texture-based active shape model (ATASM) in ultrasound images
Source: PLoS One. 2017 Oct 27;12(10):e0187042. doi: 10.1371/journal.pone.0187042 (PMC5659776; doi:10.1371/journal.pone.0187042)
Supplement: S2 Dataset — Each row in the file is the point coordinate (X,Y) on the contour. (ZIP) [file pone.0187042.s002.zip › GroundTruth/Tendon/93_Tendon.txt]

405.000000	178.000000
398.000000	182.000000
390.000000	186.000000
381.000000	188.000000
370.000000	186.000000
360.000000	184.000000
350.000000	179.000000
343.000000	171.000000
338.000000	164.000000
337.000000	157.000000
338.000000	150.000000
342.000000	145.000000
347.000000	139.000000
355.000000	136.000000
361.000000	134.000000
367.000000	133.000000
373.000000	133.000000
377.000000	133.000000
384.000000	134.000000
391.000000	136.000000
396.000000	138.000000
400.000000	143.000000
403.000000	146.000000
408.000000	152.000000
409.000000	157.000000
409.000000	162.000000
409.000000	169.000000
407.000000	174.000000
