# Supplementary material for: A medical imaging analysis system for trigger finger using an adaptive texture-based active shape model (ATASM) in ultrasound images
Source: PLoS One. 2017 Oct 27;12(10):e0187042. doi: 10.1371/journal.pone.0187042 (PMC5659776; doi:10.1371/journal.pone.0187042)
Supplement: S2 Dataset — Each row in the file is the point coordinate (X,Y) on the contour. (ZIP) [file pone.0187042.s002.zip › GroundTruth/Tendon/95_Tendon.txt]

343.000000	149.000000
354.000000	150.000000
365.000000	153.000000
374.000000	158.000000
383.000000	165.000000
388.000000	176.000000
389.000000	187.000000
383.000000	197.000000
372.000000	204.000000
360.000000	208.000000
345.000000	209.000000
333.000000	208.000000
320.000000	205.000000
310.000000	200.000000
301.000000	193.000000
298.000000	181.000000
302.000000	171.000000
309.000000	164.000000
316.000000	157.000000
326.000000	154.000000
