# Supplementary material for: A medical imaging analysis system for trigger finger using an adaptive texture-based active shape model (ATASM) in ultrasound images
Source: PLoS One. 2017 Oct 27;12(10):e0187042. doi: 10.1371/journal.pone.0187042 (PMC5659776; doi:10.1371/journal.pone.0187042)
Supplement: S2 Dataset — Each row in the file is the point coordinate (X,Y) on the contour. (ZIP) [file pone.0187042.s002.zip › GroundTruth/Tendon/96_Tendon.txt]

299.000000	224.000000
305.000000	224.000000
312.000000	224.000000
321.000000	220.000000
328.000000	216.000000
332.000000	206.000000
332.000000	192.000000
328.000000	179.000000
319.000000	170.000000
310.000000	165.000000
302.000000	165.000000
294.000000	166.000000
287.000000	168.000000
280.000000	171.000000
276.000000	176.000000
271.000000	179.000000
266.000000	185.000000
262.000000	192.000000
262.000000	201.000000
264.000000	211.000000
267.000000	216.000000
272.000000	219.000000
280.000000	223.000000
284.000000	224.000000
290.000000	224.000000
295.000000	224.000000
