# Supplementary material for: A medical imaging analysis system for trigger finger using an adaptive texture-based active shape model (ATASM) in ultrasound images
Source: PLoS One. 2017 Oct 27;12(10):e0187042. doi: 10.1371/journal.pone.0187042 (PMC5659776; doi:10.1371/journal.pone.0187042)
Supplement: S2 Dataset — Each row in the file is the point coordinate (X,Y) on the contour. (ZIP) [file pone.0187042.s002.zip › GroundTruth/Tendon/99_Tendon.txt]

342.000000	241.000000
355.000000	240.000000
365.000000	237.000000
377.000000	234.000000
386.000000	230.000000
393.000000	224.000000
401.000000	212.000000
400.000000	202.000000
395.000000	193.000000
387.000000	187.000000
377.000000	180.000000
370.000000	177.000000
361.000000	174.000000
350.000000	174.000000
341.000000	174.000000
331.000000	175.000000
322.000000	176.000000
316.000000	181.000000
310.000000	187.000000
305.000000	190.000000
300.000000	195.000000
296.000000	202.000000
296.000000	210.000000
296.000000	217.000000
298.000000	223.000000
302.000000	228.000000
306.000000	232.000000
311.000000	235.000000
316.000000	238.000000
322.000000	239.000000
328.000000	240.000000
333.000000	240.000000
337.000000	240.000000
