# Supplementary material for: A medical imaging analysis system for trigger finger using an adaptive texture-based active shape model (ATASM) in ultrasound images
Source: PLoS One. 2017 Oct 27;12(10):e0187042. doi: 10.1371/journal.pone.0187042 (PMC5659776; doi:10.1371/journal.pone.0187042)
Supplement: S2 Dataset — Each row in the file is the point coordinate (X,Y) on the contour. (ZIP) [file pone.0187042.s002.zip › GroundTruth/Tendon/A0_Tendon.txt]

360.000000	152.000000
351.000000	152.000000
343.000000	150.000000
334.000000	148.000000
328.000000	143.000000
324.000000	136.000000
320.000000	129.000000
316.000000	119.000000
316.000000	110.000000
318.000000	103.000000
325.000000	95.000000
330.000000	92.000000
342.000000	88.000000
352.000000	86.000000
362.000000	86.000000
373.000000	86.000000
379.000000	86.000000
388.000000	91.000000
392.000000	95.000000
397.000000	100.000000
401.000000	109.000000
402.000000	120.000000
399.000000	128.000000
396.000000	135.000000
391.000000	141.000000
386.000000	146.000000
380.000000	149.000000
372.000000	151.000000
365.000000	151.000000
