# Supplementary material for: A medical imaging analysis system for trigger finger using an adaptive texture-based active shape model (ATASM) in ultrasound images
Source: PLoS One. 2017 Oct 27;12(10):e0187042. doi: 10.1371/journal.pone.0187042 (PMC5659776; doi:10.1371/journal.pone.0187042)
Supplement: S2 Dataset — Each row in the file is the point coordinate (X,Y) on the contour. (ZIP) [file pone.0187042.s002.zip › GroundTruth/Tendon/A1_Tendon.txt]

328.000000	236.000000
340.000000	234.000000
350.000000	234.000000
357.000000	233.000000
365.000000	227.000000
372.000000	222.000000
373.000000	209.000000
370.000000	199.000000
364.000000	186.000000
351.000000	175.000000
343.000000	171.000000
330.000000	168.000000
317.000000	167.000000
302.000000	167.000000
292.000000	170.000000
282.000000	177.000000
273.000000	188.000000
273.000000	200.000000
273.000000	211.000000
277.000000	219.000000
285.000000	228.000000
291.000000	231.000000
301.000000	233.000000
310.000000	235.000000
319.000000	235.000000
324.000000	235.000000
