# Supplementary material for: A medical imaging analysis system for trigger finger using an adaptive texture-based active shape model (ATASM) in ultrasound images
Source: PLoS One. 2017 Oct 27;12(10):e0187042. doi: 10.1371/journal.pone.0187042 (PMC5659776; doi:10.1371/journal.pone.0187042)
Supplement: S2 Dataset — Each row in the file is the point coordinate (X,Y) on the contour. (ZIP) [file pone.0187042.s002.zip › GroundTruth/Tendon/A2_Tendon.txt]

419.000000	133.000000
428.000000	133.000000
439.000000	131.000000
450.000000	126.000000
456.000000	116.000000
457.000000	109.000000
454.000000	99.000000
448.000000	92.000000
438.000000	87.000000
431.000000	84.000000
420.000000	83.000000
412.000000	82.000000
400.000000	83.000000
391.000000	86.000000
381.000000	91.000000
376.000000	99.000000
374.000000	108.000000
376.000000	115.000000
380.000000	120.000000
385.000000	125.000000
392.000000	128.000000
397.000000	129.000000
403.000000	131.000000
411.000000	133.000000
