# Supplementary material for: A medical imaging analysis system for trigger finger using an adaptive texture-based active shape model (ATASM) in ultrasound images
Source: PLoS One. 2017 Oct 27;12(10):e0187042. doi: 10.1371/journal.pone.0187042 (PMC5659776; doi:10.1371/journal.pone.0187042)
Supplement: S2 Dataset — Each row in the file is the point coordinate (X,Y) on the contour. (ZIP) [file pone.0187042.s002.zip › GroundTruth/Tendon/A3_Tendon.txt]

426.000000	187.000000
417.000000	186.000000
411.000000	185.000000
402.000000	183.000000
393.000000	179.000000
385.000000	174.000000
377.000000	168.000000
372.000000	162.000000
369.000000	153.000000
370.000000	139.000000
376.000000	128.000000
386.000000	121.000000
397.000000	117.000000
408.000000	114.000000
421.000000	114.000000
433.000000	115.000000
443.000000	117.000000
450.000000	119.000000
454.000000	124.000000
462.000000	129.000000
469.000000	134.000000
477.000000	144.000000
477.000000	153.000000
475.000000	163.000000
471.000000	171.000000
465.000000	178.000000
458.000000	185.000000
450.000000	187.000000
444.000000	188.000000
437.000000	189.000000
430.000000	188.000000
