# Supplementary material for: A medical imaging analysis system for trigger finger using an adaptive texture-based active shape model (ATASM) in ultrasound images
Source: PLoS One. 2017 Oct 27;12(10):e0187042. doi: 10.1371/journal.pone.0187042 (PMC5659776; doi:10.1371/journal.pone.0187042)
Supplement: S2 Dataset — Each row in the file is the point coordinate (X,Y) on the contour. (ZIP) [file pone.0187042.s002.zip › GroundTruth/Tendon/A4_Tendon.txt]

437.000000	182.000000
429.000000	181.000000
422.000000	179.000000
412.000000	176.000000
405.000000	173.000000
399.000000	166.000000
397.000000	158.000000
397.000000	151.000000
400.000000	143.000000
406.000000	137.000000
414.000000	134.000000
421.000000	128.000000
429.000000	127.000000
438.000000	127.000000
446.000000	129.000000
452.000000	132.000000
460.000000	135.000000
465.000000	141.000000
471.000000	148.000000
475.000000	155.000000
477.000000	164.000000
479.000000	172.000000
475.000000	175.000000
470.000000	180.000000
462.000000	183.000000
454.000000	185.000000
447.000000	185.000000
442.000000	183.000000
