# Supplementary material for: A medical imaging analysis system for trigger finger using an adaptive texture-based active shape model (ATASM) in ultrasound images
Source: PLoS One. 2017 Oct 27;12(10):e0187042. doi: 10.1371/journal.pone.0187042 (PMC5659776; doi:10.1371/journal.pone.0187042)
Supplement: S2 Dataset — Each row in the file is the point coordinate (X,Y) on the contour. (ZIP) [file pone.0187042.s002.zip › GroundTruth/Tendon/A5_Tendon.txt]

352.000000	157.000000
339.000000	157.000000
330.000000	157.000000
322.000000	154.000000
308.000000	150.000000
298.000000	147.000000
292.000000	139.000000
290.000000	128.000000
295.000000	119.000000
303.000000	113.000000
314.000000	106.000000
326.000000	104.000000
334.000000	103.000000
341.000000	103.000000
348.000000	104.000000
359.000000	111.000000
366.000000	116.000000
373.000000	126.000000
373.000000	134.000000
372.000000	142.000000
368.000000	148.000000
363.000000	152.000000
357.000000	156.000000
