# Supplementary material for: A medical imaging analysis system for trigger finger using an adaptive texture-based active shape model (ATASM) in ultrasound images
Source: PLoS One. 2017 Oct 27;12(10):e0187042. doi: 10.1371/journal.pone.0187042 (PMC5659776; doi:10.1371/journal.pone.0187042)
Supplement: S2 Dataset — Each row in the file is the point coordinate (X,Y) on the contour. (ZIP) [file pone.0187042.s002.zip › GroundTruth/Tendon/A6_Tendon.txt]

306.000000	160.000000
296.000000	160.000000
290.000000	160.000000
280.000000	160.000000
272.000000	158.000000
265.000000	156.000000
254.000000	151.000000
252.000000	143.000000
252.000000	135.000000
257.000000	125.000000
264.000000	118.000000
275.000000	115.000000
285.000000	111.000000
292.000000	112.000000
302.000000	112.000000
308.000000	114.000000
315.000000	118.000000
319.000000	122.000000
326.000000	126.000000
329.000000	133.000000
329.000000	141.000000
328.000000	147.000000
326.000000	152.000000
321.000000	155.000000
316.000000	157.000000
311.000000	158.000000
308.000000	159.000000
