# Supplementary material for: A medical imaging analysis system for trigger finger using an adaptive texture-based active shape model (ATASM) in ultrasound images
Source: PLoS One. 2017 Oct 27;12(10):e0187042. doi: 10.1371/journal.pone.0187042 (PMC5659776; doi:10.1371/journal.pone.0187042)
Supplement: S2 Dataset — Each row in the file is the point coordinate (X,Y) on the contour. (ZIP) [file pone.0187042.s002.zip › GroundTruth/Tendon/A7_Tendon.txt]

413.000000	181.000000
401.000000	181.000000
389.000000	177.000000
377.000000	173.000000
365.000000	165.000000
356.000000	157.000000
354.000000	145.000000
354.000000	136.000000
360.000000	126.000000
372.000000	117.000000
382.000000	116.000000
393.000000	114.000000
405.000000	114.000000
414.000000	114.000000
421.000000	114.000000
430.000000	117.000000
441.000000	119.000000
451.000000	124.000000
457.000000	131.000000
463.000000	139.000000
466.000000	147.000000
466.000000	155.000000
462.000000	161.000000
457.000000	166.000000
451.000000	170.000000
443.000000	174.000000
434.000000	178.000000
427.000000	179.000000
419.000000	180.000000
416.000000	181.000000
