# Supplementary material for: A medical imaging analysis system for trigger finger using an adaptive texture-based active shape model (ATASM) in ultrasound images
Source: PLoS One. 2017 Oct 27;12(10):e0187042. doi: 10.1371/journal.pone.0187042 (PMC5659776; doi:10.1371/journal.pone.0187042)
Supplement: S2 Dataset — Each row in the file is the point coordinate (X,Y) on the contour. (ZIP) [file pone.0187042.s002.zip › GroundTruth/Tendon/A9_Tendon.txt]

381.000000	179.000000
370.000000	179.000000
358.000000	178.000000
344.000000	175.000000
338.000000	170.000000
332.000000	161.000000
332.000000	151.000000
335.000000	140.000000
341.000000	133.000000
353.000000	126.000000
365.000000	121.000000
379.000000	120.000000
389.000000	120.000000
399.000000	123.000000
407.000000	130.000000
414.000000	137.000000
421.000000	149.000000
421.000000	155.000000
419.000000	165.000000
414.000000	172.000000
406.000000	175.000000
398.000000	178.000000
391.000000	179.000000
386.000000	179.000000
