# Supplementary material for: A medical imaging analysis system for trigger finger using an adaptive texture-based active shape model (ATASM) in ultrasound images
Source: PLoS One. 2017 Oct 27;12(10):e0187042. doi: 10.1371/journal.pone.0187042 (PMC5659776; doi:10.1371/journal.pone.0187042)
Supplement: S2 Dataset — Each row in the file is the point coordinate (X,Y) on the contour. (ZIP) [file pone.0187042.s002.zip › GroundTruth/Tendon/B1_Tendon.txt]

259.000000	135.000000
250.000000	135.000000
238.000000	134.000000
231.000000	131.000000
221.000000	127.000000
215.000000	125.000000
212.000000	116.000000
212.000000	108.000000
213.000000	97.000000
218.000000	92.000000
226.000000	85.000000
240.000000	80.000000
250.000000	79.000000
260.000000	79.000000
269.000000	81.000000
275.000000	86.000000
283.000000	91.000000
286.000000	96.000000
287.000000	101.000000
288.000000	110.000000
287.000000	117.000000
283.000000	123.000000
276.000000	127.000000
271.000000	129.000000
266.000000	133.000000
262.000000	134.000000
