# Supplementary material for: A medical imaging analysis system for trigger finger using an adaptive texture-based active shape model (ATASM) in ultrasound images
Source: PLoS One. 2017 Oct 27;12(10):e0187042. doi: 10.1371/journal.pone.0187042 (PMC5659776; doi:10.1371/journal.pone.0187042)
Supplement: S2 Dataset — Each row in the file is the point coordinate (X,Y) on the contour. (ZIP) [file pone.0187042.s002.zip › GroundTruth/Tendon/B3_Tendon.txt]

324.000000	65.000000
333.000000	67.000000
341.000000	71.000000
348.000000	75.000000
354.000000	82.000000
357.000000	92.000000
357.000000	100.000000
351.000000	108.000000
342.000000	112.000000
332.000000	114.000000
320.000000	113.000000
310.000000	111.000000
300.000000	107.000000
292.000000	102.000000
286.000000	96.000000
285.000000	86.000000
289.000000	78.000000
295.000000	73.000000
302.000000	69.000000
310.000000	67.000000
