# Supplementary material for: A medical imaging analysis system for trigger finger using an adaptive texture-based active shape model (ATASM) in ultrasound images
Source: PLoS One. 2017 Oct 27;12(10):e0187042. doi: 10.1371/journal.pone.0187042 (PMC5659776; doi:10.1371/journal.pone.0187042)
Supplement: S2 Dataset — Each row in the file is the point coordinate (X,Y) on the contour. (ZIP) [file pone.0187042.s002.zip › GroundTruth/Tendon/CCK101124_Tendon.txt]

342.000000	113.000000
348.000000	108.000000
354.000000	104.000000
360.000000	101.000000
367.000000	98.000000
372.000000	96.000000
377.000000	95.000000
384.000000	96.000000
392.000000	97.000000
398.000000	99.000000
404.000000	102.000000
410.000000	106.000000
416.000000	111.000000
420.000000	118.000000
422.000000	125.000000
422.000000	132.000000
420.000000	140.000000
415.000000	145.000000
408.000000	149.000000
401.000000	150.000000
395.000000	150.000000
389.000000	151.000000
382.000000	151.000000
375.000000	150.000000
369.000000	149.000000
360.000000	148.000000
353.000000	146.000000
346.000000	144.000000
341.000000	139.000000
338.000000	132.000000
338.000000	125.000000
338.000000	118.000000
