# Supplementary material for: A medical imaging analysis system for trigger finger using an adaptive texture-based active shape model (ATASM) in ultrasound images
Source: PLoS One. 2017 Oct 27;12(10):e0187042. doi: 10.1371/journal.pone.0187042 (PMC5659776; doi:10.1371/journal.pone.0187042)
Supplement: S2 Dataset — Each row in the file is the point coordinate (X,Y) on the contour. (ZIP) [file pone.0187042.s002.zip › GroundTruth/Tendon/CCS11142523_2_Tendon.txt]

336.000000	117.000000
339.000000	111.000000
344.000000	106.000000
350.000000	101.000000
356.000000	98.000000
364.000000	97.000000
372.000000	95.000000
381.000000	95.000000
388.000000	95.000000
397.000000	97.000000
404.000000	100.000000
413.000000	105.000000
417.000000	109.000000
420.000000	116.000000
424.000000	123.000000
424.000000	130.000000
421.000000	140.000000
416.000000	144.000000
409.000000	149.000000
400.000000	152.000000
391.000000	154.000000
383.000000	156.000000
378.000000	156.000000
371.000000	156.000000
362.000000	156.000000
353.000000	154.000000
346.000000	153.000000
339.000000	150.000000
335.000000	143.000000
334.000000	136.000000
334.000000	130.000000
335.000000	123.000000
