# Supplementary material for: A medical imaging analysis system for trigger finger using an adaptive texture-based active shape model (ATASM) in ultrasound images
Source: PLoS One. 2017 Oct 27;12(10):e0187042. doi: 10.1371/journal.pone.0187042 (PMC5659776; doi:10.1371/journal.pone.0187042)
Supplement: S2 Dataset — Each row in the file is the point coordinate (X,Y) on the contour. (ZIP) [file pone.0187042.s002.zip › GroundTruth/Tendon/CCS11142523_4_Tendon.txt]

438.000000	157.000000
433.000000	162.000000
425.000000	165.000000
416.000000	166.000000
405.000000	166.000000
396.000000	166.000000
385.000000	165.000000
376.000000	163.000000
367.000000	160.000000
360.000000	155.000000
357.000000	148.000000
357.000000	138.000000
359.000000	129.000000
361.000000	122.000000
365.000000	116.000000
370.000000	109.000000
376.000000	104.000000
383.000000	101.000000
390.000000	99.000000
397.000000	98.000000
405.000000	97.000000
412.000000	97.000000
420.000000	100.000000
426.000000	104.000000
432.000000	108.000000
437.000000	116.000000
440.000000	124.000000
442.000000	132.000000
442.000000	139.000000
442.000000	146.000000
441.000000	151.000000
