# Supplementary material for: A medical imaging analysis system for trigger finger using an adaptive texture-based active shape model (ATASM) in ultrasound images
Source: PLoS One. 2017 Oct 27;12(10):e0187042. doi: 10.1371/journal.pone.0187042 (PMC5659776; doi:10.1371/journal.pone.0187042)
Supplement: S2 Dataset — Each row in the file is the point coordinate (X,Y) on the contour. (ZIP) [file pone.0187042.s002.zip › GroundTruth/Tendon/CPY101123_Tendon.txt]

376.000000	155.000000
367.000000	153.000000
361.000000	153.000000
350.000000	151.000000
344.000000	151.000000
334.000000	147.000000
330.000000	139.000000
327.000000	133.000000
327.000000	124.000000
330.000000	117.000000
333.000000	111.000000
336.000000	105.000000
343.000000	99.000000
348.000000	96.000000
353.000000	94.000000
358.000000	92.000000
365.000000	91.000000
372.000000	91.000000
378.000000	91.000000
383.000000	91.000000
389.000000	92.000000
395.000000	93.000000
401.000000	96.000000
406.000000	101.000000
409.000000	107.000000
411.000000	112.000000
413.000000	118.000000
414.000000	127.000000
412.000000	134.000000
410.000000	141.000000
406.000000	146.000000
401.000000	150.000000
394.000000	151.000000
388.000000	153.000000
382.000000	154.000000
