# Supplementary material for: A medical imaging analysis system for trigger finger using an adaptive texture-based active shape model (ATASM) in ultrasound images
Source: PLoS One. 2017 Oct 27;12(10):e0187042. doi: 10.1371/journal.pone.0187042 (PMC5659776; doi:10.1371/journal.pone.0187042)
Supplement: S2 Dataset — Each row in the file is the point coordinate (X,Y) on the contour. (ZIP) [file pone.0187042.s002.zip › GroundTruth/Tendon/CSZ6393945_Tendon.txt]

319.000000	103.000000
323.000000	98.000000
328.000000	93.000000
333.000000	89.000000
340.000000	85.000000
347.000000	84.000000
355.000000	84.000000
362.000000	85.000000
370.000000	89.000000
375.000000	95.000000
379.000000	103.000000
381.000000	111.000000
380.000000	118.000000
376.000000	124.000000
370.000000	129.000000
364.000000	133.000000
358.000000	134.000000
348.000000	134.000000
342.000000	134.000000
336.000000	134.000000
330.000000	132.000000
325.000000	130.000000
320.000000	126.000000
318.000000	121.000000
316.000000	116.000000
316.000000	109.000000
