# Supplementary material for: A medical imaging analysis system for trigger finger using an adaptive texture-based active shape model (ATASM) in ultrasound images
Source: PLoS One. 2017 Oct 27;12(10):e0187042. doi: 10.1371/journal.pone.0187042 (PMC5659776; doi:10.1371/journal.pone.0187042)
Supplement: S2 Dataset — Each row in the file is the point coordinate (X,Y) on the contour. (ZIP) [file pone.0187042.s002.zip › GroundTruth/Tendon/CWC8488972_Tendon.txt]

316.000000	115.000000
323.000000	111.000000
330.000000	109.000000
336.000000	107.000000
344.000000	106.000000
352.000000	105.000000
359.000000	105.000000
368.000000	106.000000
377.000000	108.000000
386.000000	113.000000
391.000000	119.000000
394.000000	126.000000
396.000000	133.000000
398.000000	141.000000
396.000000	150.000000
392.000000	157.000000
388.000000	165.000000
381.000000	172.000000
372.000000	177.000000
362.000000	180.000000
353.000000	181.000000
345.000000	181.000000
337.000000	179.000000
331.000000	177.000000
324.000000	175.000000
317.000000	172.000000
310.000000	168.000000
303.000000	163.000000
299.000000	155.000000
297.000000	146.000000
298.000000	138.000000
301.000000	131.000000
305.000000	125.000000
310.000000	119.000000
