# Supplementary material for: A medical imaging analysis system for trigger finger using an adaptive texture-based active shape model (ATASM) in ultrasound images
Source: PLoS One. 2017 Oct 27;12(10):e0187042. doi: 10.1371/journal.pone.0187042 (PMC5659776; doi:10.1371/journal.pone.0187042)
Supplement: S2 Dataset — Each row in the file is the point coordinate (X,Y) on the contour. (ZIP) [file pone.0187042.s002.zip › GroundTruth/Tendon/HCM12723295_1_Tendon.txt]

319.000000	130.000000
322.000000	123.000000
328.000000	118.000000
331.000000	115.000000
336.000000	111.000000
342.000000	109.000000
349.000000	107.000000
359.000000	106.000000
367.000000	106.000000
375.000000	107.000000
383.000000	109.000000
390.000000	111.000000
398.000000	113.000000
404.000000	118.000000
408.000000	125.000000
408.000000	131.000000
407.000000	137.000000
403.000000	143.000000
397.000000	149.000000
387.000000	152.000000
376.000000	154.000000
370.000000	155.000000
364.000000	156.000000
355.000000	156.000000
345.000000	155.000000
339.000000	155.000000
328.000000	153.000000
321.000000	150.000000
318.000000	144.000000
317.000000	137.000000
