# Supplementary material for: A medical imaging analysis system for trigger finger using an adaptive texture-based active shape model (ATASM) in ultrasound images
Source: PLoS One. 2017 Oct 27;12(10):e0187042. doi: 10.1371/journal.pone.0187042 (PMC5659776; doi:10.1371/journal.pone.0187042)
Supplement: S2 Dataset — Each row in the file is the point coordinate (X,Y) on the contour. (ZIP) [file pone.0187042.s002.zip › GroundTruth/Tendon/HCM12723295_2_Tendon.txt]

414.000000	152.000000
410.000000	158.000000
405.000000	164.000000
398.000000	170.000000
391.000000	173.000000
384.000000	175.000000
377.000000	175.000000
369.000000	176.000000
363.000000	175.000000
352.000000	174.000000
345.000000	173.000000
340.000000	171.000000
334.000000	165.000000
329.000000	158.000000
327.000000	151.000000
328.000000	143.000000
330.000000	136.000000
335.000000	129.000000
340.000000	125.000000
344.000000	121.000000
348.000000	118.000000
355.000000	114.000000
364.000000	112.000000
372.000000	112.000000
381.000000	112.000000
390.000000	114.000000
397.000000	117.000000
404.000000	121.000000
409.000000	125.000000
412.000000	128.000000
414.000000	135.000000
415.000000	140.000000
415.000000	145.000000
