# Supplementary material for: A medical imaging analysis system for trigger finger using an adaptive texture-based active shape model (ATASM) in ultrasound images
Source: PLoS One. 2017 Oct 27;12(10):e0187042. doi: 10.1371/journal.pone.0187042 (PMC5659776; doi:10.1371/journal.pone.0187042)
Supplement: S2 Dataset — Each row in the file is the point coordinate (X,Y) on the contour. (ZIP) [file pone.0187042.s002.zip › GroundTruth/Tendon/HLS998952_Tendon.txt]

380.000000	193.000000
373.000000	196.000000
364.000000	198.000000
356.000000	199.000000
348.000000	199.000000
339.000000	199.000000
328.000000	197.000000
319.000000	196.000000
312.000000	193.000000
306.000000	189.000000
303.000000	181.000000
302.000000	170.000000
304.000000	161.000000
308.000000	153.000000
314.000000	148.000000
320.000000	143.000000
329.000000	140.000000
339.000000	139.000000
348.000000	139.000000
359.000000	140.000000
367.000000	142.000000
373.000000	146.000000
380.000000	153.000000
384.000000	163.000000
388.000000	172.000000
388.000000	181.000000
385.000000	187.000000
