# Supplementary material for: A medical imaging analysis system for trigger finger using an adaptive texture-based active shape model (ATASM) in ultrasound images
Source: PLoS One. 2017 Oct 27;12(10):e0187042. doi: 10.1371/journal.pone.0187042 (PMC5659776; doi:10.1371/journal.pone.0187042)
Supplement: S2 Dataset — Each row in the file is the point coordinate (X,Y) on the contour. (ZIP) [file pone.0187042.s002.zip › GroundTruth/Tendon/KHSZ26402_Tendon.txt]

456.000000	116.000000
454.000000	123.000000
451.000000	128.000000
446.000000	133.000000
439.000000	136.000000
433.000000	138.000000
427.000000	139.000000
418.000000	140.000000
408.000000	140.000000
399.000000	140.000000
389.000000	138.000000
380.000000	136.000000
372.000000	133.000000
366.000000	128.000000
363.000000	122.000000
363.000000	114.000000
366.000000	106.000000
369.000000	101.000000
374.000000	97.000000
379.000000	93.000000
384.000000	89.000000
390.000000	86.000000
397.000000	83.000000
404.000000	82.000000
411.000000	81.000000
416.000000	81.000000
423.000000	81.000000
430.000000	81.000000
437.000000	83.000000
443.000000	86.000000
448.000000	91.000000
452.000000	96.000000
454.000000	102.000000
455.000000	109.000000
