# Supplementary material for: A medical imaging analysis system for trigger finger using an adaptive texture-based active shape model (ATASM) in ultrasound images
Source: PLoS One. 2017 Oct 27;12(10):e0187042. doi: 10.1371/journal.pone.0187042 (PMC5659776; doi:10.1371/journal.pone.0187042)
Supplement: S2 Dataset — Each row in the file is the point coordinate (X,Y) on the contour. (ZIP) [file pone.0187042.s002.zip › GroundTruth/Tendon/KL874488_1_Tendon.txt]

375.000000	170.000000
364.000000	170.000000
356.000000	169.000000
349.000000	168.000000
342.000000	167.000000
333.000000	165.000000
325.000000	159.000000
323.000000	152.000000
322.000000	145.000000
323.000000	137.000000
326.000000	130.000000
330.000000	125.000000
335.000000	119.000000
341.000000	115.000000
348.000000	112.000000
354.000000	109.000000
362.000000	109.000000
371.000000	109.000000
378.000000	109.000000
388.000000	111.000000
397.000000	114.000000
404.000000	119.000000
409.000000	126.000000
412.000000	134.000000
415.000000	140.000000
416.000000	145.000000
417.000000	152.000000
415.000000	159.000000
411.000000	164.000000
406.000000	167.000000
400.000000	168.000000
393.000000	170.000000
383.000000	170.000000
