# Supplementary material for: A medical imaging analysis system for trigger finger using an adaptive texture-based active shape model (ATASM) in ultrasound images
Source: PLoS One. 2017 Oct 27;12(10):e0187042. doi: 10.1371/journal.pone.0187042 (PMC5659776; doi:10.1371/journal.pone.0187042)
Supplement: S2 Dataset — Each row in the file is the point coordinate (X,Y) on the contour. (ZIP) [file pone.0187042.s002.zip › GroundTruth/Tendon/KL874488_2_Tendon.txt]

405.000000	167.000000
397.000000	170.000000
387.000000	172.000000
377.000000	172.000000
371.000000	173.000000
362.000000	173.000000
354.000000	174.000000
346.000000	171.000000
340.000000	169.000000
333.000000	165.000000
327.000000	160.000000
322.000000	153.000000
319.000000	146.000000
321.000000	140.000000
324.000000	133.000000
329.000000	127.000000
334.000000	121.000000
339.000000	116.000000
347.000000	111.000000
354.000000	107.000000
362.000000	106.000000
368.000000	106.000000
378.000000	107.000000
387.000000	108.000000
396.000000	111.000000
404.000000	114.000000
410.000000	119.000000
412.000000	124.000000
416.000000	130.000000
419.000000	136.000000
420.000000	143.000000
421.000000	148.000000
420.000000	154.000000
417.000000	159.000000
412.000000	163.000000
