# Supplementary material for: A medical imaging analysis system for trigger finger using an adaptive texture-based active shape model (ATASM) in ultrasound images
Source: PLoS One. 2017 Oct 27;12(10):e0187042. doi: 10.1371/journal.pone.0187042 (PMC5659776; doi:10.1371/journal.pone.0187042)
Supplement: S2 Dataset — Each row in the file is the point coordinate (X,Y) on the contour. (ZIP) [file pone.0187042.s002.zip › GroundTruth/Tendon/L2T1_Tendon.txt]

383.000000	124.000000
388.000000	116.000000
398.000000	112.000000
413.000000	109.000000
428.000000	109.000000
440.000000	112.000000
448.000000	118.000000
454.000000	126.000000
460.000000	138.000000
460.000000	153.000000
455.000000	164.000000
448.000000	169.000000
435.000000	170.000000
423.000000	170.000000
409.000000	166.000000
399.000000	160.000000
390.000000	153.000000
381.000000	144.000000
378.000000	134.000000
