# Supplementary material for: A medical imaging analysis system for trigger finger using an adaptive texture-based active shape model (ATASM) in ultrasound images
Source: PLoS One. 2017 Oct 27;12(10):e0187042. doi: 10.1371/journal.pone.0187042 (PMC5659776; doi:10.1371/journal.pone.0187042)
Supplement: S2 Dataset — Each row in the file is the point coordinate (X,Y) on the contour. (ZIP) [file pone.0187042.s002.zip › GroundTruth/Tendon/L2T31_Tendon.txt]

188.000000	100.000000
194.000000	92.000000
202.000000	88.000000
210.000000	84.000000
221.000000	81.000000
233.000000	80.000000
247.000000	82.000000
256.000000	86.000000
264.000000	95.000000
269.000000	106.000000
267.000000	115.000000
259.000000	121.000000
248.000000	122.000000
235.000000	124.000000
225.000000	125.000000
212.000000	125.000000
199.000000	124.000000
192.000000	118.000000
187.000000	109.000000
