# Supplementary material for: A medical imaging analysis system for trigger finger using an adaptive texture-based active shape model (ATASM) in ultrasound images
Source: PLoS One. 2017 Oct 27;12(10):e0187042. doi: 10.1371/journal.pone.0187042 (PMC5659776; doi:10.1371/journal.pone.0187042)
Supplement: S2 Dataset — Each row in the file is the point coordinate (X,Y) on the contour. (ZIP) [file pone.0187042.s002.zip › GroundTruth/Tendon/L2T3_Tendon.txt]

352.000000	126.000000
357.000000	114.000000
369.000000	107.000000
381.000000	106.000000
394.000000	106.000000
407.000000	109.000000
419.000000	115.000000
430.000000	120.000000
437.000000	130.000000
439.000000	142.000000
432.000000	152.000000
424.000000	161.000000
415.000000	167.000000
401.000000	169.000000
389.000000	169.000000
376.000000	167.000000
367.000000	159.000000
358.000000	151.000000
353.000000	140.000000
