# Supplementary material for: A medical imaging analysis system for trigger finger using an adaptive texture-based active shape model (ATASM) in ultrasound images
Source: PLoS One. 2017 Oct 27;12(10):e0187042. doi: 10.1371/journal.pone.0187042 (PMC5659776; doi:10.1371/journal.pone.0187042)
Supplement: S2 Dataset — Each row in the file is the point coordinate (X,Y) on the contour. (ZIP) [file pone.0187042.s002.zip › GroundTruth/Tendon/L3T3_Tendon.txt]

337.000000	141.000000
340.000000	131.000000
349.000000	121.000000
361.000000	115.000000
376.000000	107.000000
399.000000	106.000000
415.000000	109.000000
430.000000	117.000000
438.000000	125.000000
443.000000	135.000000
445.000000	146.000000
444.000000	156.000000
430.000000	167.000000
417.000000	175.000000
400.000000	179.000000
386.000000	179.000000
371.000000	179.000000
360.000000	175.000000
348.000000	168.000000
338.000000	154.000000
