# Supplementary material for: A medical imaging analysis system for trigger finger using an adaptive texture-based active shape model (ATASM) in ultrasound images
Source: PLoS One. 2017 Oct 27;12(10):e0187042. doi: 10.1371/journal.pone.0187042 (PMC5659776; doi:10.1371/journal.pone.0187042)
Supplement: S2 Dataset — Each row in the file is the point coordinate (X,Y) on the contour. (ZIP) [file pone.0187042.s002.zip › GroundTruth/Tendon/L46_Tendon.txt]

371.000000	183.000000
364.000000	182.000000
356.000000	182.000000
349.000000	181.000000
343.000000	181.000000
334.000000	180.000000
326.000000	177.000000
321.000000	173.000000
317.000000	169.000000
314.000000	165.000000
310.000000	161.000000
309.000000	155.000000
310.000000	146.000000
313.000000	140.000000
317.000000	135.000000
323.000000	129.000000
330.000000	125.000000
336.000000	122.000000
344.000000	120.000000
353.000000	118.000000
359.000000	118.000000
365.000000	117.000000
373.000000	117.000000
380.000000	118.000000
386.000000	121.000000
392.000000	125.000000
398.000000	127.000000
403.000000	130.000000
407.000000	134.000000
410.000000	140.000000
414.000000	145.000000
415.000000	151.000000
417.000000	158.000000
417.000000	163.000000
415.000000	168.000000
410.000000	171.000000
403.000000	175.000000
398.000000	176.000000
394.000000	178.000000
390.000000	181.000000
385.000000	182.000000
379.000000	183.000000
375.000000	183.000000
