# Supplementary material for: A medical imaging analysis system for trigger finger using an adaptive texture-based active shape model (ATASM) in ultrasound images
Source: PLoS One. 2017 Oct 27;12(10):e0187042. doi: 10.1371/journal.pone.0187042 (PMC5659776; doi:10.1371/journal.pone.0187042)
Supplement: S2 Dataset — Each row in the file is the point coordinate (X,Y) on the contour. (ZIP) [file pone.0187042.s002.zip › GroundTruth/Tendon/LMC14287212_Tendon.txt]

339.000000	151.000000
345.000000	145.000000
352.000000	140.000000
360.000000	136.000000
368.000000	135.000000
378.000000	134.000000
389.000000	134.000000
400.000000	135.000000
410.000000	138.000000
417.000000	144.000000
422.000000	153.000000
423.000000	164.000000
423.000000	175.000000
422.000000	184.000000
415.000000	190.000000
409.000000	194.000000
403.000000	198.000000
396.000000	201.000000
389.000000	203.000000
380.000000	204.000000
368.000000	203.000000
359.000000	200.000000
354.000000	195.000000
348.000000	189.000000
344.000000	182.000000
339.000000	174.000000
336.000000	166.000000
336.000000	158.000000
