# Supplementary material for: A medical imaging analysis system for trigger finger using an adaptive texture-based active shape model (ATASM) in ultrasound images
Source: PLoS One. 2017 Oct 27;12(10):e0187042. doi: 10.1371/journal.pone.0187042 (PMC5659776; doi:10.1371/journal.pone.0187042)
Supplement: S2 Dataset — Each row in the file is the point coordinate (X,Y) on the contour. (ZIP) [file pone.0187042.s002.zip › GroundTruth/Tendon/R3T1_Tendon.txt]

328.000000	125.000000
334.000000	116.000000
342.000000	110.000000
356.000000	105.000000
370.000000	101.000000
381.000000	102.000000
391.000000	106.000000
407.000000	112.000000
414.000000	119.000000
418.000000	129.000000
417.000000	137.000000
414.000000	149.000000
410.000000	157.000000
401.000000	163.000000
385.000000	161.000000
368.000000	156.000000
353.000000	151.000000
341.000000	145.000000
332.000000	139.000000
327.000000	132.000000
