# Supplementary material for: A medical imaging analysis system for trigger finger using an adaptive texture-based active shape model (ATASM) in ultrasound images
Source: PLoS One. 2017 Oct 27;12(10):e0187042. doi: 10.1371/journal.pone.0187042 (PMC5659776; doi:10.1371/journal.pone.0187042)
Supplement: S2 Dataset — Each row in the file is the point coordinate (X,Y) on the contour. (ZIP) [file pone.0187042.s002.zip › GroundTruth/Tendon/R3T32_Tendon.txt]

377.000000	139.000000
386.000000	128.000000
395.000000	119.000000
409.000000	114.000000
423.000000	110.000000
437.000000	114.000000
448.000000	120.000000
463.000000	132.000000
472.000000	138.000000
473.000000	149.000000
468.000000	159.000000
464.000000	170.000000
461.000000	179.000000
450.000000	185.000000
436.000000	187.000000
421.000000	183.000000
410.000000	178.000000
392.000000	168.000000
382.000000	158.000000
379.000000	150.000000
