# Supplementary material for: A medical imaging analysis system for trigger finger using an adaptive texture-based active shape model (ATASM) in ultrasound images
Source: PLoS One. 2017 Oct 27;12(10):e0187042. doi: 10.1371/journal.pone.0187042 (PMC5659776; doi:10.1371/journal.pone.0187042)
Supplement: S2 Dataset — Each row in the file is the point coordinate (X,Y) on the contour. (ZIP) [file pone.0187042.s002.zip › GroundTruth/Tendon/R3T3_Tendon.txt]

336.000000	124.000000
345.000000	119.000000
354.000000	112.000000
367.000000	109.000000
379.000000	109.000000
391.000000	112.000000
400.000000	115.000000
406.000000	123.000000
413.000000	130.000000
416.000000	143.000000
415.000000	153.000000
402.000000	165.000000
391.000000	167.000000
377.000000	167.000000
367.000000	162.000000
356.000000	158.000000
344.000000	158.000000
333.000000	152.000000
326.000000	142.000000
328.000000	130.000000
