# Supplementary material for: A medical imaging analysis system for trigger finger using an adaptive texture-based active shape model (ATASM) in ultrasound images
Source: PLoS One. 2017 Oct 27;12(10):e0187042. doi: 10.1371/journal.pone.0187042 (PMC5659776; doi:10.1371/journal.pone.0187042)
Supplement: S2 Dataset — Each row in the file is the point coordinate (X,Y) on the contour. (ZIP) [file pone.0187042.s002.zip › GroundTruth/Tendon/R46_Tendon.txt]

288.000000	208.000000
282.000000	207.000000
277.000000	205.000000
272.000000	202.000000
268.000000	200.000000
264.000000	198.000000
259.000000	197.000000
254.000000	195.000000
250.000000	192.000000
245.000000	188.000000
241.000000	180.000000
240.000000	176.000000
241.000000	170.000000
241.000000	164.000000
243.000000	159.000000
246.000000	153.000000
251.000000	148.000000
254.000000	145.000000
258.000000	142.000000
263.000000	141.000000
268.000000	139.000000
272.000000	138.000000
279.000000	138.000000
285.000000	137.000000
290.000000	137.000000
296.000000	139.000000
302.000000	141.000000
306.000000	145.000000
310.000000	149.000000
315.000000	152.000000
318.000000	156.000000
320.000000	161.000000
323.000000	168.000000
322.000000	173.000000
321.000000	178.000000
319.000000	183.000000
318.000000	188.000000
316.000000	192.000000
314.000000	195.000000
312.000000	199.000000
309.000000	203.000000
306.000000	207.000000
301.000000	209.000000
297.000000	209.000000
292.000000	208.000000
