# Supplementary material for: A medical imaging analysis system for trigger finger using an adaptive texture-based active shape model (ATASM) in ultrasound images
Source: PLoS One. 2017 Oct 27;12(10):e0187042. doi: 10.1371/journal.pone.0187042 (PMC5659776; doi:10.1371/journal.pone.0187042)
Supplement: S2 Dataset — Each row in the file is the point coordinate (X,Y) on the contour. (ZIP) [file pone.0187042.s002.zip › GroundTruth/Tendon/R4T1_Tendon.txt]

407.000000	371.000000
413.000000	379.000000
419.000000	388.000000
430.000000	395.000000
440.000000	396.000000
452.000000	398.000000
461.000000	394.000000
469.000000	388.000000
474.000000	381.000000
479.000000	375.000000
480.000000	367.000000
482.000000	360.000000
479.000000	354.000000
471.000000	347.000000
459.000000	343.000000
448.000000	345.000000
436.000000	348.000000
424.000000	350.000000
415.000000	358.000000
409.000000	364.000000
