# Supplementary material for: A medical imaging analysis system for trigger finger using an adaptive texture-based active shape model (ATASM) in ultrasound images
Source: PLoS One. 2017 Oct 27;12(10):e0187042. doi: 10.1371/journal.pone.0187042 (PMC5659776; doi:10.1371/journal.pone.0187042)
Supplement: S2 Dataset — Each row in the file is the point coordinate (X,Y) on the contour. (ZIP) [file pone.0187042.s002.zip › GroundTruth/Tendon/R4T32_Tendon.txt]

401.000000	360.000000
405.000000	370.000000
412.000000	379.000000
422.000000	384.000000
433.000000	389.000000
444.000000	389.000000
452.000000	386.000000
460.000000	381.000000
467.000000	376.000000
472.000000	370.000000
476.000000	359.000000
476.000000	348.000000
469.000000	340.000000
463.000000	336.000000
455.000000	334.000000
446.000000	333.000000
434.000000	335.000000
423.000000	338.000000
410.000000	340.000000
402.000000	350.000000
