# Supplementary material for: A medical imaging analysis system for trigger finger using an adaptive texture-based active shape model (ATASM) in ultrasound images
Source: PLoS One. 2017 Oct 27;12(10):e0187042. doi: 10.1371/journal.pone.0187042 (PMC5659776; doi:10.1371/journal.pone.0187042)
Supplement: S2 Dataset — Each row in the file is the point coordinate (X,Y) on the contour. (ZIP) [file pone.0187042.s002.zip › GroundTruth/Tendon/R4T3_1_Tendon.txt]

146.000000	145.000000
154.000000	136.000000
165.000000	128.000000
178.000000	125.000000
191.000000	124.000000
205.000000	123.000000
217.000000	125.000000
228.000000	131.000000
240.000000	140.000000
245.000000	155.000000
239.000000	167.000000
228.000000	179.000000
215.000000	187.000000
201.000000	189.000000
185.000000	187.000000
177.000000	184.000000
169.000000	179.000000
159.000000	172.000000
149.000000	164.000000
143.000000	153.000000
