# Supplementary material for: A medical imaging analysis system for trigger finger using an adaptive texture-based active shape model (ATASM) in ultrasound images
Source: PLoS One. 2017 Oct 27;12(10):e0187042. doi: 10.1371/journal.pone.0187042 (PMC5659776; doi:10.1371/journal.pone.0187042)
Supplement: S2 Dataset — Each row in the file is the point coordinate (X,Y) on the contour. (ZIP) [file pone.0187042.s002.zip › GroundTruth/Tendon/R4T3_2_Tendon.txt]

404.000000	129.000000
414.000000	122.000000
428.000000	116.000000
445.000000	114.000000
457.000000	114.000000
472.000000	116.000000
483.000000	117.000000
494.000000	121.000000
502.000000	125.000000
509.000000	138.000000
504.000000	150.000000
494.000000	159.000000
480.000000	164.000000
466.000000	164.000000
451.000000	164.000000
438.000000	164.000000
425.000000	164.000000
411.000000	159.000000
402.000000	150.000000
398.000000	138.000000
