# Supplementary material for: A medical imaging analysis system for trigger finger using an adaptive texture-based active shape model (ATASM) in ultrasound images
Source: PLoS One. 2017 Oct 27;12(10):e0187042. doi: 10.1371/journal.pone.0187042 (PMC5659776; doi:10.1371/journal.pone.0187042)
Supplement: S2 Dataset — Each row in the file is the point coordinate (X,Y) on the contour. (ZIP) [file pone.0187042.s002.zip › GroundTruth/Tendon/R4T3_Tendon.txt]

259.000000	104.000000
264.000000	98.000000
269.000000	92.000000
276.000000	85.000000
283.000000	79.000000
297.000000	77.000000
311.000000	78.000000
322.000000	79.000000
331.000000	83.000000
340.000000	88.000000
350.000000	97.000000
355.000000	103.000000
356.000000	112.000000
346.000000	125.000000
331.000000	131.000000
318.000000	136.000000
304.000000	136.000000
292.000000	131.000000
280.000000	123.000000
265.000000	113.000000
