# Supplementary material for: A medical imaging analysis system for trigger finger using an adaptive texture-based active shape model (ATASM) in ultrasound images
Source: PLoS One. 2017 Oct 27;12(10):e0187042. doi: 10.1371/journal.pone.0187042 (PMC5659776; doi:10.1371/journal.pone.0187042)
Supplement: S2 Dataset — Each row in the file is the point coordinate (X,Y) on the contour. (ZIP) [file pone.0187042.s002.zip › GroundTruth/Tendon/RT32_Tendon.txt]

434.000000	138.000000
442.000000	128.000000
454.000000	122.000000
471.000000	121.000000
485.000000	121.000000
496.000000	121.000000
511.000000	122.000000
522.000000	125.000000
533.000000	133.000000
535.000000	143.000000
531.000000	153.000000
523.000000	164.000000
512.000000	165.000000
501.000000	169.000000
482.000000	171.000000
469.000000	172.000000
458.000000	169.000000
449.000000	163.000000
441.000000	156.000000
434.000000	148.000000
