# Supplementary material for: A medical imaging analysis system for trigger finger using an adaptive texture-based active shape model (ATASM) in ultrasound images
Source: PLoS One. 2017 Oct 27;12(10):e0187042. doi: 10.1371/journal.pone.0187042 (PMC5659776; doi:10.1371/journal.pone.0187042)
Supplement: S2 Dataset — Each row in the file is the point coordinate (X,Y) on the contour. (ZIP) [file pone.0187042.s002.zip › GroundTruth/Tendon/WJY691133_Tendon.txt]

375.000000	123.000000
379.000000	118.000000
384.000000	114.000000
391.000000	112.000000
399.000000	110.000000
405.000000	109.000000
411.000000	109.000000
420.000000	111.000000
427.000000	112.000000
435.000000	115.000000
441.000000	120.000000
445.000000	127.000000
447.000000	133.000000
449.000000	139.000000
447.000000	147.000000
443.000000	154.000000
437.000000	156.000000
431.000000	156.000000
424.000000	157.000000
416.000000	156.000000
408.000000	155.000000
400.000000	155.000000
393.000000	154.000000
387.000000	153.000000
379.000000	151.000000
373.000000	149.000000
370.000000	145.000000
369.000000	139.000000
370.000000	133.000000
372.000000	127.000000
