# Supplementary material for: A medical imaging analysis system for trigger finger using an adaptive texture-based active shape model (ATASM) in ultrasound images
Source: PLoS One. 2017 Oct 27;12(10):e0187042. doi: 10.1371/journal.pone.0187042 (PMC5659776; doi:10.1371/journal.pone.0187042)
Supplement: S2 Dataset — Each row in the file is the point coordinate (X,Y) on the contour. (ZIP) [file pone.0187042.s002.zip › GroundTruth/Tendon/WSH5043624_2_Tendon.txt]

436.000000	137.000000
431.000000	139.000000
425.000000	141.000000
418.000000	141.000000
408.000000	142.000000
398.000000	141.000000
388.000000	140.000000
379.000000	139.000000
372.000000	137.000000
364.000000	135.000000
361.000000	130.000000
358.000000	124.000000
358.000000	117.000000
361.000000	111.000000
365.000000	106.000000
370.000000	103.000000
375.000000	100.000000
381.000000	97.000000
387.000000	94.000000
392.000000	93.000000
399.000000	93.000000
405.000000	93.000000
412.000000	93.000000
418.000000	94.000000
425.000000	96.000000
431.000000	99.000000
436.000000	105.000000
439.000000	111.000000
441.000000	118.000000
441.000000	125.000000
439.000000	131.000000
