# Supplementary material for: A medical imaging analysis system for trigger finger using an adaptive texture-based active shape model (ATASM) in ultrasound images
Source: PLoS One. 2017 Oct 27;12(10):e0187042. doi: 10.1371/journal.pone.0187042 (PMC5659776; doi:10.1371/journal.pone.0187042)
Supplement: S2 Dataset — Each row in the file is the point coordinate (X,Y) on the contour. (ZIP) [file pone.0187042.s002.zip › GroundTruth/Tendon/ZCH5592493_Tendon.txt]

382.000000	125.000000
380.000000	115.000000
384.000000	106.000000
390.000000	99.000000
396.000000	96.000000
402.000000	92.000000
409.000000	90.000000
419.000000	87.000000
427.000000	85.000000
438.000000	86.000000
427.000000	85.000000
449.000000	88.000000
459.000000	91.000000
467.000000	94.000000
473.000000	100.000000
480.000000	106.000000
484.000000	114.000000
487.000000	122.000000
484.000000	132.000000
480.000000	138.000000
474.000000	142.000000
467.000000	144.000000
459.000000	145.000000
452.000000	147.000000
443.000000	146.000000
436.000000	146.000000
427.000000	146.000000
416.000000	146.000000
407.000000	144.000000
398.000000	141.000000
391.000000	136.000000
384.000000	130.000000
