# Supplementary material for: A medical imaging analysis system for trigger finger using an adaptive texture-based active shape model (ATASM) in ultrasound images
Source: PLoS One. 2017 Oct 27;12(10):e0187042. doi: 10.1371/journal.pone.0187042 (PMC5659776; doi:10.1371/journal.pone.0187042)
Supplement: S3 Dataset — (ZIP) [file pone.0187042.s003.zip]

Archive with 91 entries (84 files):
- Classification Data/
- Classification Data/Normal/
- Classification Data/Normal/Left Hand/
- Classification Data/Normal/Left Hand/AS_1_L.bmp
- Classification Data/Normal/Left Hand/MD_10_L.bmp
- Classification Data/Normal/Left Hand/MD_11_L.bmp
- Classification Data/Normal/Left Hand/MD_12_L.bmp
- Classification Data/Normal/Left Hand/MD_13_L.bmp
- Classification Data/Normal/Left Hand/MD_14_L.bmp
- Classification Data/Normal/Left Hand/MD_15_L.bmp
- Classification Data/Normal/Left Hand/MD_1_L.bmp
- Classification Data/Normal/Left Hand/MD_2_L.bmp
- Classification Data/Normal/Left Hand/MD_3_L.bmp
- Classification Data/Normal/Left Hand/MD_4_L.bmp
- Classification Data/Normal/Left Hand/MD_5_L.bmp
- Classification Data/Normal/Left Hand/MD_6_L.bmp
- Classification Data/Normal/Left Hand/MD_7_L.bmp
- Classification Data/Normal/Left Hand/MD_8_L.bmp
- Classification Data/Normal/Left Hand/MD_9_L.bmp
- Classification Data/Normal/Left Hand/PD_1_L.bmp
- Classification Data/Normal/Left Hand/phD_1_L.bmp
- Classification Data/Normal/Left Hand/phD_2_L.bmp
- Classification Data/Normal/Left Hand/phD_3_L.bmp
- Classification Data/Normal/Left Hand/phD_4_L.bmp
- Classification Data/Normal/Right Hand/
- Classification Data/Normal/Right Hand/AS_1_R.bmp
- Classification Data/Normal/Right Hand/MD_10_R.bmp
- Classification Data/Normal/Right Hand/MD_11_R.bmp
- Classification Data/Normal/Right Hand/MD_12_R.bmp
- Classification Data/Normal/Right Hand/MD_13_R.bmp
- Classification Data/Normal/Right Hand/MD_14_R.bmp
- Classification Data/Normal/Right Hand/MD_15_R.bmp
- Classification Data/Normal/Right Hand/MD_1_R.bmp
- Classification Data/Normal/Right Hand/MD_2_R.bmp
- Classification Data/Normal/Right Hand/MD_3_R.bmp
- Classification Data/Normal/Right Hand/MD_4_R.bmp
- Classification Data/Normal/Right Hand/MD_5_R.bmp
- Classification Data/Normal/Right Hand/MD_6_R.bmp
- Classification Data/Normal/Right Hand/MD_7_R.bmp
- Classification Data/Normal/Right Hand/MD_8_R.bmp
- Classification Data/Normal/Right Hand/MD_9_R.bmp
- Classification Data/Normal/Right Hand/PD_1_R.bmp
- Classification Data/Normal/Right Hand/phD_1_R.bmp
- Classification Data/Normal/Right Hand/phD_2_R.bmp
- Classification Data/Normal/Right Hand/phD_3_R.bmp
- Classification Data/Normal/Right Hand/phD_4_R.bmp
- Classification Data/Patient/
- Classification Data/Patient/Normal Hand/
- Classification Data/Patient/Normal Hand/108_R4T.bmp
- Classification Data/Patient/Normal Hand/113_R3T.bmp
- Classification Data/Patient/Normal Hand/115_L4T.bmp
- Classification Data/Patient/Normal Hand/128_R3T.bmp
- Classification Data/Patient/Normal Hand/129_L3T.bmp
- Classification Data/Patient/Normal Hand/131_R1T.bmp
- Classification Data/Patient/Normal Hand/134_R3T.bmp
- Classification Data/Patient/Normal Hand/136_R3T.bmp
- Classification Data/Patient/Normal Hand/139_L3T.bmp
- Classification Data/Patient/Normal Hand/149_L3T.bmp
- Classification Data/Patient/Normal Hand/156_R3T.bmp
- Classification Data/Patient/Normal Hand/159_R3T.bmp
- Classification Data/Patient/Normal Hand/185_R3T.bmp
- Classification Data/Patient/Normal Hand/190_R4T.bmp
- Classification Data/Patient/Normal Hand/193_L4T.bmp
- Classification Data/Patient/Normal Hand/251_R4T.bmp
- Classification Data/Patient/Normal Hand/253_L3T.bmp
- Classification Data/Patient/Normal Hand/254_L3T.bmp
- Classification Data/Patient/Normal Hand/256_L4T.bmp
- Classification Data/Patient/Normal Hand/258_L3T.bmp
- Classification Data/Patient/Normal Hand/265_L3T.bmp
- Classification Data/Patient/Trigger Finger/
- Classification Data/Patient/Trigger Finger/108_l4tnil.bmp
- Classification Data/Patient/Trigger Finger/113_l3t.bmp
- Classification Data/Patient/Trigger Finger/115_R4T.bmp
- Classification Data/Patient/Trigger Finger/128_L3T.bmp
- Classification Data/Patient/Trigger Finger/129_R3T.bmp
- Classification Data/Patient/Trigger Finger/131_L1T.bmp
- Classification Data/Patient/Trigger Finger/134_L3T.bmp
- Classification Data/Patient/Trigger Finger/136_L3T3.bmp
- Classification Data/Patient/Trigger Finger/139_R3T.bmp
- Classification Data/Patient/Trigger Finger/149_R3T.bmp
- Classification Data/Patient/Trigger Finger/156_L3T.bmp
- Classification Data/Patient/Trigger Finger/159_L3T.bmp
- Classification Data/Patient/Trigger Finger/185_L3T.bmp
- Classification Data/Patient/Trigger Finger/190_L4T.bmp
- Classification Data/Patient/Trigger Finger/193_R4T.bmp
- Classification Data/Patient/Trigger Finger/251_L4T.bmp
- Classification Data/Patient/Trigger Finger/253_R3T.bmp
- Classification Data/Patient/Trigger Finger/254_R3T.bmp
- Classification Data/Patient/Trigger Finger/256_R4T.bmp
- Classification Data/Patient/Trigger Finger/258_R3T.bmp
- Classification Data/Patient/Trigger Finger/265_R3T.bmp
