# Supplementary material for: A medical imaging analysis system for trigger finger using an adaptive texture-based active shape model (ATASM) in ultrasound images
Source: PLoS One. 2017 Oct 27;12(10):e0187042. doi: 10.1371/journal.pone.0187042 (PMC5659776; doi:10.1371/journal.pone.0187042)
Supplement: S1 File — (ZIP) [file pone.0187042.s004.zip]

Archive with 75 entries (69 files):
- ATASM_public/
- ATASM_public/ImgProc.cpp
- ATASM_public/ImgProc.h
- ATASM_public/ImgProc.obj
- ATASM_public/LAWS.cpp
- ATASM_public/LAWS.h
- ATASM_public/LAWS.obj
- ATASM_public/MyMatrix.cpp
- ATASM_public/MyMatrix.h
- ATASM_public/MyMatrix.obj
- ATASM_public/MySpline.cpp
- ATASM_public/MySpline.h
- ATASM_public/MySpline.obj
- ATASM_public/Param/
- ATASM_public/Param/sheath/
- ATASM_public/Param/sheath/energy_info.txt
- ATASM_public/Param/sheath/energy_weight.txt
- ATASM_public/Param/sheath/SheathTemplate.bmp
- ATASM_public/Param/sheath/Sheath_eigval.txt
- ATASM_public/Param/sheath/Sheath_eigvec.txt
- ATASM_public/Param/sheath/Sheath_MeanShape
- ATASM_public/Param/sheath/tex_profile.txt
- ATASM_public/Param/tendon/
- ATASM_public/Param/tendon/clearboundary/
- ATASM_public/Param/tendon/clearboundary/gradient_weight.txt
- ATASM_public/Param/tendon/clearboundary/TendonTemplate.bmp
- ATASM_public/Param/tendon/clearboundary/Tendon_eigval.txt
- ATASM_public/Param/tendon/clearboundary/Tendon_eigvec.txt
- ATASM_public/Param/tendon/clearboundary/Tendon_MeanShape
- ATASM_public/Param/tendon/clearboundary/texture_weight.txt
- ATASM_public/Param/tendon/clearboundary/tex_profile.txt
- ATASM_public/Param/tendon/fuzzyboundary/
- ATASM_public/Param/tendon/fuzzyboundary/gradient_weight.txt
- ATASM_public/Param/tendon/fuzzyboundary/TendonTemplate.bmp
- ATASM_public/Param/tendon/fuzzyboundary/Tendon_eigval.txt
- ATASM_public/Param/tendon/fuzzyboundary/Tendon_eigvec.txt
- ATASM_public/Param/tendon/fuzzyboundary/Tendon_MeanShape
- ATASM_public/Param/tendon/fuzzyboundary/texture_weight.txt
- ATASM_public/Param/tendon/fuzzyboundary/tex_profile.txt
- ATASM_public/Project1.bpr
- ATASM_public/Project1.cpp
- ATASM_public/Project1.exe
- ATASM_public/Project1.obj
- ATASM_public/Project1.res
- ATASM_public/Project1.tds
- ATASM_public/Project1.~bpr
- ATASM_public/Project1.~cpp
- ATASM_public/Readme.txt
- ATASM_public/snake.cpp
- ATASM_public/snake.h
- ATASM_public/snake.obj
- ATASM_public/SRAD.cpp
- ATASM_public/SRAD.h
- ATASM_public/SRAD.obj
- ATASM_public/Unit1.cpp
- ATASM_public/Unit1.ddp
- ATASM_public/Unit1.dfm
- ATASM_public/Unit1.h
- ATASM_public/unit1.i
- ATASM_public/Unit1.obj
- ATASM_public/Unit1.~cpp
- ATASM_public/Unit1.~ddp
- ATASM_public/Unit1.~dfm
- ATASM_public/Unit1.~h
- ATASM_public/Unit2.cpp
- ATASM_public/Unit2.ddp
- ATASM_public/Unit2.dfm
- ATASM_public/Unit2.h
- ATASM_public/Unit2.obj
- ATASM_public/Unit3.cpp
- ATASM_public/Unit3.dfm
- ATASM_public/Unit3.h
- ATASM_public/Unit3.obj
- ATASM_public/Unit3.~cpp
- Readme.txt
