# Supplementary material for: A medical imaging analysis system for trigger finger using an adaptive texture-based active shape model (ATASM) in ultrasound images
Source: PLoS One. 2017 Oct 27;12(10):e0187042. doi: 10.1371/journal.pone.0187042 (PMC5659776; doi:10.1371/journal.pone.0187042)
Supplement: S1 File — (ZIP) [file pone.0187042.s004.zip › ATASM_public/ImgProc.cpp]

//==============================================
// ©m¦W¡G²ø¬f¶h                                =
// ¾Ç¸¹¡GP76564348                             =
// »¡©ú¡G¼v¹³³B²z¬ÛÃö¨ç¦¡                      =
//       ¤º®e°Ñ·ÓImgProc.h                     =
//==============================================
#pragma hdrstop

#include "ImgProc.h"

#pragma package(smart_init)


//=========================================
// ¡½ °õ¦æ¾B¸n                            =
//    input: img - ­ì©l¹Ï¤ù               =
//           size - ¾B¸n¤j¤p(size x size) =
//           mask - ¾B¸n¨ç¦¡¦ì§}          =
//    output: ¾B¸n«á¹Ï¤ù                  =
//=========================================
Graphics::TBitmap* ImgProc::Masking (Graphics::TBitmap &img, const int size, int (*mask)(int data[], int size)) {
    const int width = img.Width;
    const int height = img.Height;
    Byte **line = new Byte* [size]; // «ü¦V­ì¹Ï¤ù
    Byte *result;	// «ü¦V³B²z«á¹Ï¤ù

    Graphics::TBitmap *newImage = new Graphics::TBitmap();
    newImage->Width = width;
    newImage->Height = height;
    newImage->PixelFormat = pf24bit;

    int *nullArray = new int[width];    // ³B²zmask¶W¥XÃä¬É°ÝÃD
    memset(nullArray, 0, sizeof(int)*width);


    if (img.PixelFormat == pf8bit) {    // 8bit image
        int *data = new int[size*size];	// ¾B¸n¹ï¶H

        for (int row=0; row<height; row++) {
            result = (Byte *)newImage->ScanLine[row];
            for (int j=0;j<size;j++) {
                if ((row + j - (size-1)/2) >= 0 && (row + j - (size-1)/2) < height) {   // Mask¤W¤U¬O§_¶W¥X­ì¹Ï
                    line[j] = (Byte *)img.ScanLine[row+j-(size-1)/2];
                } else {
                    line[j] = (Byte *)nullArray;
                }
            }
            for (int col=0; col<width;col++) {
                for (int j=0;j<size*size;j++) {
                    if ((col + j%size - (size-1)/2) >=0 && (col + j%size - (size-1)/2) < width) {  // Mask¥ª¥k¬O§_¶W¥X­ì¹Ï
                        data[j] = line[j/size][col+j%size-(size-1)/2];
                    } else {
                        data[j] = 0;
                    }
                }
                result[col*3] = result[col*3+1] = result[col*3+2] = (Byte)(*mask)(data, size*size);
            }
        }

        delete [] data;
    } else if(img.PixelFormat == pf24bit) {     // 24bit image
        int *data_R = new int[size*size];	// ¾B¸n¹ï¶H(R)
        int *data_G = new int[size*size];	// ¾B¸n¹ï¶H(G)
        int *data_B = new int[size*size];	// ¾B¸n¹ï¶H(B)

        for (int row=0; row<height; row++) {
            result = (Byte *)newImage->ScanLine[row];
            for (int j=0;j<size;j++) {
                if ((row + j - (size-1)/2) >= 0 && (row + j - (size-1)/2) < height) {   // Mask¤W¤U¬O§_¶W¥X­ì¹Ï
                    line[j] = (Byte *)img.ScanLine[row+j-(size-1)/2];
                } else {
                    line[j] = (Byte *)nullArray;
                }
            }
            for (int col=0; col<width;col++) {
                for (int j=0;j<size*size;j++) {
                    if ((col + j%size - (size-1)/2) >=0 && (col + j%size - (size-1)/2) < width) {  // Mask¥ª¥k¬O§_¶W¥X­ì¹Ï
                        data_B[j] = line[j/size][(col+j%size-(size-1)/2)*3];
                        data_G[j] = line[j/size][(col+j%size-(size-1)/2)*3+1];
                        data_R[j] = line[j/size][(col+j%size-(size-1)/2)*3+2];
                    } else {
                        data_B[j] = 0;
                        data_G[j] = 0;
                        data_R[j] = 0;
                    }
                }
                result[col*3] = (Byte)(*mask)(data_B, size*size);
                result[col*3+1] = (Byte)(*mask)(data_G, size*size);
                result[col*3+2] = (Byte)(*mask)(data_R, size*size);
            }
        }
        delete [] data_R;
        delete [] data_G;
        delete [] data_B;
    } else {        // unsupport format
// SendMessage
    }
    delete [] line;
    delete [] nullArray;

    return newImage;
}

//=========================================
// ¡½ °õ¦æ¾B¸n(¦Ç¶¥¥Î)                    =
//    input: img - ­ì©l¹Ï¤ù               =
//           size - ¾B¸n¤j¤p(size x size) =
//           mask - ¾B¸n¨ç¦¡¦ì§}          =
//    output: ¾B¸n«á¹Ï¤ù                  =
//=========================================
Graphics::TBitmap* ImgProc::G_Masking (Graphics::TBitmap &img, const int size, int (*mask)(int data[], int size)) {
    const int width = img.Width;
    const int height = img.Height;
    Byte **line = new Byte* [size]; // «ü¦V­ì¹Ï¤ù
    Byte *result;	// «ü¦V³B²z«á¹Ï¤ù

    Graphics::TBitmap *newImage = new Graphics::TBitmap();
    newImage->Width = width;
    newImage->Height = height;
    newImage->PixelFormat = pf24bit;

    int *nullArray = new int[width];    // ³B²zmask¶W¥XÃä¬É°ÝÃD
    memset(nullArray, 0, sizeof(int)*width);


    if (img.PixelFormat == pf8bit) {    // 8bit image
        int *data = new int[size*size];	// ¾B¸n¹ï¶H

        for (int row=0; row<height; row++) {
            result = (Byte *)newImage->ScanLine[row];
            for (int j=0;j<size;j++) {
                if ((row + j - (size-1)/2) >= 0 && (row + j - (size-1)/2) < height) {   // Mask¤W¤U¬O§_¶W¥X­ì¹Ï
                    line[j] = (Byte *)img.ScanLine[row+j-(size-1)/2];
                } else {
                    line[j] = (Byte *)nullArray;
                }
            }
            for (int col=0; col<width;col++) {
                for (int j=0;j<size*size;j++) {
                    if ((col + j%size - (size-1)/2) >=0 && (col + j%size - (size-1)/2) < width) {  // Mask¥ª¥k¬O§_¶W¥X­ì¹Ï
                        data[j] = line[j/size][col+j%size-(size-1)/2];
                    } else {
                        data[j] = 0;
                    }
                }
                result[col*3] = result[col*3+1] = result[col*3+2] = (Byte)(*mask)(data, size*size);
            }
        }

        delete [] data;
    } else if(img.PixelFormat == pf24bit) {     // 24bit image
        int *data = new int[size*size];	// ¾B¸n¹ï¶H

        for (int row=0; row<height; row++) {
            result = (Byte *)newImage->ScanLine[row];
            for (int j=0;j<size;j++) {
                if ((row + j - (size-1)/2) >= 0 && (row + j - (size-1)/2) < height) {   // Mask¤W¤U¬O§_¶W¥X­ì¹Ï
                    line[j] = (Byte *)img.ScanLine[row+j-(size-1)/2];
                } else {
                    line[j] = (Byte *)nullArray;
                }
            }
            for (int col=0; col<width;col++) {
                for (int j=0;j<size*size;j++) {
                    if ((col + j%size - (size-1)/2) >=0 && (col + j%size - (size-1)/2) < width) {  // Mask¥ª¥k¬O§_¶W¥X­ì¹Ï
                        data[j] = line[j/size][(col+j%size-(size-1)/2)*3];
                    } else {
                        data[j] = 0;
                    }
                }
                result[col*3] = result[col*3+1] = result[col*3+2] = (Byte)(*mask)(data, size*size);
            }
        }
        delete [] data;
    } else {        // unsupport format
// SendMessage
    }
    delete [] line;
    delete [] nullArray;

    return newImage;
}

//===================================
// ¡½ Median Filter¾B¸n             =
//    input: data - n x n¾B¸n¸ê®Æ   =
//           size - ¸ê®Æªø«×n x n   =
//    output: ¾B¸n«á¼Æ­È            =
//===================================
int ImgProc::Gaussian(int data[], int size) {
    double mask[169] =
{0.00000492039285,0.000019460531227,0.000059942656174,0.000143794956951,0.000268644347023,0.000390875218504,0.00044291964919,0.000390875218504,0.000268644347023,0.000143794956951,0.000059942656174,0.000019460531227,0.00000492039285,
0.000019460531227,0.000076967894071,0.000237077804144,0.00056872008711,0.001062509003654,0.001545941478271,0.001751781194634,0.001545941478271,0.001062509003654,0.00056872008711,0.000237077804144,0.000076967894071,0.000019460531227,
0.000059942656174,0.000237077804144,0.00073025104683,0.001751781194634,0.003272758135181,0.004761834988811,0.00539586595133,0.004761834988811,0.003272758135181,0.001751781194634,0.00073025104683,0.000237077804144,0.000059942656174,
0.000143794956951,0.00056872008711,0.001751781194634,0.004202304628244,0.007850938633616,0.011423048308606,0.012944009520204,0.011423048308606,0.007850938633616,0.004202304628244,0.001751781194634,0.00056872008711,0.000143794956951,
0.000268644347023,0.001062509003654,0.003272758135181,0.007850938633616,0.014667484364302,0.021341063824106,0.024182593459086,0.021341063824106,0.014667484364302,0.007850938633616,0.003272758135181,0.001062509003654,0.000268644347023,
0.000390875218504,0.001545941478271,0.004761834988811,0.011423048308606,0.021341063824106,0.031051064642893,0.035185465866172,0.031051064642893,0.021341063824106,0.011423048308606,0.004761834988811,0.001545941478271,0.000390875218504,
0.00044291964919,0.001751781194634,0.00539586595133,0.012944009520204,0.024182593459086,0.035185465866172,0.039870356216689,0.035185465866172,0.024182593459086,0.012944009520204,0.00539586595133,0.001751781194634,0.00044291964919,
0.000390875218504,0.001545941478271,0.004761834988811,0.011423048308606,0.021341063824106,0.031051064642893,0.035185465866172,0.031051064642893,0.021341063824106,0.011423048308606,0.004761834988811,0.001545941478271,0.000390875218504,
0.000268644347023,0.001062509003654,0.003272758135181,0.007850938633616,0.014667484364302,0.021341063824106,0.024182593459086,0.021341063824106,0.014667484364302,0.007850938633616,0.003272758135181,0.001062509003654,0.000268644347023,
0.000143794956951,0.00056872008711,0.001751781194634,0.004202304628244,0.007850938633616,0.011423048308606,0.012944009520204,0.011423048308606,0.007850938633616,0.004202304628244,0.001751781194634,0.00056872008711,0.000143794956951,
0.000059942656174,0.000237077804144,0.00073025104683,0.001751781194634,0.003272758135181,0.004761834988811,0.00539586595133,0.004761834988811,0.003272758135181,0.001751781194634,0.00073025104683,0.000237077804144,0.000059942656174,
0.000019460531227,0.000076967894071,0.000237077804144,0.00056872008711,0.001062509003654,0.001545941478271,0.001751781194634,0.001545941478271,0.001062509003654,0.00056872008711,0.000237077804144,0.000076967894071,0.000019460531227,
0.00000492039285,0.000019460531227,0.000059942656174,0.000143794956951,0.000268644347023,0.000390875218504,0.00044291964919,0.000390875218504,0.000268644347023,0.000143794956951,0.000059942656174,0.000019460531227,0.00000492039285};
    if (size == 169) {
        double result = 0;
        for (int i=0;i<169;i++) {
            result += data[i] * mask[i];
        }
        result = fabs(result);
        result = result > 255?255:result;
        return (int)result;
    } else {
        return -1;
    }
}


//===================================
// ¡½ Median Filter¾B¸n             =
//    input: data - n x n¾B¸n¸ê®Æ   =
//           size - ¸ê®Æªø«×n x n   =
//    output: ¾B¸n«á¼Æ­È            =
//===================================
int ImgProc::Median(int data[], int size) {
    for (int i=0;i<size;i++) {
        for (int j=0;j<size-1-i;j++) {
            if (data[j] > data[j+1]) {
                int temp = data[j];
                data[j] = data[j+1];
                data[j+1] = temp;
            }
        }
    }
    return data[(size-1)/2];
}

//===================================
// ¡½ Min Filter¾B¸n                =
//    input: data - n x n¾B¸n¸ê®Æ   =
//           size - ¸ê®Æªø«×n x n   =
//    output: ¾B¸n«á¼Æ­È            =
//===================================
int ImgProc::Min(int data[], int size) {
    int min = 255;
    for (int i=0;i<size;i++) {
        min = std::min(min, data[i]);
    }
    return min;
}

//=================================
// ¡½ Mean Filter¾B¸n             =
//    input: data - n x n¾B¸n¸ê®Æ =
//           size - ¸ê®Æªø«×n x n =
//    output: ¾B¸n«á¼Æ­È          =
//=================================
int ImgProc::Mean(int data[], int size) {
    int sum = 0;
    for (int i=0;i<size;i++) {
      sum += data[i];
    }
    return sum/size;
}

//=================================
// ¡½ Sobel¾B¸n(¤ô¥­)             =
//    input: data - n x n¾B¸n¸ê®Æ =
//           size - ¸ê®Æªø«×n x n =
//    output: ¾B¸n«á¼Æ­È          =
//=================================
int ImgProc::SobelX(int data[], int size) {
    if (size == 9) {    // 3 x 3
        int mask[] = { 1,  2,  1,
                       0,  0,  0,
                      -1, -2, -1};
        int result = 0;
        for (int i=0;i<9;i++) {
            result += data[i] * mask[i];
        }
        result = abs(result);
        result = result > 255?255:result;
        return result;
    } else {
        return -1;
    }
}

//=================================
// ¡½ Sobel¾B¸n(««ª½)             =
//    input: data - n x n¾B¸n¸ê®Æ =
//           size - ¸ê®Æªø«×n x n =
//    output: ¾B¸n«á¼Æ­È          =
//=================================
int ImgProc::SobelY(int data[], int size) {
    if (size == 9) {    // 3 x 3
        int mask[] = {1, 0, -1,
                      2, 0, -2,
                      1, 0, -1};
        int result = 0;
        for (int i=0;i<9;i++) {
            result += data[i] * mask[i];
        }
        result = abs(result);
        result = result > 255?255:result;
        return result;
    } else {
        return -1;
    }
}

//=================================
// ¡½ Sobel¾B¸n(-30)              =
//    input: data - n x n¾B¸n¸ê®Æ =
//           size - ¸ê®Æªø«×n x n =
//    output: ¾B¸n«á¼Æ­È          =
//=================================
int ImgProc::Sobel_30(int data[], int size) {
    if (size == 25) {    // 5 x 5
/*
        int mask[] = {-2, -2, -1, -1, -1,
                       0,  0, -2, -1, -1,
                       2,  2,  0, -2, -2,
                       1,  1,  2,  0,  0,
                       1,  1,  1,  2,  2};
*/
        int mask[] = { 0, -2, -1, -1, -1,
                       0,  0, -2, -2, -1,
                       2,  0,  0,  0, -2,
                       1,  2,  2,  0,  0,
                       1,  1,  1,  2,  0};
        int result = 0;
        for (int i=0;i<25;i++) {
            result += data[i] * mask[i];
        }
        result = abs(result);
        result = result > 255?255:result;
        return result;
    } else {
        return -1;
    }
}

//=================================
// ¡½ Sobel¾B¸n(60)               =
//    input: data - n x n¾B¸n¸ê®Æ =
//           size - ¸ê®Æªø«×n x n =
//    output: ¾B¸n«á¼Æ­È          =
//=================================
int ImgProc::Sobel60(int data[], int size) {
    if (size == 25) {    // 5 x 5
/*
        int mask[] = {-1, -1, -2,  0,  2,
                      -1, -1, -2,  0,  2,
                      -1, -2,  0,  2,  1,
                      -2,  0,  2,  1,  1,
                      -2,  0,  2,  1,  1};
*/
        int mask[] = {-1, -1, -2,  0,  0,
                      -1, -2,  0,  0,  2,
                      -1, -2,  0,  2,  1,
                      -2,  0,  0,  2,  1,
                       0,  0,  2,  1,  1};

        int result = 0;
        for (int i=0;i<25;i++) {
            result += data[i] * mask[i];
        }
        result = abs(result);
        result = result > 255?255:result;
        return result;
    } else {
        return -1;
    }
}

//=================================
// ¡½ Prewitt¾B¸n(¤ô¥­)           =
//    input: data - n x n¾B¸n¸ê®Æ =
//           size - ¸ê®Æªø«×n x n =
//    output: ¾B¸n«á¼Æ­È          =
//=================================
int ImgProc::PrewittX(int data[], int size) {
    if (size == 9) {    // 3 x 3
        int mask[] = { 1,  1,  1,
                       0,  0,  0,
                      -1, -1, -1};
        int result = 0;
        for (int i=0;i<9;i++) {
            result += data[i] * mask[i];
        }
        result = abs(result);
        result = result > 255?255:result;
        return result;
    } else {
        return -1;
    }
}

//=================================
// ¡½ Prewitt¾B¸n(««ª½)           =
//    input: data - n x n¾B¸n¸ê®Æ =
//           size - ¸ê®Æªø«×n x n =
//    output: ¾B¸n«á¼Æ­È          =
//=================================
int ImgProc::PrewittY(int data[], int size) {
    if (size == 9) {    // 3 x 3
        int mask[] = {1, 0, -1,
                      1, 0, -1,
                      1, 0, -1};
        int result = 0;
        for (int i=0;i<9;i++) {
            result += data[i] * mask[i];
        }
        result = abs(result);
        result = result > 255?255:result;
        return result;
    } else {
        return -1;
    }
}

//=================================
// ¡½ Roberts¾B¸n(¤ô¥­)           =
//    input: data - n x n¾B¸n¸ê®Æ =
//           size - ¸ê®Æªø«×n x n =
//    output: ¾B¸n«á¼Æ­È          =
//=================================
int ImgProc::RobertsX(int data[], int size) {
    if (size == 4) {    // 2 x 2
        int mask[] = {-1,  0,
                       0,  1};
        int result = 0;
        for (int i=0;i<4;i++) {
            result += data[i] * mask[i];
        }
        result = abs(result);
        result = result > 255?255:result;
        return result;
    } else {
        return -1;
    }
}

//=================================
// ¡½ Roberts¾B¸n(««ª½)           =
//    input: data - n x n¾B¸n¸ê®Æ =
//           size - ¸ê®Æªø«×n x n =
//    output: ¾B¸n«á¼Æ­È          =
//=================================
int ImgProc::RobertsY(int data[], int size) {
    if (size == 4) {    // 2 x 2
        int mask[] = { 0, -1,
                       1,  0};
        int result = 0;
        for (int i=0;i<4;i++) {
            result += data[i] * mask[i];
        }
        result = abs(result);
        result = result > 255?255:result;
        return result;
    } else {
        return -1;
    }
}

//=================================
// ¡½ LoG¾B¸n                     =
//    input: data - n x n¾B¸n¸ê®Æ =
//           size - ¸ê®Æªø«×n x n =
//    output: ¾B¸n«á¼Æ­È          =
//=================================
int ImgProc::LoG(int data[], int size) {
	if (size == 25) {	// 5 x 5
		int mask[] = {  0,  0, -1,  0,  0,
						0, -1, -2, -1,  0,
					   -1, -2, 16, -2, -1,
					   	0, -1, -2, -1,  0,
					   	0,  0, -1,  0,  0};
        int result = 0;
        for (int i=0;i<25;i++) {
            result += data[i] * mask[i];
        }
        result = abs(result);
        result = result > 255?255:result;
        return result;
    } else {
    	return -1;
    }
}
//=================================
// ¡½ Laplacian¾B¸n               =
//    input: data - n x n¾B¸n¸ê®Æ =
//           size - ¸ê®Æªø«×n x n =
//    output: ¾B¸n«á¼Æ­È          =
//=================================

int ImgProc::Laplacian4(int data[], int size) {
	if (size == 9) {	// 5 x 5
		int mask[] = { 0,  1,  0,
                               1, -4,  1,
                               0,  1,  0};
        int result = 0;
        for (int i=0;i<size;i++) {
            result += data[i] * mask[i];
        }
        result = abs(result);
        result = result > 255?255:result;
        return result;
    } else {
    	return -1;
    }
}
//=================================
// ¡½ Enhance Laplacian¾B¸n       =
//    input: data - n x n¾B¸n¸ê®Æ =
//           size - ¸ê®Æªø«×n x n =
//    output: ¾B¸n«á¼Æ­È          =
//=================================

int ImgProc::EnhLaplacian4(int data[], int size) {
	if (size == 9) {	// 5 x 5
		int mask[] = { 0,  1,  0,
                               1, -5,  1,
                               0,  1,  0};
        int result = 0;
        for (int i=0;i<size;i++) {
            result += data[i] * mask[i];
        }
        result = abs(result);
        result = result > 255?255:result;
        return result;
    } else {
    	return -1;
    }
}

//=================================
// ¡½ Laplacian¾B¸n               =
//    input: data - n x n¾B¸n¸ê®Æ =
//           size - ¸ê®Æªø«×n x n =
//    output: ¾B¸n«á¼Æ­È          =
//=================================
/*
int ImgProc::Laplacian8(int data[], int size) {
	if (size == 9) {	// 5 x 5
		int mask[] = { 1,  1,  1,
                               1, -8,  1,
                               1,  1,  1};
        int result = 0;
        for (int i=0;i<25;i++) {
            result += data[i] * mask[i];
        }
        result = abs(result);
        result = result > 255?255:result;
        return result;
    } else {
    	return -1;
    }
}
*/
//=================================
// ¡½ Erosion                     =
//    input: data - n x n¾B¸n¸ê®Æ =
//           size - ¸ê®Æªø«×n x n =
//    output: ³B²z«á¼Æ­È          =
//=================================
int ImgProc::Erosion (int data[], int size) {
    if (size == 9) {    // 3 x 3
            return min(min(min(min(data[1], data[3]), data[4]), data[5]), data[7]);
//            return min(min(min(min(min(min(min(min(data[0], data[1]), data[2]), data[3]), data[4]), data[5]), data[6]), data[7]), data[8]);
    }

    if (size % 2 !=0) {
        size = pow(size, 1.0/2.0);
        const int radius = size/2;
        int minValue = 255;
        for (int i=-1*radius;i<=radius;i++) {
            for (int j=-1*abs(radius-abs(i));abs(i) + abs(j) <= radius; j++) {
                minValue = min(minValue, data[(radius+i)*size + radius+j]);
            }
        }

        return minValue;
    }


    return -1;
}
//=================================
// ¡½ Dilation                    =
//    input: data - n x n¾B¸n¸ê®Æ =
//           size - ¸ê®Æªø«×n x n =
//    output: ³B²z«á¼Æ­È          =
//=================================
int ImgProc::Dilation(int data[], int size) {

    if (size == 9) {    // 3 x 3
        return max(max(max(max(data[1], data[3]), data[4]), data[5]), data[7]);
//        return max(max(max(max(max(max(max(max(data[0], data[1]), data[2]), data[3]), data[4]), data[5]), data[6]), data[7]), data[8]);
    }


    if (size % 2 !=0) {
        size = pow(size, 1.0/2.0);
        const int radius = size/2;
        int maxValue = 0;
        for (int i=-1*radius;i<=radius;i++) {
            for (int j=-1*abs(radius-abs(i));abs(i) + abs(j) <= radius; j++) {
                maxValue = max(maxValue, data[(radius+i)*size + radius+j]);
            }
        }

        return maxValue;
    }

    return -1;
}

//=================================
// ¡½ Entropy(Test)               =
//    input: data - n x n¾B¸n¸ê®Æ =
//           size - ¸ê®Æªø«×n x n =
//    output: ¾B¸n«á¼Æ­È          =
//=================================
int ImgProc::entropy(int data[], int size) {
    int i;
    double hist[256] = {0};
    double result = 0;
    for (i=0;i<size;i++) {
        ++hist[data[i]];
    }

    for (i=0;i<256;i++) {
        hist[i] /= size;
        if (hist[i] > 0) {
            result += hist[i] * Log2(hist[i]);
        }
    }
    return (int)(-result*32);
}

//=================================
// ¡½ Variance(Test)              =
//    input: data - n x n¾B¸n¸ê®Æ =
//           size - ¸ê®Æªø«×n x n =
//    output: ¾B¸n«á¼Æ­È          =
//=================================
int ImgProc::LocalVariance(int data[], int size) {
    int i;
    double mean = 0;
    double result = 0;
    for (i=0;i<size;i++) {
        mean += data[i];
    }

    mean /= size;

    for (i=0;i<size;i++) {
        result += pow(data[i]-mean, 2);
    }
    result /= size;

    return (int)(sqrt(result));
}

//=================================
// ¡½ Texture(Test)               =
//    input: data - n x n¾B¸n¸ê®Æ =
//           size - ¸ê®Æªø«×n x n =
//    output: ¾B¸n«á¼Æ­È          =
//=================================
int ImgProc::Texture(int data[], int size) {
    if (size == 25) {    // 3 x 3
        int L5[] = {1, 4, 6, 4, 1};
        int E5[] = {-1, -2, 0, 2, 1};
        int S5[] = {-1, 0, 2, 0, -1};
        int W5[] = {-1, 2, 0, -2, 1};
        int R5[] = {1, -4, 6, -4, 1};

        int *array1 = E5;
        int *array2 = E5;
/*
        int mask[] = { -1,  -4,  -6,  -4,  -1,
                       -2,  -8, -12,  -8,  -2,
                        0,   0,   0,   0,   0,
                        2,   8,  12,   8,   2,
                        1,   4,   6,   4,   1,};
*/
        int mask[] = {  array1[0]*array2[0], array1[0]*array2[1], array1[0]*array2[2], array1[0]*array2[3], array1[0]*array2[4],
                        array1[1]*array2[0], array1[1]*array2[1], array1[1]*array2[2], array1[1]*array2[3], array1[1]*array2[4],
                        array1[2]*array2[0], array1[2]*array2[1], array1[2]*array2[2], array1[2]*array2[3], array1[2]*array2[4],
                        array1[3]*array2[0], array1[3]*array2[1], array1[3]*array2[2], array1[3]*array2[3], array1[3]*array2[4],
                        array1[4]*array2[0], array1[4]*array2[1], array1[4]*array2[2], array1[4]*array2[3], array1[4]*array2[4]
        };
        int result = 0;
        for (int i=0;i<25;i++) {
            result += data[i] * mask[i];
        }
        result = abs(result);
        result = result > 255?255:result;
        return result;
    } else {
        return -1;
    }
}


//===========================
// ¡½ ª½¤è¹Ïµ¥¤Æ            =
//    input: img - ­ì©l¹Ï¤ù =
//    output: µ¥¤Æ«á¹Ï¤ù    =
//===========================
Graphics::TBitmap* ImgProc::HistEq(Graphics::TBitmap &img) {
    const int width = img.Width;
    const int height = img.Height;
    Byte *origin;
    Byte *result;

    Graphics::TBitmap *newImage = new Graphics::TBitmap();
    newImage->Width = width;
    newImage->Height = height;
    newImage->PixelFormat = pf24bit;

    if (img.PixelFormat == pf8bit) {    // 8bit image
        int pix[256] = {0};
        for (int row=0;row<height;row++) {
            origin = (Byte *)img.ScanLine[row];
            for (int col=0;col<width;col++) {
                ++pix[origin[col]];
            }
        }
        for (int i=1;i<256;i++) {	// ²Ö­p­È
            pix[i] += pix[i-1];
        }
        for (int row=0;row<height;row++) {
            origin = (Byte *)img.ScanLine[row];
            result = (Byte *)newImage->ScanLine[row];
            for (int col=0;col<width;col++) {
                result[col*3] = result[col*3+1] = result[col*3+2] = 255.0  * pix[origin[col]] / pix[255];
            }
        }
    } else if (img.PixelFormat == pf24bit) {    // 24bit image
        int pix_R[256] = {0};
        int pix_G[256] = {0};
        int pix_B[256] = {0};
        for (int row=0;row<height;row++) {
            origin = (Byte *)img.ScanLine[row];
            for (int col=0;col<width;col++) {
                ++pix_B[origin[col*3]];
                ++pix_G[origin[col*3+1]];
                ++pix_R[origin[col*3+2]];
            }
        }

        for (int i=1;i<256;i++) {	// ²Ö­p­È
            pix_R[i] += pix_R[i-1];
            pix_G[i] += pix_G[i-1];
            pix_B[i] += pix_B[i-1];
        }

        for (int row=0;row<height;row++) {
            origin = (Byte *)img.ScanLine[row];
            result = (Byte *)newImage->ScanLine[row];
            for (int col=0;col<width;col++) {
                result[col*3] = 255.0 * pix_B[origin[col*3]] / pix_B[255];
                result[col*3+1] = 255.0 * pix_G[origin[col*3+1]] / pix_G[255];
                result[col*3+2] = 255.0 * pix_R[origin[col*3+2]] / pix_R[255];
            }
        }
    }
    return newImage;
}

//===============================
// ¡½ ±m¦âÂà¦Ç¶¥                =
//    input: img - ­ì©l±m¦â¹Ï¤ù =
//    output: Âà´««á¦Ç¶¥¹Ï¤ù    =
//===============================
Graphics::TBitmap* ImgProc::Color2Gray(Graphics::TBitmap &img) {
    const int width = img.Width;
    const int height = img.Height;
    Byte *origin;
    Byte *result;

    Graphics::TBitmap *newImage = new Graphics::TBitmap();
    newImage->Width = width;
    newImage->Height = height;
    newImage->PixelFormat = pf24bit;

    if (img.PixelFormat == pf24bit) {    // 24bit image
        for (int row=0;row<height;row++) {
            origin = (Byte *)img.ScanLine[row];
            result = (Byte *)newImage->ScanLine[row];
            for (int col=0;col<width;col++) {
                result[col*3] = result[col*3+1] = result[col*3+2] = 0.299*origin[col*3+2] + 0.587*origin[col*3+1] + 0.114*origin[col*3];
            }
        }
    } else if (img.PixelFormat == pf8bit) {    // 24bit image
        for (int row=0;row<height;row++) {
            origin = (Byte *)img.ScanLine[row];
            result = (Byte *)newImage->ScanLine[row];
            for (int col=0;col<width;col++) {
                result[col*3] = result[col*3+1] = result[col*3+2] = origin[col];
            }
        }

    }
    return newImage;
}

//===============================
// ¡½ ±m¦âÂà¦Ç¶¥(¥­§¡¤ñ­«)       =
//    input: img - ­ì©l±m¦â¹Ï¤ù =
//    output: Âà´««á¦Ç¶¥¹Ï¤ù    =
//===============================
Graphics::TBitmap* ImgProc::Color2Gray_Balance(Graphics::TBitmap &img) {
    const int width = img.Width;
    const int height = img.Height;
    Byte *origin;
    Byte *result;

    Graphics::TBitmap *newImage = new Graphics::TBitmap();
    newImage->Width = width;
    newImage->Height = height;
    newImage->PixelFormat = pf24bit;

    if (img.PixelFormat == pf24bit) {    // 24bit image
        for (int row=0;row<height;row++) {
            origin = (Byte *)img.ScanLine[row];
            result = (Byte *)newImage->ScanLine[row];
            for (int col=0;col<width;col++) {
                result[col*3] = result[col*3+1] = result[col*3+2] = (origin[col*3+2] + origin[col*3+1] + origin[col*3])/3;
            }
        }
    }

    return newImage;
}

//===============================
// ¡½ ±m¦âÂà¦Ç¶¥(¬õ¦â³¡¤À)       =
//    input: img - ­ì©l±m¦â¹Ï¤ù =
//    output: Âà´««á¦Ç¶¥¹Ï¤ù    =
//===============================
Graphics::TBitmap* ImgProc::Color2R(Graphics::TBitmap &img) {
    const int width = img.Width;
    const int height = img.Height;
    Byte *origin;
    Byte *result;

    Graphics::TBitmap *newImage = new Graphics::TBitmap();
    newImage->Width = width;
    newImage->Height = height;
    newImage->PixelFormat = pf24bit;

    if (img.PixelFormat == pf24bit) {    // 24bit image
        for (int row=0;row<height;row++) {
            origin = (Byte *)img.ScanLine[row];
            result = (Byte *)newImage->ScanLine[row];
            for (int col=0;col<width;col++) {
                result[col*3] = result[col*3+1] = result[col*3+2] = origin[col*3+2];
            }
        }
    }

    return newImage;
}

//===============================
// ¡½ ±m¦âÂà¦Ç¶¥(ºñ¦â³¡¤À)       =
//    input: img - ­ì©l±m¦â¹Ï¤ù =
//    output: Âà´««á¦Ç¶¥¹Ï¤ù    =
//===============================
Graphics::TBitmap* ImgProc::Color2G(Graphics::TBitmap &img) {
    const int width = img.Width;
    const int height = img.Height;
    Byte *origin;
    Byte *result;

    Graphics::TBitmap *newImage = new Graphics::TBitmap();
    newImage->Width = width;
    newImage->Height = height;
    newImage->PixelFormat = pf24bit;

    if (img.PixelFormat == pf24bit) {    // 24bit image
        for (int row=0;row<height;row++) {
            origin = (Byte *)img.ScanLine[row];
            result = (Byte *)newImage->ScanLine[row];
            for (int col=0;col<width;col++) {
                result[col*3] = result[col*3+1] = result[col*3+2] = origin[col*3+1];
            }
        }
    }

    return newImage;
}

//===============================
// ¡½ ±m¦âÂà¦Ç¶¥(ÂÅ¦â³¡¤À)       =
//    input: img - ­ì©l±m¦â¹Ï¤ù =
//    output: Âà´««á¦Ç¶¥¹Ï¤ù    =
//===============================
Graphics::TBitmap* ImgProc::Color2B(Graphics::TBitmap &img) {
    const int width = img.Width;
    const int height = img.Height;
    Byte *origin;
    Byte *result;

    Graphics::TBitmap *newImage = new Graphics::TBitmap();
    newImage->Width = width;
    newImage->Height = height;
    newImage->PixelFormat = pf24bit;

    if (img.PixelFormat == pf24bit) {    // 24bit image
        for (int row=0;row<height;row++) {
            origin = (Byte *)img.ScanLine[row];
            result = (Byte *)newImage->ScanLine[row];
            for (int col=0;col<width;col++) {
                result[col*3] = result[col*3+1] = result[col*3+2] = origin[col*3];
            }
        }
    }

    return newImage;
}

//===========================
// ¡½ RGBÂàCMYK¶Â¦â(K)      =
//    input: img - ­ì©l¹Ï¤ù =
//    output: CMYK¤¤K¼v¹³   =
//===========================
Graphics::TBitmap* ImgProc::RGB2CMYK_K(Graphics::TBitmap &img) {
    const int width = img.Width;
    const int height = img.Height;
    Byte *origin;
    Byte *result;

    Graphics::TBitmap *newImage = new Graphics::TBitmap();
    newImage->Width = width;
    newImage->Height = height;
    newImage->PixelFormat = pf24bit;

    if (img.PixelFormat == pf24bit) {    // 24bit image
        for (int row=0;row<height;row++) {
            origin = (Byte *)img.ScanLine[row];
            result = (Byte *)newImage->ScanLine[row];
            for (int col=0;col<width;col++) {
                const int R = origin[col*3+2];
                const int G = origin[col*3+1];
                const int B = origin[col*3];
                const int C_ = 255-R;
                const int M_ = 255-G;
                const int Y_ = 255-B;
                const int K = min(min(C_, M_), Y_);
                result[col*3] = result[col*3+1] = result[col*3+2] = K;
            }
        }
    }

    return newImage;
}

//===========================
// ¡½ RGBÂàHSI¤¤H(¦â½Õ)     =
//    input: img - ­ì©l¹Ï¤ù =
//    output: ¦â½Õ¼v¹³      =
//===========================
Graphics::TBitmap* ImgProc::RGB2HSI_H(Graphics::TBitmap &img) {
    const int width = img.Width;
    const int height = img.Height;
    Byte *origin;
    Byte *result;

    Graphics::TBitmap *newImage = new Graphics::TBitmap();
    newImage->Width = width;
    newImage->Height = height;
    newImage->PixelFormat = pf24bit;

    const float pi = acos(-1);

    if (img.PixelFormat == pf24bit) {    // 24bit image
        for (int row=0;row<height;row++) {
            origin = (Byte *)img.ScanLine[row];
            result = (Byte *)newImage->ScanLine[row];
            for (int col=0;col<width;col++) {
                const float R = origin[col*3+2]/255.0;
                const float G = origin[col*3+1]/255.0;
                const float B = origin[col*3]/255.0;
                float theta;
                if (R == G && R == B) {
                    theta = 0;
                } else {
                    theta = acos(((R-G)+(R-B))/(2*pow((pow((R-G), 2) + (R-B)*(G-B)), 1.0/2.0)));
                }

                if (B>G) {
                    theta = 2*pi - theta;
                }
                const float H = theta*180/pi;
                const int gray = H*255.0/360.0;     //½d³òÂà´«

                result[col*3] = result[col*3+1] = result[col*3+2] = gray;
            }
        }
    }

    return newImage;
}


//============================
// ¡½ Thresholding           =
//    input: img - ­ì©l¹Ï¤ù  =
//           T - Threshold­È =
//    output: ³B²z«á¹Ï¤ù     =
//============================
Graphics::TBitmap* ImgProc::Threshold(Graphics::TBitmap &img, int T) {
    const int width = img.Width;
    const int height = img.Height;
    Byte *origin;
    Byte *result;

    Graphics::TBitmap *newImage = new Graphics::TBitmap();
    newImage->Width = width;
    newImage->Height = height;
    newImage->PixelFormat = pf24bit;

    if (img.PixelFormat == pf24bit) {    // 24bit image
        for (int row=0;row<height;row++) {
            origin = (Byte *)img.ScanLine[row];
            result = (Byte *)newImage->ScanLine[row];
            for (int col=0;col<width;col++) {
                /*
                if (origin[col*3] > T) {
                    result[col*3] = 255;
                } else {
                    result[col*3] = 0;
                }
                if (origin[col*3+1] > T) {
                    result[col*3+1] = 255;
                } else {
                    result[col*3+1] = 0;
                }
                if (origin[col*3+2] > T) {
                    result[col*3+2] = 255;
                } else {
                    result[col*3+2] = 0;
                }
                */
                if (origin[col*3]*0.229+origin[col*3+2]*0.587+origin[col*3+2]*0.114 > T) {
                    result[col*3] = result[col*3+1] = result[col*3+2] = 255;
                } else {
                    result[col*3] = result[col*3+1] = result[col*3+2] = 0;
                }
            }
        }
    } else if (img.PixelFormat == pf8bit) {     // 8bit image
        for (int row=0;row<height;row++) {
            origin = (Byte *)img.ScanLine[row];
            result = (Byte *)newImage->ScanLine[row];
            for (int col=0;col<width;col++) {
                if (origin[col] > T) {
                    result[col*3] = result[col*3+1] = result[col*3+2] = 255;
                } else {
                    result[col*3] = result[col*3+1] = result[col*3+2] = 0;
                }
            }
        }
    }

    return newImage;
}

//============================
// ¡½ µ²¦X                   =
//    input: img1 - ²Ä¤@¹Ï¹³ =
//           img2 - ²Ä¤G¹Ï¹³ =
//    output: ¨â¹Ï¦X¦¨«á¹Ï¹³ =
//============================
Graphics::TBitmap* ImgProc::Combine(Graphics::TBitmap &img1, Graphics::TBitmap &img2) {
    return Combine(img1, img2, Combine_Add);
}

Graphics::TBitmap* ImgProc::Combine(Graphics::TBitmap &img1, Graphics::TBitmap &img2, int (combineMethod(BYTE value1, BYTE value2))) {
    const int width1 = img1.Width;
    const int height1 = img1.Height;
    const int width2 = img2.Width;
    const int height2 = img2.Height;
    const int width = max(width1, width2);
    const int height = max(height1, height2);
    Byte *origin;
    Byte *result;

    Graphics::TBitmap *newImage = new Graphics::TBitmap();
    newImage->Width = width;
    newImage->Height = height;
    newImage->PixelFormat = pf24bit;

    if (img1.PixelFormat == pf24bit) {    // 24bit image
        for (int row=0;row<height1;row++) {
            origin = (Byte *)img1.ScanLine[row];
            result = (Byte *)newImage->ScanLine[row];
            for (int col=0;col<width1;col++) {
                result[col*3] = origin[col*3];
                result[col*3+1] = origin[col*3+1];
                result[col*3+2] = origin[col*3+2];
            }
        }
    } else if (img1.PixelFormat == pf8bit) {     // 8bit image
        for (int row=0;row<height1;row++) {
            origin = (Byte *)img1.ScanLine[row];
            result = (Byte *)newImage->ScanLine[row];
            for (int col=0;col<width1;col++) {
                result[col*3] = result[col*3+1] = result[col*3+2] = origin[col];
            }
        }
    }

    if (img2.PixelFormat == pf24bit) {    // 24bit image
        for (int row=0;row<height2;row++) {
            origin = (Byte *)img2.ScanLine[row];
            result = (Byte *)newImage->ScanLine[row];
            for (int col=0;col<width2;col++) {
//                result[col*3] = (origin[col*3] + result[col*3]) > 255 ? 255 : (origin[col*3] + result[col*3]);
//                result[col*3+1] = (origin[col*3+1] + result[col*3+1]) > 255 ? 255 : (origin[col*3+1] + result[col*3+1]);
//                result[col*3+2] = (origin[col*3+2] + result[col*3+2]) > 255 ? 255 : (origin[col*3+2] + result[col*3+2]);
                result[col*3] = combineMethod(origin[col*3], result[col*3]);
                result[col*3+1] = combineMethod(origin[col*3+1], result[col*3+1]);
                result[col*3+2] = combineMethod(origin[col*3+2], result[col*3+2]);
            }
        }
    } else if (img2.PixelFormat == pf8bit) {     // 8bit image
        for (int row=0;row<height2;row++) {
            origin = (Byte *)img2.ScanLine[row];
            result = (Byte *)newImage->ScanLine[row];
            for (int col=0;col<width2;col++) {
                result[col*3] = result[col*3+1] = result[col*3+2] =
                    (origin[col] + result[col*3]) > 255 ? 255 : (origin[col] + result[col*3]);
            }
        }
    }

    return newImage;
}

//==========================================
// ¡½ µ²¦X¤èªk(¬Û¥[)                       =
//    input - value1: ²Ä¤@±i¹ÏÂI³æ¶µ¹³¯À­È =
//            value2: ²Ä¤G±i¹ÏÂI³æ¶µ¹³¯À­È =
//    output: µ²¦X«á¹³¯À­È                 =
//==========================================
int ImgProc::Combine_Add(BYTE value1, BYTE value2) {
    return (value1+value2) > 255 ? 255 : value1+value2;
}
//==========================================
// ¡½ µ²¦X¤èªk(¬Û´î¡A¨úµ´¹ï­È)             =
//    input - value1: ²Ä¤@±i¹ÏÂI³æ¶µ¹³¯À­È =
//            value2: ²Ä¤G±i¹ÏÂI³æ¶µ¹³¯À­È =
//    output: µ²¦X«á¹³¯À­È                 =
//==========================================
int ImgProc::Combine_Sub(BYTE value1, BYTE value2) {
    return abs(value2-value1);
}

//==========================================
// ¡½ µ²¦X¤èªk(¬Û´î¡A¤p©ó¹sªÌ³]¬°¹s)       =
//    input - value1: ²Ä¤@±i¹ÏÂI³æ¶µ¹³¯À­È =
//            value2: ²Ä¤G±i¹ÏÂI³æ¶µ¹³¯À­È =
//    output: µ²¦X«á¹³¯À­È                 =
//==========================================
int ImgProc::Combine_Sub0(BYTE value1, BYTE value2) {
    return (value2-value1) < 0 ? 0 : (value2-value1);
}

//==========================================
// ¡½ µ²¦X¤èªk(And)                        =
//    input - value1: ²Ä¤@±i¹ÏÂI³æ¶µ¹³¯À­È =
//            value2: ²Ä¤G±i¹ÏÂI³æ¶µ¹³¯À­È =
//    output: µ²¦X«á¹³¯À­È                 =
//==========================================
int ImgProc::Combine_And(BYTE value1, BYTE value2) {
    return (value2 & value1);
}

//==========================================
// ¡½ µ²¦X¤èªk(Or)                         =
//    input - value1: ²Ä¤@±i¹ÏÂI³æ¶µ¹³¯À­È =
//            value2: ²Ä¤G±i¹ÏÂI³æ¶µ¹³¯À­È =
//    output: µ²¦X«á¹³¯À­È                 =
//==========================================
int ImgProc::Combine_Or(BYTE value1, BYTE value2) {
    return (value2 | value1);
}

//==========================================
// ¡½ µ²¦X¤èªk(Min)                        =
//    input - value1: ²Ä¤@±i¹ÏÂI³æ¶µ¹³¯À­È =
//            value2: ²Ä¤G±i¹ÏÂI³æ¶µ¹³¯À­È =
//    output: µ²¦X«á¹³¯À­È                 =
//==========================================
int ImgProc::Combine_Min(BYTE value1, BYTE value2) {
    return std::min(value2, value1);
}


//==================================
// ¡½ ­«Å|(±Nimg2¥H«ü©w¦â´y©óimg1) =
//    input: baseImg - ©³¹Ï¹Ï¹³    =
//           lapImg - ­«Å|¹Ï¹³     =
//           color - ­«Å|ÃC¦â      =
//    output: ­«Å|«á¼v¹³           =
//==================================
Graphics::TBitmap* ImgProc::Overlap(Graphics::TBitmap &baseImg, Graphics::TBitmap &lapImg, TColor color) {

    const int width1 = baseImg.Width;
    const int height1 = baseImg.Height;
    const int width2 = lapImg.Width;
    const int height2 = lapImg.Height;
    const int width = max(width1, width2);
    const int height = max(height1, height2);
    Byte *origin;
    Byte *result;

    Graphics::TBitmap *newImage = new Graphics::TBitmap();
    newImage->Width = width;
    newImage->Height = height;
    newImage->PixelFormat = pf24bit;

    int R = (color&0x000000ff);
    int G = (color&0x0000ff00) >> 8;
    int B = (color&0x00ff0000) >> 16;

    if (baseImg.PixelFormat == pf24bit) {    // 24bit image
        for (int row=0;row<height1;row++) {
            origin = (Byte *)baseImg.ScanLine[row];
            result = (Byte *)newImage->ScanLine[row];
            for (int col=0;col<width1;col++) {
                result[col*3] = origin[col*3];
                result[col*3+1] = origin[col*3+1];
                result[col*3+2] = origin[col*3+2];
            }
        }
    } else if (baseImg.PixelFormat == pf8bit) {     // 8bit image
        for (int row=0;row<height1;row++) {
            origin = (Byte *)baseImg.ScanLine[row];
            result = (Byte *)newImage->ScanLine[row];
            for (int col=0;col<width1;col++) {
                result[col*3] = result[col*3+1] = result[col*3+2] = origin[col];
            }
        }
    }

    if (lapImg.PixelFormat == pf24bit) {    // 24bit image
        for (int row=0;row<height2;row++) {
            origin = (Byte *)lapImg.ScanLine[row];
            result = (Byte *)newImage->ScanLine[row];
            for (int col=0;col<width2;col++) {
                if (origin[col*3] > 0 || origin[col*3+1] > 0 || origin[col*3+2] > 0) {
                    result[col*3] = B;
                    result[col*3+1] = G;
                    result[col*3+2] = R;
                }
            }
        }
    } else if (lapImg.PixelFormat == pf8bit) {     // 8bit image
        for (int row=0;row<height2;row++) {
            origin = (Byte *)lapImg.ScanLine[row];
            result = (Byte *)newImage->ScanLine[row];
            for (int col=0;col<width2;col++) {
                if (origin[col] > 0) {
                    result[col*3] = B;
                    result[col*3+1] = G;
                    result[col*3+2] = R;
                }
            }
        }
    }


    return newImage;
}

//===========================
// ¡½ Pixel Density         =
//    input: img - ¤ÀªR¹Ï¤ù =
//    output: ¤À¥¬°}¦C      =
//===========================
double* ImgProc::PixDens(Graphics::TBitmap &img) {
    double *pix = new double[256];
    const int width = img.Width;
    const int height = img.Height;
    Byte *origin;

    memset(pix, 0, sizeof(double) * 256);

    if (img.PixelFormat == pf24bit) {    // 24bit image
        int index;
        for (int row=0;row<height;row++) {
            origin = (Byte *)img.ScanLine[row];
            for (int col=0;col<width;col++) {
                index = 0.299*origin[col*3+2] + 0.587*origin[col*3+1] + 0.114*origin[col*3];
                ++pix[index];
            }
        }
    } else if (img.PixelFormat == pf8bit) {     // 8bit image
        for (int row=0;row<height;row++) {
            origin = (Byte *)img.ScanLine[row];
            for (int col=0;col<width;col++) {
                ++pix[origin[col]];
            }
        }
    }

    return pix;
}


//===========================-
// ¡½ ¦Û°Ê·j´M»Ö­È           =
//    input: pix - pixel¤À¥¬ =
//           t - ªì©lt­È     =
//           t0 - ÀËÅç­È     =
//============================
int ImgProc::AutoThreshold(const double pix[], int t, const int t0) {
    int diff = 256;
    int prev;
    int counter = 256;
    while ( diff > t0 && counter) {
        --counter;
        int G1 = 0;     // Total gray level of pixels < T
        int N1 = 0;     // Number of pixel < t
        int Mu1 = 0;    // Average gray level of pixels < T
        int G2 = 0;     // Total gray level of pixels >= T
        int N2 = 0;     // Number of pixel >= T
        int Mu2 = 0;    // Average gray level of pixels >= T
        int i;

        for(i=0;i<=t;i++) {
            N1 += pix[i];
            G1 += pix[i] * i;
        }

        for (;i<256;i++) {
            N2 += pix[i];
            G2 += pix[i] * i;
        }

        Mu1 = N1==0?0:(G1 / N1);
        Mu2 = N2==0?0:(G2 / N2);

        prev = t;
        t = (Mu1 + Mu2) / 2;
        diff = abs(t - prev);
    }

    return t;
}

//====================================
// ¡½ ·j´MÃC¦â                       =
//    input: img - ­ì©l¹Ï¤ù          =
//           startX - ·j´M°_ÂIX®y¼Ð  =
//           startY - ·j´M°_ÂIY®y¼Ð  =
//           width - ·j´M¼e«×        =
//           height - ·j´M°ª«×       =
//           target - ·j´M¥Ø¼Ð       =
//           range - ®e¿ù½d³ò        =
//           attr - ·j´MÃþ«¬         =
//    output: µ²ªG¹Ï¤ù               =
//====================================
Graphics::TBitmap* ImgProc::Search(Graphics::TBitmap &img, float target, float range, SearchType attr, int (searchMethod(BYTE pix[], float target, float range, SearchType attr))) {
    return Search(img, 0, 0, img.Width, img.Height, target, range, attr, searchMethod);
}

Graphics::TBitmap* ImgProc::Search(Graphics::TBitmap &img, int startX, int startY, int width, int height, float target, float range, SearchType attr, int (searchMethod(BYTE pix[], float target, float range, SearchType attr))) {
    if (startX < 0) {
        startX = 0;
    } else if (startX > img.Width) {
        startX = img.Width;
    }
    if (startY < 0) {
        startY = 0;
    } else if (startY > img.Height) {
        startY = img.Height;
    }
    if (width + startX > img.Width) {
        width = img.Width - startX;
    }
    if (height + startY > img.Height) {
        height = img.Height - startY;
    }

    Byte *origin;
    Byte *result;

    Graphics::TBitmap *newImage = new Graphics::TBitmap();
    newImage->Width = width>0 ? width : 0;
    newImage->Height = height>0 ? height : 0;
    newImage->PixelFormat = pf24bit;

    if (img.PixelFormat == pf24bit) {
        for (int row=0;row<height;row++) {
            origin = (Byte *)img.ScanLine[startY + row];
            result = (Byte *)newImage->ScanLine[row];
            for (int col=0;col<width;col++) {
                result[col*3+0] = result[col*3+1] = result[col*3+2] = searchMethod(&origin[(startX + col)*3], target, range, attr);
            }
        }
    } else if (img.PixelFormat == pf8bit) {
        for (int row=0;row<width;row++) {
            origin = (Byte *)img.ScanLine[startY + row];
            result = (Byte *)newImage->ScanLine[row];
            for (int col=0;col<height;col++) {
                result[col] = searchMethod(&origin[(startX + col)*3], target, range, attr);
            }
        }
    }

    return newImage;
}

//====================================
// ¡½ ¦Ç¶¥·j´M                       =
//    input: pix - ¤ñ¹ï­È            =
//           target - ·j´M¥Ø¼Ð       =
//           range - ®e¿ù½d³ò        =
//           attr - ·j´MÃþ«¬         =
//    output: 0(½d³ò¥~)©Î255(½d³ò¤º) =
//====================================
int ImgProc::Search_Gray(BYTE pix[], float target, float range, SearchType attr) {
    const int value = 0.299 * pix[2] + 0.587 * pix[1] + 0.114 * pix[0];
    switch (attr) {
        case SEARCH_ABOVE:
        if (value >= target && value - target <= range) {
            return 255;
        }
        break;
        case SEARCH_BELOW:
        if (target >= value && target - value <= range) {
            return 255;
        }
        break;
        case SEARCH_RANGE:
        if (abs(value - target) <= range) {
            return 255;
        }
        break;
        default:;
    }
    return 0;
}

//====================================
// ¡½ HSI·j´M(I)                     =
//    input: pix - ¤ñ¹ï­È            =
//           target - ·j´M¥Ø¼Ð       =
//           range - ®e¿ù½d³ò        =
//           attr - ·j´MÃþ«¬         =
//    output: 0(½d³ò¥~)©Î255(½d³ò¤º) =
//====================================
int ImgProc::Search_HSI_I(BYTE pix[], float target, float range, SearchType attr) {
    const int I = (pix[0]+pix[1]+pix[2])/3;
    switch (attr) {
        case SEARCH_ABOVE:
        if (I >= target && I - target <= range) {
            return 255;
        }
        break;
        case SEARCH_BELOW:
        if (I <= target && target - I <= range) {
            return 255;
        }
        break;
        case SEARCH_RANGE:
        if (abs(I-target) <= range) {
            return 255;
        }
        break;
        default:;
    }
    return 0;
}

//====================================
// ¡½ HSI·j´M(H)                     =
//    input: pix - ¤ñ¹ï­È            =
//           target - ·j´M¥Ø¼Ð       =
//           range - ®e¿ù½d³ò        =
//           attr - ·j´MÃþ«¬         =
//    output: 0(½d³ò¥~)©Î255(½d³ò¤º) =
//====================================
int ImgProc::Search_HSI_H(BYTE pix[], float target, float range, SearchType attr) {

    const float R = pix[2] / 255.0;
    const float G = pix[1] / 255.0;
    const float B = pix[0] / 255.0;
    const float pi = acos(-1);
    int theta;
    int H = 0;
    if (R==G && R==B) {
        theta = 0;
    } else {
        theta = acos(((R-G)+(R-B))/(2*pow((pow((R-G), 2) + (R-B)*(G-B)), 1.0/2.0)));
    }
    if (B > G) {
        H = 2*pi - theta;
    } else {
        H = theta;
    }

    H = 180*H/pi;

    switch (attr) {
        case SEARCH_ABOVE:
        if (H >= target && H - target <= range) {
            return 255;
        }
        break;
        case SEARCH_BELOW:
        if (H <= target && target - H <= range) {
            return 255;
        }
        break;
        case SEARCH_RANGE:
        if (abs(H-target) <= range) {
            return 255;
        }
        break;
        default:;
    }
    return 0;
}

//====================================
// ¡½ ·j´M¤èªk (CYMK¤¤K)             =
//    input: pix - ¤ñ¹ï­È            =
//           target - ·j´M¥Ø¼Ð       =
//           range - ®e¿ù½d³ò        =
//           attr - ·j´MÃþ«¬         =
//    output: 0(½d³ò¥~)©Î255(½d³ò¤º) =
//====================================
int ImgProc::Search_CMYK_K(BYTE pix[], float target, float range, SearchType attr) {
    const int R = pix[2];
    const int G = pix[1];
    const int B = pix[0];
    const int C_ = 255-R;
    const int M_ = 255-G;
    const int Y_ = 255-B;
    const int K = min(min(C_, M_), Y_);

    switch (attr) {
        case SEARCH_ABOVE:
        if (K >= target && K - target <= range) {
            return 255;
        }
        break;
        case SEARCH_BELOW:
        if (K <= target && target - K <= range) {
            return 255;
        }
        break;
        case SEARCH_RANGE:
        if (abs(K-target) <= range) {
            return 255;
        }
        break;
        default:;
    }
    return 0;
}
//====================================
// ¡½ ·j´M¤èªk (¶Â¦â)                =
//    input: pix - ¤ñ¹ï­È            =
//           target - ·j´M¥Ø¼Ð       =
//           range - ®e¿ù½d³ò        =
//           attr - ·j´MÃþ«¬         =
//    output: 0(½d³ò¥~)©Î255(½d³ò¤º) =
//====================================
int ImgProc::Search_Black(BYTE pix[], float target, float range, SearchType attr) {
    const int R = pix[2];
    const int G = pix[1];
    const int B = pix[0];
    switch (attr) {
        case SEARCH_ABOVE:
        if (R >= target && R - target <= range &&
            G >= target && G - target <= range &&
            B >= target && B - target <= range) {
            return 255;
        }
        break;
        case SEARCH_BELOW:
        if (R <= target && target - R <= range &&
            G <= target && target - G <= range &&
            B <= target && target - B <= range) {
            return 255;
        }
        break;
        case SEARCH_RANGE:
        if (abs(R-target) <= range &&
            abs(G-target) <= range &&
            abs(B-target) <= range) {
            return 255;
        }
        break;
        default:;
    }

    return 0;
}

//===============================
// ¡½ Â^¨ú°Ï¶ô                  =
//    input: img - ­ì©l¼v¹³     =
//           startX - °_©lÂIX­È =
//           startY - °_©lÂIY­È =
//           width - Â^¨ú¼e«×   =
//           height - Â^¨ú°ª«×  =
//===============================
Graphics::TBitmap *ImgProc::Extract(Graphics::TBitmap &img, int startX, int startY, int width, int height) {
    Graphics::TBitmap *newImage = new Graphics::TBitmap();
    const int imgWidth = std::min(img.Width, width);
    const int imgHeight = std::min(img.Height, height);
    newImage->Width = imgWidth;
    newImage->Height = imgHeight;
    newImage->PixelFormat = pf24bit;
    BYTE *source;
    BYTE *target;

    if (img.PixelFormat == pf24bit) {
        for (int row=0;row<imgHeight;row++) {
            source = (BYTE*)img.ScanLine[startY+row];
            target = (BYTE*)newImage->ScanLine[row];
            for (int col=0;col<imgWidth;col++) {
                target[col*3] = source[(startX+col)*3];
                target[col*3+1] = source[(startX+col)*3+1];
                target[col*3+2] = source[(startX+col)*3+2];
            }
        }
    } else if (img.PixelFormat == pf8bit) {
        for (int row=0;row<imgHeight;row++) {
            source = (BYTE*)img.ScanLine[startY+row];
            target = (BYTE*)newImage->ScanLine[row];
            for (int col=0;col<imgWidth;col++) {
                target[col*3] = target[col*3+1] = target[col*3+2] = source[startX+col];
            }
        }

    }

    return newImage;
}


//===========================
// ¡½ ±m¦âÂà«G«×(I)         =
//    input: img - ­ì©l¼v¹³ =
//    output: HSI¤¤I¼v¹³    =
//===========================
Graphics::TBitmap *ImgProc::Color2HSI_I(Graphics::TBitmap &img) {
    Graphics::TBitmap *newImage = new Graphics::TBitmap();
    const int width = img.Width;
    const int height = img.Height;
    newImage->Width = width;
    newImage->Height = height;
    newImage->PixelFormat = pf24bit;
    BYTE *source;
    BYTE *target;

    if (img.PixelFormat == pf24bit) {
        for(int row=0;row<height;row++) {
            source = (BYTE*)img.ScanLine[row];
            target = (BYTE*)newImage->ScanLine[row];
            for (int col=0;col<width;col++) {
                target[col*3] = target[col*3+1] = target[col*3+2] = (source[col*3] + source[col*3+1] + source[col*3+2])/3;
            }
        }
    } else if (img.PixelFormat == pf8bit) {

    }

    return newImage;
}

//===========================
// ¡½ «I»k(¤À¤ôÀ­)          =
//    input: img - ­ì©l¼v¹³ =
//    output: «I»kµ²ªG      =
//===========================
int **ImgProc::Immersion(Graphics::TBitmap &img, int gLevel) {
    int point_num[256];
    TPoint *point[256];

    const int width = img.Width;
    const int height = img.Height;
    BYTE *ptr;
    int **map = new int*[height];

    int *pix = new int[256];
    memset(pix, 0, sizeof(int) * 256);

    if (img.PixelFormat == pf24bit) {    // 24bit image
        for (int row=0;row<height;row++) {
            ptr = (Byte *)img.ScanLine[row];
            for (int col=0;col<width;col++) {
                ++pix[ptr[col*3]];
            }
        }
    } else if (img.PixelFormat == pf8bit) {    // 24bit image
        for (int row=0;row<height;row++) {
            ptr = (Byte *)img.ScanLine[row];
            for (int col=0;col<width;col++) {
                ++pix[ptr[col]];
            }
        }
    }


    for (int i=0;i<256;i++) {
        point_num[i] = 0;
        point[i] = new TPoint[pix[i]];
    }

    if (img.PixelFormat == pf24bit) {
        for (int row = 0; row < height; row++) {
            map[row] = new int[width];
            memset(map[row], 0, sizeof(int) * width);
            ptr = (BYTE *)img.ScanLine[row];
            for (int col = 0; col < width; col++) {
                const int gValue = ptr[col*3];
                point[gValue][point_num[gValue]] = Point(row, col);
                point_num[gValue]++;
            }
        }
    } else if (img.PixelFormat == pf8bit) {
        for (int row =  0; row < height; row++) {
            map[row] = new int[width];
            memset(map[row], 0, sizeof(int) * width);
            ptr = (BYTE *)img.ScanLine[row];
            for (int col = 0; col < width; col++) {
                const int gValue = ptr[col];
                point[gValue][point_num[gValue]] = Point(row, col);
                point_num[gValue]++;
            }
        }
    }


    int label = 0;
/*
    for (int high=0;high<256;high++) {
        const int total_pt = point_num[high];
        for (int j=0;j<total_pt;j++) {
            ImmersionFromPoint(map, point[high][j], img, label, gLevel);
        }
    }
*/
/*
    for (int high=0;high<256;high+=gLevel) {
        for (int i=0;i<gLevel&&i+high < 256;i++) {
            const int total_pt = point_num[high+i];
            for (int j=0;j<total_pt;j++) {
                map[point[high+i][j].x][point[high+i][j].y] = label;
            }
        }
        label++;
    }
*/


    for (int high = 0;high <256;high++) {
        for (int loop_i = high;loop_i < 256;loop_i++) {
            if (loop_i<high+gLevel && point_num[loop_i] != 0) {
                for (int p_cnt = 0;p_cnt < point_num[loop_i];p_cnt++) {
                    int x = point[loop_i][p_cnt].x;
                    int y = point[loop_i][p_cnt].y;
                    if (map[y][x] == 0) {
                        for (int i=-1;i<=1;i++) {
                            if (y+i > 0 && y+i < height) {
                                ptr = (BYTE*)img.ScanLine[y+i];
                                for (int j=-1;j<=1;j++) {
                                    if (x+j > 0 && x+j < width) {
//                                        if (ptr[(x+j*3)])
                                    }
                                }
                            }
                        }
                    }
                }
            }
        }
        label++;
    }


    delete [] pix;
    return map;
}

//==================================
// ¡½ Map§ó·s                      =
//    input: map - ³s³q°Ï¶ôªí      =
//           qlist - Queue         =
//           img - ¤ÀªR¼v¹³        =
//           counter - °Ï¶ô½s¸¹    =
//           radius - ³s³q¤¹³\¶ZÂ÷ =
//==================================
void ImgProc::ImmersionFromPoint(int **map, TPoint point, Graphics::TBitmap &img, int &counter, const int glevel) {
    int target_R;
    int target_G;
    int target_B;

    queue<TPoint> qlist;
    qlist.push(point);

    const int height = img.Height;
    const int width = img.Width;

    while(!qlist.empty()) {
        TPoint temp = qlist.front();
        const int x = temp.x;
        const int y = temp.y;
        qlist.pop();
        if (map[y][x] != 0) {   // ¨¾¤î­«½Æ¥[¤JQueue
            continue;
        }
        map[y][x] = counter;
        BYTE *ptr = (BYTE*)img.ScanLine[y];
        if (img.PixelFormat == pf24bit) {
            target_R = ptr[(x * 3)+2];
            target_G = ptr[(x * 3)+1];
            target_B = ptr[(x * 3)];
            for(int i=-1;i<=1;i++) {
                if (y+i > 0 && y+i < height) {
                    ptr = (BYTE*)img.ScanLine[y+i];
//                    for (int j=(-1)*(abs(radius-abs(i))); abs(i)+abs(j) <= radius;j++) {
                    for (int j=-1;j<=1;j++) {
                        if (x+j > 0 && x+j < width) {
                            if (abs(ptr[(x+j)*3] - target_B) < glevel &&
                                abs(ptr[(x+j)*3+1] - target_G) < glevel &&
                                abs(ptr[(x+j)*3+2] - target_R) < glevel) {
                                qlist.push(Point(x+j, y+i));
                            }
                        }
                    }
                }
            }
/*
                if (map[y][x-1] == 0) { qlist.push(Point(x-1, y)); }
                if (map[y][x+1] == 0) { qlist.push(Point(x+1, y)); }
                if (map[y-1][x] == 0) { qlist.push(Point(x, y-1)); }
                if (map[y+1][x] == 0) { qlist.push(Point(x, y+1)); }
*/
        } else if (img.PixelFormat == pf8bit) {
            target_R = ptr[x+2];
            target_G = ptr[x+1];
            target_B = ptr[x];
            for(int i=-1;i<=1;i++) {
                if (y+i > 0 && y+i < height) {
                    ptr = (BYTE*)img.ScanLine[y+i];
//                    for (int j=(-1)*(abs(radius-abs(i))); abs(i)+abs(j) <= radius;j++) {
                    for (int j=-1;j<=1;j++) {
                        if (x+j > 0 && x+j < width) {
                            if (abs(ptr[x+j] - target_B) < glevel &&
                                abs(ptr[x+j+1] - target_G) < glevel &&
                                abs(ptr[x+j+2] - target_R) < glevel) {
                                qlist.push(Point(x+j, y+i));
                            }
                        }
                    }
                }
            }
        }
    }
    ++counter;
}

Graphics::TBitmap *ImgProc::Enhance(Graphics::TBitmap &img, int (*method)(int data, float *param), float *param) {
    Graphics::TBitmap *newImage = new Graphics::TBitmap();
    const int width = img.Width;
    const int height = img.Height;

    newImage->Width = width;
    newImage->Height = height;
    newImage->PixelFormat = pf24bit;

    BYTE *source;
    BYTE *target;
    for (int row=0; row<height;row++) {
        source = (BYTE*)img.ScanLine[row];
        target = (BYTE*)newImage->ScanLine[row];
        for (int col=0;col<width;col++) {
            target[col*3] = method(source[col*3], param);
            target[col*3+1] = method(source[col*3+1], param);
            target[col*3+2] = method(source[col*3+2], param);
        }
    }

    return newImage;
}

int ImgProc::Enhance_Log(int data, float *param) {
    if (data == 0) {
        return 0;
    }
    return log(data)*255.0/log(255.0);
}

int ImgProc::Enhance_Pow(int data, float *param) {
    return pow(data, *param)*255.0/pow(255.0, *param);
}


Graphics::TBitmap *ImgProc::ToMyColor(Graphics::TBitmap &img) {
    Graphics::TBitmap *newImage = new Graphics::TBitmap();
    const int width = img.Width;
    const int height = img.Height;

    newImage->Width = width;
    newImage->Height = height;
    newImage->PixelFormat = pf24bit;

    BYTE *source;
    BYTE *target;
    for (int row=0; row<height;row++) {
        source = (BYTE*)img.ScanLine[row];
        target = (BYTE*)newImage->ScanLine[row];
        for (int col=0;col<width;col++) {
            target[col*3] = !((bool)(source[col*3]/128))*(128-source[col*3])*1.5 + 63;
            target[col*3+1] = 0;
            target[col*3+2] = ((bool)(source[col*3]/128)) * (source[col*3]-127)*1.5 + 63;
        }
    }

    return newImage;
}
