# Supplementary material for: A medical imaging analysis system for trigger finger using an adaptive texture-based active shape model (ATASM) in ultrasound images
Source: PLoS One. 2017 Oct 27;12(10):e0187042. doi: 10.1371/journal.pone.0187042 (PMC5659776; doi:10.1371/journal.pone.0187042)
Supplement: S1 File — (ZIP) [file pone.0187042.s004.zip › ATASM_public/ImgProc.h]

//==============================================
// ©m¦W¡G²ø¬f¶h                                =
// ¾Ç¸¹¡GP76964348                             =
// »¡©ú¡G¼v¹³³B²z¬ÛÃö¨ç¦¡                      =
//       Masking - ¾B¸n³B²z                    =
//       Median - Median Filter¾B¸n²Ó³¡        =
//       Mean - Mean Filter¾B¸n²Ó³¡            =
//       SobelH - Sobel Mask¤ô¥­¾B¸n²Ó³¡       =
//       SobelV - Sobel Mask««ª½¾B¸n²Ó³¡       =
//       PrewittH - Prewitt Mask¤ô¥­¾B¸n²Ó³¡   =
//       PrewittV - Prewitt Mask««ª½¾B¸n²Ó³¡   =
//       RobertsH - Roberts Mask¤ô¥­¾B¸n²Ó³¡   =
//       RobertsV - Roberts Mask««ª½¾B¸n²Ó³¡   =
//       LoG - Laplacian of Gaussian¾B¸n²Ó³¡   =
//       Erosion - Erosion²Ó³¡                 =
//       Dilation - Dilation²Ó³¡               =
//       HistEq - ª½¤è¹Ïµ¥¤Æ                   =
//       Color2Gray - ±m¦âÂà¦Ç¶¥               =
//       Color2R - ±m¦âÂà¦Ç¶¥(¬õ¦â³¡¤À)        =
//       Color2G - ±m¦âÂà¦Ç¶¥(ÂÅ¦â³¡¤À)        =
//       Color2B - ±m¦âÂà¦Ç¶¥(ºñ¦â³¡¤À)        =
//       Color2Gray_Balance - ±m¦âÂà¦Ç¶¥(¥­§¡) =
//       RGB2CMYK_K - ±m¦âÂàCMYK¶Â¦â           =
//       Threshold - Thresholding              =
//       Combine - ¨â¹Ï¤ù¦X¦¨                  =
//       Combine_Add - ¦X¦¨¤èªk(¬Û¥[)          =
//       Combine_Sub - ¦X¦¨¤èªk(¬Û´î¡Bµ´¹ï­È)  =
//       Combine_Sub0 - ¦X¦¨¤èªk(¬Û´î¡AÂk¹s)   =
//       Combine_And - ¦X¦¨¤èªk(And)           =
//       Combine_Or - ¦X¦¨¤èªk(Or)             =
//       Overlap - ±N¹Ï¥H«ü©w¦â´y©ó¥t¤@¹Ï      =
//       PixDens - ­pºâ¦Ç¶¥­È¤À¥¬              =
//       AutoThreshold - ¦Û°Ê·j´M»Ö­È          =
//       Search - ·j´M«ü©wÃC¦â                 =
//       Search_Gray - ·j´M¤èªk(¦Ç¶¥­È)        =
//       Search_HSI_I - ·j´M¤èªk(HSI¤¤I)       =
//       Search_HSI_H - ·j´M¤èªk(HSI¤¤H)       =
//       Search_CMYK_K - ·j´M¤èªk(CMYK¤¤K)     =
//       Search_Black - ·j´M¤èªk(¶Â¦â)         =
//       Extract - Â^¨ú¼v¹³¤¤«ü©w°Ï¶ô          =
//       Color2HSI_I - ±m¦âÂà«G«×(HSI¤¤I­È)    =
//       Enhance - ¼v¹³±j¤Æ                    =
//       Enhance_Log - ¼v¹³±j¤Æ¤èªk(Log)       =
//       Enhance_Pow - ¼v¹³±j¤Æ¤èªk(Power)     =
//==============================================
#ifndef IMGPROC_H
#define IMGPROC_H

#include <vcl.h>
#include <math.h>
#include <math.hpp>
#include <algorithm>
#include <queue>

using std::max;
using std::min;
using std::queue;

enum SearchType {SEARCH_ABOVE, SEARCH_BELOW, SEARCH_RANGE};

namespace ImgProc {
    Graphics::TBitmap* Masking(Graphics::TBitmap &img,
                              const int size,
                              int (*mask)(int data[], int size));
    Graphics::TBitmap* G_Masking(Graphics::TBitmap &img,
                              const int size,
                              int (*mask)(int data[], int size));
    int Gaussian(int data[], int size);
    int Median(int data[], int size);
    int Mean(int data[], int size);
    int Min(int data[], int size);
    int SobelX(int data[], int size);
    int SobelY(int data[], int size);
    int Sobel_30(int data[], int size);
    int Sobel60(int data[], int size);
    int PrewittX(int data[], int size);
    int PrewittY(int data[], int size);
    int RobertsX(int data[], int size);
    int RobertsY(int data[], int size);
    int Laplacian4(int data[], int size);
    int EnhLaplacian4(int data[], int size);
    int LoG(int data[], int size);
    int Erosion(int data[], int size);
    int Dilation(int data[], int size);
    int Texture(int data[], int size);
    int entropy(int data[], int size);
    int LocalVariance(int data[], int size);
    Graphics::TBitmap* HistEq(Graphics::TBitmap &img);
    Graphics::TBitmap* Color2Gray(Graphics::TBitmap &img);
    Graphics::TBitmap* Color2Gray_Balance(Graphics::TBitmap &img);
    Graphics::TBitmap* Color2R(Graphics::TBitmap &img);
    Graphics::TBitmap* Color2G(Graphics::TBitmap &img);
    Graphics::TBitmap* Color2B(Graphics::TBitmap &img);
    Graphics::TBitmap* RGB2CMYK_K(Graphics::TBitmap &img);
    Graphics::TBitmap* RGB2HSI_H(Graphics::TBitmap &img);
    Graphics::TBitmap* Threshold(Graphics::TBitmap &img, int T);
    Graphics::TBitmap* Combine(Graphics::TBitmap &img1, Graphics::TBitmap &img2);
    Graphics::TBitmap* Combine(Graphics::TBitmap &img1, Graphics::TBitmap &img2, int (combineMethod(BYTE value1, BYTE value2)));
    int Combine_Add(BYTE value1, BYTE value2);
    int Combine_Sub(BYTE value1, BYTE value2);
    int Combine_Sub0(BYTE value1, BYTE value2);
    int Combine_And(BYTE value1, BYTE value2);
    int Combine_Or(BYTE value1, BYTE value2);
    int Combine_Min(BYTE value1, BYTE value2);
    Graphics::TBitmap* Overlap(Graphics::TBitmap &baseImg, Graphics::TBitmap &lapImg, TColor color);
    double *PixDens(Graphics::TBitmap &img);
    int AutoThreshold(const double pix[], int t, const int t0);
    Graphics::TBitmap* Search(Graphics::TBitmap &img,
    							float target,
    							float range,
                                                        SearchType attr,
    							int (searchMethod(BYTE pix[], float target, float range, SearchType attr)));
    Graphics::TBitmap* Search(Graphics::TBitmap &img,
    							int startX,
    							int startY,
    							int width,
    							int height,
    							float target,
    							float range,
                                                        SearchType attr,
    							int (searchMethod(BYTE pix[], float target, float range, SearchType attr)));
    int Search_Gray(BYTE pix[], float target, float range, SearchType attr);
    int Search_HSI_I(BYTE pix[], float target, float range, SearchType attr);
    int Search_HSI_H(BYTE pix[], float target, float range, SearchType attr);
    int Search_CMYK_K(BYTE pix[], float target, float range, SearchType attr);
    int Search_Black(BYTE pix[], float target, float range, SearchType attr);
    Graphics::TBitmap *Extract(Graphics::TBitmap &img, int startX, int startY, int width, int height);
    Graphics::TBitmap *Color2HSI_I(Graphics::TBitmap &img);
    int **Immersion(Graphics::TBitmap &img, int gLevel);
    void ImmersionFromPoint(int **map, TPoint point, Graphics::TBitmap &img, int &counter, const int glevel);
    Graphics::TBitmap *Enhance(Graphics::TBitmap &img, int (*method)(int data, float *param), float *param);
    int Enhance_Log(int data, float *param);
    int Enhance_Laplacian4(int data, float *param);
    int Enhance_Laplacian8(int data, float *param);
    int Enhance_Pow(int data, float *param);
    Graphics::TBitmap *ToMyColor(Graphics::TBitmap &img);
};


#endif
