# Supplementary material for: A medical imaging analysis system for trigger finger using an adaptive texture-based active shape model (ATASM) in ultrasound images
Source: PLoS One. 2017 Oct 27;12(10):e0187042. doi: 10.1371/journal.pone.0187042 (PMC5659776; doi:10.1371/journal.pone.0187042)
Supplement: S1 File — (ZIP) [file pone.0187042.s004.zip › ATASM_public/LAWS.cpp]

//---------------------------------------------------------------------------


#pragma hdrstop

#include "LAWS.h"

//---------------------------------------------------------------------------

#pragma package(smart_init)
LAWS::LAWS(Graphics::TBitmap *img) {
    int i;
    int j;
    BYTE *ptr;
    width = img->Width;
    height = img->Height;

    source = new int* [height];

    for (i=0;i<height;i++) {
        source[i] = new int [width];
        ptr = (BYTE *)img->ScanLine[i];
        for (j=0;j<width;j++) {
            source[i][j] = ptr[j*3];
        }
    }

    L5[0] = 1;
    L5[1] = 4;
    L5[2] = 6;
    L5[3] = 4;
    L5[4] = 1;

    E5[0] = -1;
    E5[1] = -2;
    E5[2] = 0;
    E5[3] = 2;
    E5[4] = 1;

    S5[0] = -1;
    S5[1] = 0;
    S5[2] = 2;
    S5[3] = 0;
    S5[4] = -1;

    W5[0] = -1;
    W5[1] = 2;
    W5[2] = 0;
    W5[3] = -2;
    W5[4] = 1;

    R5[0] = 1;
    R5[1] = -4;
    R5[2] = 6;
    R5[3] = -4;
    R5[4] = 1;
}

Graphics::TBitmap *LAWS::Filter(int m1, int m2) {
    int i;
    int j;
    int k;
    int l;
    int *array1;
    int *array2;
    int **result = new int *[height];
    int min_i = 256*25;
    int max_i = 256*25;
    BYTE *ptr;
    Graphics::TBitmap *r_img = new Graphics::TBitmap;
    r_img->Width = width;
    r_img->Height = height;
    r_img->PixelFormat = pf24bit;

    for (i=0;i<height;i++) {
        result[i] = new int [width];
        memset(result[i], 0, sizeof(int)*width);
    }
    switch (m1) {
    case 0:
        array1 = L5;
    break;
    case 1:
        array1 = E5;
    break;
    case 2:
        array1 = S5;
    break;
    case 3:
        array1 = W5;
    break;
    case 4:
        array1 = R5;
    break;
    default:;
    }
    switch (m2) {
    case 0:
        array2 = L5;
    break;
    case 1:
        array2 = E5;
    break;
    case 2:
        array2 = S5;
    break;
    case 3:
        array2 = W5;
    break;
    case 4:
        array2 = R5;
    break;
    default:;
    }

    int mask[5][5] = {{array1[0]*array2[0], array1[0]*array2[1], array1[0]*array2[2], array1[0]*array2[3], array1[0]*array2[4]},
                    {array1[1]*array2[0], array1[1]*array2[1], array1[1]*array2[2], array1[1]*array2[3], array1[1]*array2[4]},
                    {array1[2]*array2[0], array1[2]*array2[1], array1[2]*array2[2], array1[2]*array2[3], array1[2]*array2[4]},
                    {array1[3]*array2[0], array1[3]*array2[1], array1[3]*array2[2], array1[3]*array2[3], array1[3]*array2[4]},
                    {array1[4]*array2[0], array1[4]*array2[1], array1[4]*array2[2], array1[4]*array2[3], array1[4]*array2[4]}
    };
    for (i=2;i<height-2;i++) {
        for (j=2;j<width-2;j++) {
            for (k=0;k<5;k++) {
                for (l=0;l<5;l++) {
                    result[i][j] += source[i+k-2][j+l-2] * mask[k][l];
                }
            }
            min_i = std::min(result[i][j], min_i);
            max_i = std::max(result[i][j], max_i);
        }
    }
    for (i=2;i<height-2;i++) {
        for (j=2;j<width-2;j++) {
            result[i][j] = (result[i][j]-min_i)*255/(max_i-min_i);
        }
    }
    for (i=0;i<height;i++) {
        ptr = (BYTE *)r_img->ScanLine[i];
        for (j=0;j<width;j++) {
            ptr[j*3] = ptr[j*3+1] = ptr[j*3+2] = result[i][j];
        }
    }
    return r_img;
}
