# Supplementary material for: A medical imaging analysis system for trigger finger using an adaptive texture-based active shape model (ATASM) in ultrasound images
Source: PLoS One. 2017 Oct 27;12(10):e0187042. doi: 10.1371/journal.pone.0187042 (PMC5659776; doi:10.1371/journal.pone.0187042)
Supplement: S1 File — (ZIP) [file pone.0187042.s004.zip › ATASM_public/LAWS.h]

//---------------------------------------------------------------------------

#ifndef LAWSH
#define LAWSH
//---------------------------------------------------------------------------
#include <vcl.h>
#include <algorithm>

class LAWS {
public:
    LAWS(Graphics::TBitmap *img);
    Graphics::TBitmap *Filter(int m1, int m2);


private:
    int **source;
    int width;
    int height;
    int L5[5];
    int E5[5];
    int S5[5];
    int W5[5];
    int R5[5];
};


#endif
