# Supplementary material for: A medical imaging analysis system for trigger finger using an adaptive texture-based active shape model (ATASM) in ultrasound images
Source: PLoS One. 2017 Oct 27;12(10):e0187042. doi: 10.1371/journal.pone.0187042 (PMC5659776; doi:10.1371/journal.pone.0187042)
Supplement: S1 File — (ZIP) [file pone.0187042.s004.zip › ATASM_public/MyMatrix.cpp]

//---------------------------------------------------------------------------


#pragma hdrstop

#include <string.h>
#include <stdio.h>
#include "MyMatrix.h"

//---------------------------------------------------------------------------

#pragma package(smart_init)

double **InverseMatrix(double **M, int size) {
    int i;
    int j;
    int k;
    double temp;
    double factor;
    double **result = new double* [size];
    for (i=0;i<size;i++) {
        result[i] = new double [size];
        memset(result[i], 0x00, size*sizeof(double));
        result[i][i] = 1;
    }

    for (i=0;i<size;i++) {
        if (M[i][i] == 0) { // Need swaping?
            for (j=i+1;j<size;j++) {
                if (M[j][i] == 0) {
                    // Swap
                    for (k=0;k<size;k++) {
                        temp = M[j][k];
                        M[j][k] = M[i][k];
                        M[i][k] = temp;
                        temp = result[j][k];
                        result[j][k] = result[i][k];
                        result[i][k] = temp;
                    }
                    break;
                }
            }
        }
        if (M[i][i] == 0) { // No inverse
            return 0;
        }
        factor = M[i][i];
        for (j=0;j<size;j++) {  // set row i
            M[i][j] /= factor;
            result[i][j] /= factor;
        }
        for (j=0;j<size;j++) {    // subtract row i;
            if (j==i) {  // same row?
                continue;
            }
            factor = M[j][i];   // subtract factor
            for (k=0;k<size;k++) {
                M[j][k] -= M[i][k] * factor;
                result[j][k] -= result[i][k] * factor;
            }
        }
    }

    return result;
}

double **MatrixTranspose(double **M, int a, int b) {
    int i;
    int j;
    double **result = new double* [b];
    for (i=0;i<b;i++) {
        result[i] = new double[a];
        for (j=0;j<a;j++) {
            result[i][j] = M[j][i];
        }
    }

    return result;
}

double **MatrixMultiply(double **M, double **N, int a, int b, int c) {
    int i;
    int j;
    int k;
    double **result = new double*[a];
//    FILE *fp;
//    fp = fopen("c:\\ttt.txt", "w+");
//    fprintf(fp, "\n");
//    fclose (fp);

    for (i=0;i<a;i++) {
        result[i] = new double [c];
        memset(result[i], 0x00, c * sizeof(double));
    }

    for (i=0;i<a;i++) {
        for (j=0;j<c;j++) {
            for (k=0;k<b;k++) {
//        fp = fopen("c:\\ttt.txt", "a+");
//        fprintf(fp, "%d, %d, %d, %d, %d, %d, %d = %f, %d = %f, %d = %f\n", a, b, c, i, j, k, &result[i][j], result[i][j], &M[i][k], M[i][k], &N[k][j], N[k][j]);
//        fprintf(fp, "%d, %d, %d\n", &result[i][j], &M[i][k], &N[k][j]);
//        fprintf(fp, "%f, %f, %f\n", result[i][j], M[i][k], N[k][j]);
//        fclose(fp);
            }
        }
    }

//    fclose(fp);

    for (i=0;i<a;i++) {
        for (j=0;j<c;j++) {
            for (k=0;k<b;k++) {
//        fp = fopen("c:\\ttt.txt", "a+");
//        fprintf(fp, "%d, %d, %d, %d, %d, %d, %ld, %ld, %ld\n", a, b, c, i, j, k, &result[i][j], &M[i][k], &N[k][j]);
//        fclose(fp);
                result[i][j] += M[i][k] * N[k][j];
            }
        }
    }

    return result;
}

void LeastSquareSolution(double **A, double *x, double *b, int m, int n) {
    int i;
    int j;
    double **b2 = new double* [m];

    for (i=0;i<m;i++) { // covert to 2-D
        b2[i] = new double[1];
        b2[i][0] = b[i];
    }


    double **At = MatrixTranspose(A, m, n);
    double **AtA = MatrixMultiply(At, A, n, m, n);
    double **invAtA = InverseMatrix(AtA, n);
    if (invAtA == 0) {
        for (i=0;i<n;i++) {
            x[i] = 0;
        }           
        return;
    }
    double **invAtAAt = MatrixMultiply(invAtA, At, n, n, m);
    double **x2 = MatrixMultiply(invAtAAt, b2, n, m, 1);
    for (i=0;i<n;i++) {
        x[i] = x2[i][0];
    }
    for(i=0;i<n;i++) {
        delete [] At[i];
        delete [] AtA[i];
        delete [] invAtA[i];
        delete [] invAtAAt[i];
        delete [] x2[i];
    }
    delete [] At;
    delete [] AtA;
    delete [] invAtA;
    delete [] invAtAAt;
    delete [] x2;

    for (i=0;i<m;i++) {
        delete [] b2[i];
    }
    delete [] b2;

}
