# Supplementary material for: A medical imaging analysis system for trigger finger using an adaptive texture-based active shape model (ATASM) in ultrasound images
Source: PLoS One. 2017 Oct 27;12(10):e0187042. doi: 10.1371/journal.pone.0187042 (PMC5659776; doi:10.1371/journal.pone.0187042)
Supplement: S1 File — (ZIP) [file pone.0187042.s004.zip › ATASM_public/MyMatrix.h]

//---------------------------------------------------------------------------

#ifndef MYMATRIXH
#define MYMATRIXH
//---------------------------------------------------------------------------

double **InverseMatrix(double **M, int size);
double **MatrixTranspose(double **M, int a, int b);
double **MatrixMultiply(double **M, double **N, int a, int b, int c);
void LeastSquareSolution(double **A, double *x, double *b, int m, int n);
#endif
 
