# Supplementary material for: A medical imaging analysis system for trigger finger using an adaptive texture-based active shape model (ATASM) in ultrasound images
Source: PLoS One. 2017 Oct 27;12(10):e0187042. doi: 10.1371/journal.pone.0187042 (PMC5659776; doi:10.1371/journal.pone.0187042)
Supplement: S1 File — (ZIP) [file pone.0187042.s004.zip › ATASM_public/MySpline.cpp]

//---------------------------------------------------------------------------


#pragma hdrstop

#include "MySpline.h"

//---------------------------------------------------------------------------

#pragma package(smart_init)


double blend(int k, int t, int *u, double v) { // calculate the blending value
    double value;

    if (t==1) {			// base case for the recursion
        if ((u[k]<=v) && (v<u[k+1])) {
            value=1;
        } else {
            value=0;
        }
    } else {
        if ((u[k+t-1]==u[k]) && (u[k+t]==u[k+1])) { // check for divide by zero
            value = 0;
        } else if (u[k+t-1]==u[k]) { // if a term's denominator is zero,use just the other
                value = (u[k+t] - v) / (u[k+t] - u[k+1]) * blend(k+1, t-1, u, v);
        } else if (u[k+t]==u[k+1]) {
            value = (v - u[k]) / (u[k+t-1] - u[k]) * blend(k, t-1, u, v);
        } else {
            value = (v - u[k]) / (u[k+t-1] - u[k]) * blend(k, t-1, u, v) +
                (u[k+t] - v) / (u[k+t] - u[k+1]) * blend(k+1, t-1, u, v);
        }
    }
    return value;
}

void cal_interval(int *u, int n, int t) { // figure out the knots
    int j;

    for (j=0; j<=n+t; j++) {
        if (j<t) {
            u[j]=0;
        } else if ((t<=j) && (j<=n)) {
            u[j]=j-t+1;
        } else if (j>n) {
            u[j]=n-t+2;  // if n-t=-2 then we're screwed, everything goes to 0
        }
    }
}

void cal_pt(int *u, int n, int t, double v, TPoint *ctrl_pt, TPoint *out) {
    int k;
    double temp;

    // initialize the variables that will hold our outputted point
    out->x=0;
    out->y=0;

    for (k=0; k<=n; k++) {
        temp = blend(k,t,u,v);  // same blend is used for each dimension coordinate
        out->x = out->x + (ctrl_pt[k]).x * temp+0.5;
        out->y = out->y + (ctrl_pt[k]).y * temp+0.5;
    }
}

void bspline(int n, int t, TPoint *ctrl_pt, TPoint *out, int num_out) {
    int *u;
    double increment;
    double interval;
    TPoint calcxy;
    int output_index;

    u = new int[n+t+1];
    cal_interval(u, n, t);

    increment = (double)(n-t+2)/(num_out-1);  // how much parameter goes up each time
    interval = 0;

    for (output_index=0; output_index<num_out-1; output_index++) {
        cal_pt(u, n, t, interval, ctrl_pt, &calcxy);
        out[output_index].x = calcxy.x;
        out[output_index].y = calcxy.y;
        interval = interval + increment;  // increment our parameter
    }
    out[num_out-1].x = ctrl_pt[n].x;   // put in the last point
    out[num_out-1].y = ctrl_pt[n].y;

    delete u;
}
