# Supplementary material for: A medical imaging analysis system for trigger finger using an adaptive texture-based active shape model (ATASM) in ultrasound images
Source: PLoS One. 2017 Oct 27;12(10):e0187042. doi: 10.1371/journal.pone.0187042 (PMC5659776; doi:10.1371/journal.pone.0187042)
Supplement: S1 File — (ZIP) [file pone.0187042.s004.zip › ATASM_public/MySpline.h]

//========================================================================
// ref from http://www.programmersheaven.com/download/6660/Download.aspx =
//========================================================================
//---------------------------------------------------------------------------

#ifndef MySplineH
#define MySplineH
#include <vcl.h>
//---------------------------------------------------------------------------
void bspline(int n, int t, TPoint *ctrl_pt, TPoint *out, int num_out);
void cal_pt(int *u, int n, int t, double v, TPoint *ctrl_pt, TPoint *out);
void cal_interval(int *u, int n, int t);
double blend(int k, int t, int *u, double v);


#endif
