# Supplementary material for: A medical imaging analysis system for trigger finger using an adaptive texture-based active shape model (ATASM) in ultrasound images
Source: PLoS One. 2017 Oct 27;12(10):e0187042. doi: 10.1371/journal.pone.0187042 (PMC5659776; doi:10.1371/journal.pone.0187042)
Supplement: S1 File — (ZIP) [file pone.0187042.s004.zip › ATASM_public/Param/sheath/energy_info.txt]

-53.142857	51.571429	-64.000000	47.000000
-70.857143	49.142857	-71.000000	52.000000
-67.357143	59.214286	-83.000000	75.000000
-61.500000	66.857143	-62.500000	68.000000
-53.571429	56.714286	-51.000000	59.500000
-52.142857	52.642857	-76.500000	49.500000
-58.714286	48.357143	-54.000000	42.500000
-44.214286	40.928571	-64.000000	53.500000
-47.500000	36.000000	-45.000000	44.500000
-43.571429	37.500000	-54.500000	48.500000
-45.928571	34.642857	-53.500000	44.000000
-45.642857	28.428571	-60.000000	36.000000
-47.000000	29.928571	-74.000000	34.500000
-51.071429	25.714286	-53.000000	38.500000
-32.000000	22.285714	-43.000000	30.000000
-31.928571	22.928571	-42.500000	29.500000
-40.714286	21.000000	-46.500000	27.000000
-38.642857	18.857143	-60.000000	20.500000
-39.214286	16.142857	-57.500000	20.500000
-37.714286	15.571429	-38.000000	18.000000
-36.428571	12.428571	-37.500000	19.000000
-36.142857	13.714286	-59.000000	26.000000
-42.428571	10.928571	-56.500000	20.000000
-43.428571	13.785714	-46.500000	21.000000
-48.857143	25.071429	-58.000000	34.000000
-46.928571	27.928571	-57.500000	39.500000
-61.642857	46.857143	-62.500000	54.000000
-75.000000	48.785714	-76.000000	55.500000
-74.000000	45.142857	-77.500000	47.500000
-67.642857	39.285714	-71.000000	50.500000
-60.714286	31.285714	-64.500000	51.000000
-44.642857	35.428571	-51.500000	47.500000
-46.357143	29.428571	-49.000000	42.000000
-58.642857	50.357143	-84.000000	68.500000
-55.642857	58.428571	-56.500000	61.500000
-54.928571	58.428571	-55.500000	71.500000
-46.571429	41.714286	-61.000000	61.000000
-54.214286	22.928571	-59.500000	34.500000
-49.714286	21.428571	-50.500000	37.000000
-50.714286	26.714286	-56.500000	45.500000
-55.785714	22.000000	-80.500000	22.000000
-43.857143	20.214286	-68.000000	29.500000
-43.142857	13.071429	-51.500000	17.500000
-44.642857	15.785714	-41.000000	23.500000
-39.142857	22.000000	-53.500000	32.500000
-36.285714	26.642857	-46.500000	29.000000
-35.500000	27.500000	-35.000000	36.500000
-35.571429	27.642857	-48.500000	36.000000
-32.357143	27.285714	-48.500000	43.500000
-39.500000	36.000000	-69.000000	49.000000
-48.785714	42.142857	-55.000000	47.500000
-44.285714	39.214286	-64.000000	43.000000
-43.500000	40.785714	-59.000000	47.500000
-43.642857	38.500000	-61.000000	50.500000
-52.071429	38.571429	-55.000000	45.500000
-53.642857	38.928571	-72.500000	62.500000
-55.428571	42.500000	-59.000000	40.500000
-52.142857	39.500000	-67.500000	49.000000
-48.785714	39.928571	-54.500000	42.500000
-57.571429	40.928571	-59.500000	46.500000
