# Supplementary material for: A medical imaging analysis system for trigger finger using an adaptive texture-based active shape model (ATASM) in ultrasound images
Source: PLoS One. 2017 Oct 27;12(10):e0187042. doi: 10.1371/journal.pone.0187042 (PMC5659776; doi:10.1371/journal.pone.0187042)
Supplement: S1 File — (ZIP) [file pone.0187042.s004.zip › ATASM_public/Param/sheath/Sheath_eigvec.txt]

-0.021900385619152 0.179820473271237 -0.027851311675697 -0.069733678489936 0.000516101007626 -0.017774876920349 0.179235481635625 0.003622952199708 0.047519385489454 -0.26806266752927 -0.118493069690993 0.077345277553957 -0.026929298111421 0.084981978204364 0.083562991707955 0.266023781963574 0.009359382647667 -0.006771988200251 0.047387680094305 -0.003747431133305 -0.072901202355918 0.046427722665585 0.038308176615566 0.051558260158596 0.025668490859705 -0.207059665559969 0.199407419379646 -0.007784517493332 0.011907690008288 0.177936349969366 0.051684718798278 0.073369514731674 0.010169476063248 -0.1804226150092 -0.065604549754437 -0.050533002476937 0.095323800022533 -0.093214550613143 -0.026971584601659 -0.001083221001372 -0.001035685186531 -0.00850224306393 0.183575593497338 0.164190792826225 0.076115771991898 -0.074048080143054 -0.142791323138997 -0.082100243187198 -0.045934735834647 0.053230202781755 0.181930786935708 0.031988085693586 0.039314528028827 -0.150070494721806 -0.062660307424141 0.130169906126632 -0.129221280569812 -0.150437836955937 0.084273453077365 0.073480323191136 -0.140675568284295 0.098270579579268 -0.058500353425722 -0.094579058955402 -0.037041573302055 0.064568501694911 -0.051809776433759 0.02405959942255 -0.05958070761831 0.049841045323417 0.027762497792904 -0.009043817728561 0.184711802477865 -0.001438568768211 -0.067586414180454 -0.06518738049509 -0.101214695178516 -0.087585583119766 0.000719832360645 -0.083607212836201 -0.083956180307932 -0.235862140709474 -0.011469515859151 -0.108147437761196 0.039843660271672 -0.060650064474531 0.038786936982658 -0.079325773000504 -0.071709284158636 -0.022777590753394 -0.081522607373458 -0.063749863212007 0.065102939812396 -0.08806866103525 0.008998124838793 -0.2001650024504 0.018463668455265 -0.065795233948464 0.041760400620184 -0.03445635630561 0.032283767405224 -0.033486998603756 -0.083487626109271 0.006516216498486 -0.019807278202221 0.029374506456147 0.031983265914776 -0.029957919055515 0.092304283378504 -0.078033085655563 -0.032074571146352 0.017593849375044 0.003486094597956 0.032341315999046 0.009892585541254 0.005876032626372 0.012085855702516 -0.019782319842447 -0.001099967591934 -0.000682291995059
0.080465611630429 0.129513762702544 0.126985529414244 0.049321590894338 -0.011043780538682 0.200563802291138 -0.068339683502434 0.043212487328203 0.032580967981408 0.086467726284669 0.071209208987929 -0.068034383803976 0.025773397514602 0.048968352423343 -0.067320886763523 -0.01179561526673 -0.085851718367402 0.07046143587455 -0.182977125812911 0.082854607654082 -0.106304263529214 -0.158139707079645 0.0510608037526 0.082448148320358 -0.140137579763757 0.009772123229255 -0.060742053875568 -0.116560038731813 0.092938107728763 0.049572148506398 0.161936073575364 -0.181430010993681 -0.054676101221728 -0.114299418535173 0.024863006522524 0.103756871121086 -0.034760270419117 0.05339922192076 -0.133997022547419 -0.022230252042422 -0.040369076180108 0.018643438462212 -0.017264587569135 0.097689336639196 -0.142250786061142 0.090574742225638 0.006299322430349 0.016298750730216 0.007448441021408 -0.102614966941146 0.065590569642027 -0.072535382833249 -0.037114605226888 0.002942051110653 0.031456515293256 -0.107865869082752 0.041458693638504 -0.187106295930629 0.094840038826709 0.215049066072612 -0.033587021491595 -0.015386831484592 0.041156581892548 0.040462771052206 0.101773942744854 -0.100192814454839 0.021620291098261 0.027103116903228 -0.071176282484856 0.077752630368222 0.089247964893579 -0.032620906134587 0.021925846588937 -0.093772945328638 0.196650000421205 -0.059517206568869 0.007353079286962 0.106539367276908 0.082084959098638 -0.060168821382388 -0.087720999787343 0.025414347396642 0.029880086885405 0.00925155059521 -0.154818741458559 -0.069080418547089 0.012976847316981 -0.024099019091958 0.120073971650522 -0.074350045889167 -0.089133454376982 -0.112344555353634 -0.018588851266466 -0.179045522352799 -0.013919745850545 0.014131793767947 0.067891747085719 -0.132083936200252 0.052450339873494 0.000537653264764 0.00250096269333 0.164622884088246 -0.001592760218939 0.003642792112902 -0.166633565132683 -0.007870305018411 0.031107438133974 0.142020436350808 0.007310946211176 -0.085776004668443 -0.120278300790471 -0.034809267293058 -0.133932322410585 0.069612851312766 -0.068037672187398 -0.011721724097775 -0.205222938323346 -0.045839079598909 -0.075659141677643 0.172566930935941
0.024354699993659 -0.043575724200084 -0.106572251309905 0.083493071433081 -0.007614404305218 -0.081348621865457 -0.083943299905968 -0.005618829645516 -0.030071187503385 -0.023666373684061 0.113891362857742 0.258088462182649 -0.014268657683932 0.118685580681492 0.094558037961152 -0.042925354898795 0.072787926897107 0.06495877501169 -0.004499372395966 0.074306027549721 -0.073595718219227 -0.036448725394275 0.016337807770053 -0.011193654901094 0.168117652809183 0.082692123053143 -0.112648455271094 0.067335974804583 -0.10265420508865 -0.114884356303572 0.000975121545737 -0.051986042679079 0.13688502430563 -0.24681993451204 -0.064626916322551 0.040259044515639 -0.01214648076824 -0.015300502195566 -0.06406754814932 0.055446222959093 -0.044905863393162 -0.164153544796335 0.017122102553464 -0.169785945946022 -0.088010012539487 -0.066474319243837 0.074781256547585 0.014938710085527 -0.065357033198172 0.006083759436942 -0.063006730610531 -0.124155481392866 -0.075344504650883 -0.168803523287858 -0.124016820345329 -0.09554001118335 -0.022136474459887 -0.025518065659263 0.127672142239919 0.005871231300019 -0.037848703496924 -0.127467004664472 0.002030576977797 0.071125193379019 0.070317192773559 0.138195472265372 0.010380114571893 -0.020800464893961 0.007759942183881 0.092598502202786 -0.072805108342065 -0.022702779603715 -0.016872199135257 -0.120734222101532 -0.019733606450829 -0.143355138271579 -0.097951690574706 0.004132153356678 0.009807864282672 0.059877251598108 -0.012657367416959 -0.013967521605143 -0.148080720646528 -0.006077738901 -0.07063742181001 -0.083768317953108 -0.031819142536145 -0.065420904846116 0.02108518873115 0.081183961418174 -0.114306319691786 0.054333473182238 0.055897735402074 0.065633187631668 -0.198369186949464 0.056316377608418 -0.069647821898663 0.164386184192263 -0.136073232017118 0.178608972806901 -0.021115819142112 0.051939940903033 -0.137181493722041 -0.056301526080339 0.119625095653235 -0.081177431858127 0.124035864790539 0.05329633385315 0.150193888146783 -0.163072865450359 -0.154182805075518 0.136748416830608 0.052335543468891 0.052515847828861 0.021713379609392 0.074800831407613 0.041586188850115 -0.113801767235085 0.001547399587113 -0.038749521395761
-0.110866105120198 -0.061541648610302 0.007125587423549 -0.107979093640075 0.141775615941184 0.04256002775268 -0.076864524580291 0.119466532288942 -0.069688695493936 0.075537761132972 -0.018113709927233 0.234164278407155 -0.076411483161172 -0.049138346786394 0.011263094986487 -0.08259116340312 -0.00381976556713 -0.043856832247134 -0.201719628750026 -0.138362198134509 0.153384043106099 -0.134608278015078 0.077811765305729 -0.02902173881474 -0.088802329923623 -0.103929548694716 -0.011803219890575 -0.061651586559019 -0.027080492943694 -0.125325129499599 -0.089916737586769 -0.012118498048137 -0.058022612729757 0.201534874045592 0.028918821030028 -0.114108155773608 0.032482640198565 -0.073502325445598 0.070383979751461 -0.026015618567319 -0.050090922930953 -0.047886032928809 0.054586708410112 0.014750740584996 0.033727389787675 -0.079179565441198 0.009252907525676 0.056168118822542 0.176515445581372 0.03029476042213 0.02451730662019 0.032480233087749 -0.037064281008651 0.020660187390374 -0.160792780652762 -0.000367344410709 0.128882584652759 -0.003268082396512 0.035492474172201 0.077901850547731 0.145333099266377 0.053341283957835 0.045692915936627 0.026420938161528 -0.062576192722519 0.063422214881334 -0.149571096754359 0.091715434251013 0.063917665228822 0.101685403836886 -0.07211447299486 -0.007135081964966 0.302774300635934 -0.008585942254498 -0.111648658805422 -0.103637391721225 0.038537340185779 -0.00510592114567 -0.158346136431904 -0.029304574031741 -0.06504761120246 -0.136852929704366 0.057975111581981 -0.037249241461933 0.167947972135985 0.200441453022559 -0.112254726617318 -0.065595994349534 -0.093147875268192 -0.008872901697755 -0.008871658012516 0.136878890136708 -0.034589651020777 0.01910218620245 -0.096021490872712 0.116600888658 0.004146659302408 0.000991619301949 -0.020350895593287 -0.016049976619517 0.057950993092895 -0.007576538450341 -0.096509960798145 0.008930574167947 -0.097868228052777 -0.003461936604564 0.040123715804975 0.126673268775948 0.066572414555358 -0.047963225961956 0.001349025656851 -0.018061118717064 -0.12968755341987 0.054058649961643 -0.088616786223132 0.004129827611856 -0.132623803060854 -0.030945069007233 -0.062122285482501 0.165392753900352
-0.113039394444035 0.053173438727598 0.167405504546998 -0.103645924030804 0.028779025770086 0.005959245572734 0.082180603378886 0.031418243343545 -0.089510498127316 0.21371237487617 -0.083823970888176 0.067045001745584 0.097381711991097 -0.009222018409335 0.015566860605241 -0.078663384532705 0.185846064612262 0.0812586660755 0.214456790620248 -0.055504240384494 -0.012267948399105 0.11219778579481 -0.003373303620795 -0.095331202114378 -0.115036312057803 -0.010547268682896 -0.295465698088787 0.08541443902357 0.059509983357017 0.017455987071053 -0.017012298614044 0.007417905353886 -0.079389388666221 0.157710616848137 0.025481651189228 -0.05054670865764 -0.047994528767696 -0.124162285962079 -0.098768934961539 0.055329590854935 0.068197371543359 -0.031190833108696 -0.027915064055581 0.037355831078476 -0.024639531149623 -0.073254392010124 -0.017692340486077 0.036476588491848 -0.024636609554792 0.015635054223163 -0.017813145661416 -0.060491238057029 0.009606880559996 -0.080878146894348 0.027877266163856 0.020343494038105 -0.025292374253766 -0.251533731093034 0.001749737135778 -0.02036158621296 0.023795103433841 0.104963036909525 0.032588885820261 -0.07542644738637 -0.066509447503586 -0.092170304516519 -0.067765879932443 0.136032657078451 -0.073500286616278 0.013724688240872 -0.052699286415094 0.018875550975444 -0.160335270813555 0.147146692339388 -0.004673754844945 -0.047542944558394 0.15915710776936 -0.042492288406702 -0.063919090535465 -0.039835559119799 -0.010891707427434 -0.002145067755796 0.04681162214953 -0.038122317455999 0.022513234429244 -0.016333693261396 0.106617647557329 0.033243198690475 -0.017146940428109 0.143169175099431 -0.025968840259595 -0.082641138580958 -0.032810021116148 -0.037999963248856 0.034246740709297 -0.095926307919833 -0.128051924959329 -0.111982811357989 0.093589299403767 0.059710416596246 0.031884213607972 0.035417215826452 0.072121479172149 -0.285068212442533 0.019992124513756 -0.063586972420614 0.236431230526637 -0.045316112521137 0.029340051830997 -0.216260201538236 -0.095317529478022 0.050616218696281 0.030547296042366 -0.020205874185224 0.057577855668129 0.095605737145242 0.054853086328078 -0.036457060668277 -0.024985420514952 -0.012799764614551
-0.073974986803329 -0.160723485586753 0.056924517303261 -0.000721430482782 -0.138864554499771 -0.227561646476978 0.114406115722203 -0.007831927423651 0.028704018023175 0.026971377688934 0.04198804364441 -0.11173895425371 0.154752020352274 0.191953865977369 -0.059779951612308 0.079246663614102 -0.064929946742625 -0.057983446636104 -0.121230177400794 -0.08484517180896 -0.132293987090369 -0.05097799508923 -0.165931758617578 -0.077433696780978 -0.097055406835072 -0.056877536090195 -0.023330604169404 0.096011339308953 0.000011820038795 0.021992050312363 0.096058779511928 -0.022573039601052 0.038225464733467 0.074752672201475 0.05228758703145 -0.079824328074736 0.060198828798626 -0.045361322268141 0.073889548416006 -0.007435873514791 -0.223844721665282 -0.228756639603571 0.204232994456201 0.110142811150922 -0.014632317944892 -0.017568319633142 -0.020897350770534 -0.021686769271887 -0.068972108367532 0.151448687300381 -0.172771126986978 -0.1096403953487 0.102958472214778 0.072433975397042 0.055927236172525 0.038347254926536 0.014545880635538 -0.041272910056932 -0.004318649900577 -0.106121387918997 0.112096968087362 -0.013556911277295 -0.088148366942716 0.026168586660466 0.05674189454466 -0.096120396177916 0.124976017172603 -0.087112042409384 -0.105767043207277 -0.125380883737255 -0.087784107624657 -0.067769189405441 -0.032124491489188 -0.023307548875813 0.01689515084743 -0.020782040861335 0.124103173942368 -0.141553891473671 0.083534832176682 0.007337498880034 0.046165707054452 -0.033674241801718 -0.004720294490952 0.128374328314938 0.122398240468156 -0.059387169159512 -0.08144995296258 0.175304060952812 0.043904733314979 0.080306967836263 0.097119841275494 -0.04387271064841 0.10047616359677 0.005439712356618 0.022739902594536 -0.088416954988721 0.033586329139055 0.099415381967804 -0.030193932549655 0.076666756630646 0.027124862964672 -0.053236630777771 -0.086360219076766 0.106674575596718 -0.02709187612703 -0.005134519719303 0.038501513217072 0.107352257145816 0.071623627667155 -0.046682067686113 0.006384401304497 0.004746656029884 -0.111561237985865 0.113612020421556 -0.077716518040972 -0.033444769579427 -0.10799940587724 -0.083661042807186 -0.023334420323991 0.151788453347883
0.131033764678252 -0.005941652579968 -0.050924026874629 -0.117850694331544 -0.013962040636233 0.031859611992972 0.053995557141163 0.027043462070463 -0.148445119069837 0.050247004060794 0.149744966242701 -0.068703461601343 0.046346740154103 -0.082606377001858 -0.086273573020698 0.07188866050598 -0.099676639811992 0.08494699634702 -0.056461063964476 0.008074143550927 -0.005983666955926 -0.07157108817559 -0.017596976233421 0.181535345827217 0.056499859189703 -0.028424531898487 0.021885505425069 0.157973655709375 -0.031723266570393 -0.148477743174739 -0.009873737988641 0.162028025285354 -0.035683974975728 0.148981031535785 0.082051988931024 0.042092892299664 0.045819415864014 0.07156964654573 -0.044605374219887 0.128249272123068 -0.025141666247633 -0.12074856663972 -0.044988056152295 0.071575100212718 -0.010845243258306 0.174941713635718 -0.017948110693218 0.071137397546138 -0.251146194537849 -0.009065671517489 0.030304797661767 0.12865128941775 -0.034113301733466 0.045873438827283 0.102634730202609 -0.11529410374281 -0.010029471274688 -0.022617495624909 0.079064878167279 -0.02164474752766 0.018631861095593 0.15646513788536 -0.132082688999554 0.054340594645692 0.043435741398004 -0.140341347836351 -0.012237724964296 -0.057574782247819 0.006410747541018 0.01022277286002 -0.134114295565194 -0.025031835260772 0.019395667872802 0.001705230701342 -0.070664653559837 0.114001873013136 -0.171259444824772 -0.036288233671543 -0.206782068879392 -0.00924429338558 0.037519247126683 -0.072570665489333 0.165694742679127 -0.08782898918538 -0.14903344499241 -0.077285902937388 -0.241875868082223 -0.106211331532301 0.053671865990541 -0.066346387180971 -0.080403803694725 0.09690533013471 0.001565575836007 0.092337627023591 -0.07539587872762 -0.102057655475399 -0.076440833684664 -0.044098902279216 0.012244866650906 -0.024795128887754 -0.025506470550331 -0.047026536276954 -0.064858050958047 0.060869952386182 -0.001029173093829 -0.111798012693712 0.015230923891979 -0.178043231733368 -0.009683468111668 -0.17286559269901 -0.006559765181887 -0.07220237230266 -0.012581439422492 -0.052688225069536 0.170790005744656 0.121862716664639 -0.045937286914202 -0.036711226582913 -0.038476434661415 -0.000658054817644
0.01375420194784 0.137906365535907 0.079095676973391 0.017155164845595 0.066269829518023 0.02150403715983 0.048719263665697 0.147325395430266 0.101892482854486 -0.010543420812859 0.041919165118996 0.036248381419533 0.030163485148175 -0.040528984973256 -0.230259968552021 0.016510044043524 -0.05953649611883 0.05842276411129 0.166644915654531 -0.017976982853851 0.078805038239867 0.041778967789507 0.223061076680698 0.032244438608623 -0.162360279080671 0.120701430875139 0.035298859388217 0.007219711407602 -0.041419783253815 -0.117367437566951 0.118646558308838 0.036910115388673 0.094000603646142 -0.094051959834399 -0.08595954410599 -0.125279177993428 -0.02508664820577 -0.06588608667533 0.16661419239565 -0.043777345823034 0.177924257752843 -0.094622543263022 -0.051513751538522 -0.000340379502631 -0.052210599922108 -0.048431391744797 0.064971194210222 -0.008255336641549 0.067840184361917 -0.080369705567431 -0.059132042268993 0.160039711250822 0.209141420925523 0.111608929016972 0.014165043295868 0.029467504679095 -0.083360908314834 0.025990355994713 -0.167069759193012 -0.207886733352065 0.001055781118272 -0.026646831638161 -0.168279212565921 -0.108364275992692 -0.025715620857484 -0.013017336203375 0.002855018446651 -0.023759571509744 0.031050376095014 0.044328992730628 -0.002411590465237 -0.041409369578036 -0.077085348902333 -0.032975059216637 0.017716983372601 0.166484300481035 0.035394861743119 -0.132467373464851 0.018422271702141 -0.026357904383783 -0.077444533813205 0.037860300895922 -0.125984358901348 -0.084246941036112 -0.048337546542445 -0.160206490824659 -0.03759127032042 -0.109802992840701 -0.132069489737239 -0.135535929101937 -0.189345691164948 -0.023817634163287 -0.030110623114896 0.130233926978124 -0.097635706636833 0.060407388934805 0.047329082814399 0.084000099751831 0.085147390242692 -0.001470602247139 0.057205759402931 -0.000861971305945 0.074371632906151 0.011988605883454 0.075615915957696 -0.001164986112823 0.034084504718022 0.127253110222824 0.07389743180622 -0.082238787308282 0.002463448419956 0.030635665396772 -0.047458609155665 0.130158460455657 -0.108818826704956 -0.047745574529418 -0.072667643003654 -0.055183562782141 -0.057250670987585 0.145533505382146
0.134105353076321 -0.069063850555392 0.030150069932575 -0.015899259364129 0.112339190900103 0.132992276885508 -0.132063100496905 -0.142052819624971 -0.039937563494099 0.065220114771865 -0.032165436268183 -0.079668528214936 -0.043109775115768 0.06026817077269 0.017773681340086 0.08264854888097 -0.144902258753798 -0.196604548955081 0.091553830334198 -0.030629776763615 0.075644502746267 -0.045701431058924 0.066655419222999 -0.023554719705157 0.068887790800563 0.013090486604138 0.058547481310809 -0.11080177018516 0.075443282508241 0.066307218230664 -0.013768150570925 -0.073028061084277 -0.013284650153202 0.067760636643605 -0.122934063188338 0.008581251528198 0.01589400138139 -0.059811131093993 0.065328271071323 -0.104415088505141 0.050203012308672 -0.094321234581571 -0.152351370592207 -0.085586781896296 0.046760436157233 -0.058852899464194 -0.018790565186648 -0.106418142113875 -0.104843262884525 0.036883326983451 0.004864141760106 -0.182431480636688 -0.041355825865816 -0.072380783519688 0.042099892863943 0.12158038958894 -0.091834112459912 0.116199544395212 0.087651755810782 -0.021358015843727 -0.07364000011434 0.001582342087559 0.087664514086424 0.001756289685284 0.067365020738448 -0.14255144524248 -0.105364034275094 -0.012931692943826 -0.092630066970465 0.018883234746513 -0.0400961857484 -0.056426919379208 0.075035535478196 0.0080712212053 0.084500920665889 0.0145579592531 0.098036651405325 -0.113980114361868 0.122420931154131 0.048242112121822 0.072622831333366 -0.025875871073144 0.052940320851495 0.219110543355954 0.127005865273115 -0.004758819661929 -0.053235077640424 -0.018386754660089 -0.038954641436376 -0.157519296658731 -0.235341370094841 0.081584289966477 0.12072548072192 0.176673600026966 0.039556062874377 -0.044534697641021 0.048072044166077 0.083958447261575 -0.119935943459968 0.023383399407357 0.072841059427785 0.05016405611213 0.162802943203354 -0.167437011687078 -0.189205662367747 0.077664097695676 0.093223251023843 -0.106372954678438 0.146173695436982 -0.039037626826298 0.025704843172262 -0.10371809368984 -0.003135359381732 -0.057646471743414 0.136447199769027 0.114286061700258 -0.048441280810099 -0.129335423048685 -0.013533787224259 0.003947771493516
0.117585265808661 -0.076883925207328 0.092572019723876 0.181162946353553 0.024682934732037 -0.026101382922197 -0.009464837310884 0.0452302832369 0.067822775981669 0.070373397515638 0.040756311624589 -0.068710021921327 -0.050639529753437 0.189645658979406 0.065051100980178 0.016321215434365 -0.10497307222174 -0.050678581462273 0.101706407409807 0.060198077154954 0.106909491951651 -0.014090493284931 -0.164835258567628 0.044330497233729 -0.113577059389269 0.107154415195075 -0.035030624609304 0.081982679968455 0.052658299980757 -0.016444396456411 -0.124621225360113 0.119755357402083 -0.104556561155425 -0.19636004683375 -0.052875050983293 0.106271697052315 0.055509633511751 -0.100836369765356 0.141109161759457 -0.019175473151951 -0.068819017800983 0.204077644198325 -0.019682529475642 -0.134660875007098 0.076805106825594 -0.063757596459759 -0.058497882576435 -0.164919479640389 -0.045202438538612 0.022875813416992 0.1064340200609 -0.079132816337503 -0.216637017095139 -0.008318060893647 0.002168967842154 0.039465010678258 0.106571817256337 -0.118493941241849 0.127756407513978 -0.028204518958071 0.055110603665466 -0.044701719283788 0.106482585403711 -0.063313967291202 -0.020615004521253 -0.138957880775091 0.054889218270154 -0.019502511198663 0.013172133490654 0.052362914008883 0.02085583230228 0.170139096539767 -0.131262121069056 -0.062765358116386 -0.121092572677924 0.046475188145077 -0.109441247142216 -0.056305204584711 -0.078699915236661 -0.02270375955006 0.062074207679622 0.044492194108499 0.171011164966491 -0.115059460898926 0.086158667299408 -0.042282002526316 -0.041167374537634 -0.135423242455286 -0.142914795873053 0.020177257669889 0.142832497365206 0.058333690930881 -0.131141038812265 -0.023232251633233 -0.038666386644867 -0.060950832712714 0.069741154667297 0.096342917324505 0.03602764244656 -0.1760451150052 0.071404160122019 -0.093655065234918 0.000775130692237 -0.059627584062642 0.089729850155976 -0.073724774109536 -0.00364239920132 0.077360133517657 -0.017581370980752 -0.10189971427539 -0.009282074204981 -0.034491972238315 -0.003384259789268 0.064449766099556 -0.10841983398488 -0.075180067764754 -0.060929294914306 -0.045210118619379 -0.063443495225359 0.147028319741755
-0.187384814212028 0.005571735089688 0.048316522363986 -0.082931056565108 -0.081323218245125 0.015650709403795 0.015012470489467 0.021343454656454 0.114220798383414 -0.024673837437268 0.006311767239113 0.123407372456478 0.016376408496971 -0.091376300607589 -0.0676395718757 -0.249117517768125 -0.014107060465526 -0.124318045810417 0.247512847379449 0.09930914359999 -0.042558288411772 -0.103797897082671 0.001981508084346 0.107735065477052 0.069065548674352 -0.082438880029022 0.001499737675362 -0.040686017098363 0.083426360013968 -0.012575303818843 0.102251387396125 0.053353762420723 -0.002002394660072 0.047777247829724 -0.123179891351479 0.147308541827698 -0.055709358501549 0.057499056076572 0.055297046724351 0.069938698576576 0.092376388548271 0.011855296579016 0.198765473355204 0.076372511383858 -0.04536408764278 -0.24709827159624 0.039108804849704 0.024732355046968 0.039961033494664 -0.000853163710283 -0.154372042536997 -0.088608211961101 -0.036312377340015 0.060106341175006 -0.137487367488546 0.005846611889865 0.072304469394649 0.002379146198307 0.08409948203245 0.018353382712645 0.033775019140185 0.005411870846204 -0.050613846819007 -0.089703062104361 -0.176090076255906 0.018884668369629 0.159820939516643 -0.035034940213964 0.009352396062776 0.077382682689082 0.00373185647944 -0.048967276997002 0.095713856727626 -0.111347898691313 0.107769807453483 -0.019111842262098 -0.072616741908245 0.11307105327204 0.019510145450722 -0.066014045229526 0.126571407994618 0.145262207677281 0.063237795060531 -0.020891374434888 -0.01564338969102 -0.186402683354758 0.03021762046828 0.058645183806783 -0.021468110217335 0.042448231932026 0.100576473224854 0.144300536168378 -0.041407724547201 0.035935326696134 -0.031019688220978 -0.109869915342333 0.206654614749023 -0.049305149227792 0.037063013364054 -0.040054868499373 0.041652278671113 0.024605357312679 -0.035846808326252 0.076796607408375 -0.02992359514116 0.018306781226517 -0.031120781837848 -0.134398081779423 -0.000871598424088 0.029594857944859 0.041466440617037 -0.140129142779968 -0.049218585017904 -0.041412855019875 0.171391021344548 0.185366302839053 -0.027641321533833 -0.148420021759238 -0.029340563547046 0.013874361968075
0.10513661694642 -0.088324564634907 0.007451743200672 -0.171998257376337 -0.045558122216247 -0.009615610893069 -0.122651276223285 0.070762087021259 -0.020960924932739 0.079524644495651 0.014955547150085 -0.027061846862439 -0.15135065350066 -0.138435385435399 -0.05855892630149 -0.043094019006316 0.076842372261227 0.086441834761857 0.00315439301769 0.055462025401455 0.016424342308229 0.100382786567562 0.044977976825154 -0.173325632491909 0.049781914170698 -0.177510302353588 0.063630614475581 0.021367473486641 0.050666080871137 0.172770569895727 0.008907031384671 -0.049753592918665 0.041748807154344 -0.033049606271684 -0.179022014471031 0.162661281150474 -0.214584886343416 0.183437332197755 -0.036410513433832 0.089646846981777 -0.185891690696666 0.044376017559654 0.097626369156384 0.038842453264757 0.039260571822316 -0.025887584598621 0.046748404537601 -0.015096096725614 0.071422849744031 0.047509294375898 -0.119550621365596 -0.017386022503172 -0.119109635898615 0.031005230242671 0.188809486709606 -0.171177392930296 -0.11525838846786 0.084771933326293 -0.029847402617484 -0.087102008066774 -0.097359865824956 -0.013291881756786 -0.067230819330368 -0.116489859147081 -0.009316297675691 0.172148215650762 0.029847144123041 -0.012171200837625 0.023624105907157 0.015222869010088 -0.046451531138513 0.102516435683801 0.102960197784079 0.161697080754113 -0.078327825154316 0.169775599243311 0.064384793728154 0.077357521523533 0.0834724292695 0.00006922163093 -0.015161497628728 -0.038449435192997 0.077904133860496 0.13019269950655 0.050448195432351 0.007157820075819 -0.051249667911025 -0.085766728150062 0.000078482360912 -0.131058820643777 -0.013942117393412 -0.094937275558068 -0.022897397935818 -0.139612323515378 -0.022272688463518 -0.022194733505568 -0.02352302220027 0.095568477607296 -0.02554781484138 -0.071076157875599 -0.025043793245154 -0.079198038437693 -0.120155717147914 -0.180144879670938 0.10673788850678 -0.024796163121152 0.017475528919567 -0.039798995847163 0.001107007598285 -0.164309750222866 0.014007430419473 -0.016288897673246 0.000078460372893 0.076906797027912 -0.047221694963867 -0.109766261812796 -0.045782937283588 -0.080278945265253 -0.011390578084762 0.153027517673793
-0.016343265926293 0.076714002509978 -0.042595729992196 0.162433675391189 -0.098894404866 -0.079516067031161 -0.075846219991165 -0.19675694842983 -0.109821655657591 -0.124399393648513 -0.061350708230553 -0.106627345315467 0.000412040234294 -0.042611169617401 -0.174123156517764 -0.005686917202009 0.105909777677455 -0.045853512317599 -0.009114377678838 0.019888332849072 0.00236901733445 0.030386669172426 -0.028275091336312 -0.016878619365445 -0.008122450735903 -0.007186487599322 -0.023734706054579 -0.272642391688847 -0.103041874733674 -0.078586806759729 -0.104216244498242 -0.050799664573108 0.103715630764804 -0.154277614039556 0.198108036101536 -0.053088188507661 0.067059485235371 -0.10452573148903 0.05185382050047 -0.17665357670733 -0.102624347459548 0.060972540502416 0.150766828008796 0.08893565385995 -0.047000594521116 -0.023458599951786 0.135168963349141 -0.11067460010832 0.101593916164205 0.10386930673425 0.114975828183686 -0.096105352800866 0.053228640389774 0.06858511208697 0.008153186791934 -0.201937302923266 -0.100424785234631 0.044547538774365 -0.017449305980279 0.03740371617572 -0.021353368575707 0.138133639615977 -0.13422590276974 -0.053910582786776 -0.004917000107034 0.073353902616803 0.061302955176325 0.045520670876186 0.091910272359504 0.047159295583151 -0.04676705284923 0.115608972879061 -0.027587250573347 0.024653745829492 0.017206898723724 -0.005263416204215 -0.039609429490837 -0.078071448073353 -0.183864256740126 0.092686834693193 0.066162632818165 0.110726896023244 0.02710259237235 -0.003718083018808 0.021610300040109 0.043987514507706 -0.115457344315071 -0.076967127363532 0.063106983983993 0.091075821552308 -0.028736513173806 -0.164756030631231 -0.112026537779691 -0.000760793576367 0.023232443856958 0.104845288425654 0.02790764975719 -0.03549527207248 -0.034082909605296 0.060201288732643 0.120812828390299 -0.079189929866714 0.096757399978861 -0.127979542592376 -0.053523388773878 0.046217303604725 0.018264597109678 -0.045704541351235 -0.071946092151503 -0.100140879982632 0.045179729168922 -0.020250769773621 -0.130547672915822 -0.061769352874988 0.110636156736742 0.196036023733604 0.000663345531999 -0.073001538152314 -0.102960065104008 0.018299837062922
-0.064039063236914 -0.021377230586189 -0.07857346173007 0.052663975181553 0.146185441674299 -0.136811603204264 -0.228034140752128 -0.083798659163506 0.018894898123667 0.079718449154864 -0.054162741421274 0.007339233254732 -0.039367076371049 -0.065515124821143 -0.070453892912994 0.136004212280792 0.066703614871661 0.058416693272203 -0.014905250528388 0.007860596630997 0.086971016192279 0.043838193302688 -0.037523106064179 0.119352512891008 0.122087750798876 0.010305299288789 0.018700002217704 -0.114122803859195 -0.109457437302852 -0.15709730007475 0.011128079479984 -0.018889513365322 0.138579310173044 0.015687356650442 -0.034933971386121 -0.106788433789104 -0.134506972757789 0.16116892261172 -0.110511151492798 -0.217033400806109 0.088134040969096 -0.058642412338502 0.021915285859433 0.075744664745919 0.152409892034942 -0.028548702244201 -0.004905331711456 0.029505388772809 -0.152592544455168 -0.01555379080367 0.077705870094147 -0.039746205630725 -0.022547642536047 0.037664176105226 -0.059869834688545 0.100130236657776 0.048066678987986 -0.074911786838795 -0.207193271246603 0.173423334406057 -0.12992498870245 0.068953222570487 -0.117452631406987 0.173482820232426 -0.100648350598271 -0.111556587552431 0.050654407988072 0.05216777771025 -0.06610918691593 -0.094942326023822 0.003654339873416 0.002819233176062 -0.027770445823835 -0.160184888290418 0.018112437727833 0.006399420551134 -0.013519768594272 0.070214283624762 0.017632534108343 -0.084646262272407 -0.014750905842 0.097616024205945 -0.034066910489516 -0.016655356397748 0.10425829126681 0.0479338101463 0.14973683647759 0.019276999621017 0.088448128072127 0.043860376945643 0.095923982914425 0.097329026658986 0.034376716916673 0.078033412365871 0.116938310756041 -0.120498853228697 0.05678462755082 0.066815554685446 0.096762662943478 -0.095595804622425 -0.067431639881565 -0.020525145710705 -0.07883913718946 -0.094181788319472 0.026005124165029 -0.131945334531343 0.038836695741495 -0.132848372822457 0.002138598007855 -0.14707381091213 -0.023496887989315 -0.02384990979106 0.063793452754412 0.128122947718018 -0.071439307667965 -0.170051528030231 -0.069100143095641 -0.039983178746496 -0.046931789595301 0.132675197044993
0.042495949428266 -0.033024234657237 -0.125693750985874 0.0840673276689 -0.05713671345355 0.064199577812486 -0.15228875235698 0.113162335304059 -0.07224663175497 0.055008463354956 0.063819341591464 -0.067705891357322 -0.129263016022159 0.025609718121606 0.04699816497957 0.054599774481388 0.120790708298344 -0.092481539687636 0.170230605486532 -0.155688757893472 0.005082238165757 0.001977823189667 0.074046553328828 -0.154721806599089 0.091833919396992 0.094604678838146 -0.009383900483283 0.072174711484175 -0.100807596580448 -0.067509000669666 0.052547340709908 0.176469161775821 -0.050441019171265 -0.004230139448414 -0.058997165951551 -0.001275085130492 -0.081451120948241 -0.032350342542664 0.041385943931514 -0.122874222379451 0.012369531189833 -0.097061404406667 -0.054266151487484 0.131275277029292 0.037004441691454 0.106339362162432 -0.020269718645948 -0.067778188801124 -0.030106529832197 -0.02048532367376 0.121494816306568 0.076162404398324 -0.107362674812622 -0.016563666242544 -0.071906085397394 -0.030391557017852 0.127078441076023 -0.036308533878563 -0.02868486745343 -0.139509342911793 0.022614162146364 0.036369317506368 -0.009654222284804 0.00490970193794 0.062562099882661 -0.012610270672665 0.193382146371851 -0.012073929981733 -0.084961417065668 0.005123623863128 0.240519234316801 -0.010076005806617 0.072055262390446 -0.136968761306008 0.133910469582676 0.047352324568291 0.09120640123845 -0.034718993613285 -0.007808206476079 -0.07367561225001 -0.100432981823715 -0.256336096432686 0.063880893035877 -0.00337073019925 -0.08064176983039 0.004271549500986 0.13618024415199 0.13807921803659 0.023182474216705 -0.048472435220073 0.14256067558916 -0.015394027874278 0.004433480279594 -0.147768320698676 -0.088825265309818 0.070177183970357 -0.068064939457181 -0.066563695530585 -0.076358006864752 0.114247473740285 -0.047850518928683 -0.027622588771823 -0.056000368808914 -0.032508002089749 0.135369828525136 0.197182560847982 0.040400418961132 0.025344653099583 -0.03188633982712 0.010463337997294 0.177407568750827 -0.018869939126099 -0.124346160258753 -0.035738219618376 0.047848784518315 0.196082873205861 -0.02633413465815 -0.073186684627105 -0.130076737527008 0.025700954290711
0.066991945490818 -0.049611659879291 0.082848083668146 -0.01674486266668 0.011213126402858 -0.037901315450996 0.268014533991403 -0.067689825508378 0.070357028324267 -0.040328235265191 0.034442087126266 -0.097351606596859 -0.035447751332801 -0.04000609203502 0.129495577877244 -0.005049383108574 0.054068128744349 -0.140256529333571 0.033334960735732 -0.027462483469273 0.119530240960332 -0.274036315591978 0.058575474619028 -0.061312176805148 0.1290853703876 0.022824378788048 0.038638841566595 0.051726521115527 0.02768723854414 -0.120345456777933 0.118599116401854 -0.091887170963374 -0.121963631012532 0.015639951471666 0.130751349484488 0.003842029151365 0.139792018249805 0.120131714227812 0.014945063288738 -0.123417928193756 0.053397234224789 0.05466748497069 -0.075179555246295 0.000470072063185 0.096972664024897 -0.004651816566336 0.057712623164311 -0.126400575503431 0.032565142103647 -0.133583488587326 -0.016285477054385 -0.031027691705993 0.131251844733909 -0.113014298343444 -0.146270138467227 -0.078887199203304 -0.038387469237633 0.119595770069919 0.140621271816948 -0.005854660990198 0.130715776808096 0.037701922360207 -0.077568391348788 -0.129430767621384 -0.016315839195401 -0.069563607938762 0.058059513182667 -0.026656537322633 0.120845928031991 0.039264352228331 0.051445796665369 -0.040073556959363 0.047903331719346 0.077616111227682 0.012417982332755 -0.029727587099667 -0.06420438839843 -0.007158849360736 0.034276656495416 -0.032562529473493 -0.083483383144554 0.081933668209204 -0.041377566759849 0.038827451781805 0.022397994039208 0.079339791484346 -0.004176471538017 0.172725690283928 0.056339224123476 -0.004505346671341 0.032665072176797 -0.237807431875896 0.042860226170508 0.095107013797325 -0.138346598104734 0.052512986526823 -0.083091589885646 -0.13921510797827 0.042543772698116 -0.06215027608877 -0.132177876647047 0.005980716955494 -0.127954543242768 -0.186569785181625 0.106421845285391 -0.058107829566596 -0.03475649975586 -0.113720177986147 -0.008619702457429 -0.126351333813812 -0.036149063419174 -0.052164556384245 0.156873874314359 0.111919158642063 -0.01376344427566 -0.123168767200723 -0.02344029398876 -0.079736590726299 0.046653259967851 0.10377025478639
-0.166375363571479 -0.027067887011254 -0.07553716189032 -0.103642173275713 -0.005262721205675 -0.08761118121518 -0.015604033237218 -0.006396159914547 0.170494208212248 -0.107038686117254 0.094692876963647 -0.115193257959295 0.071315653448368 -0.11953207031642 -0.050751819570738 0.06647169247819 0.060430038407859 0.131278298637475 -0.054463842095842 0.087630109708991 -0.08598843231308 -0.050598651045246 -0.119102116586821 -0.002397764685037 -0.066794753017887 0.077116502778666 -0.189398830830971 -0.026096249542276 -0.054207123231232 -0.019537020259939 0.125512926950148 -0.054397630090404 -0.017033825482298 0.123341543345882 0.098672867411443 0.027833253108252 0.007491234101397 0.17066383342908 0.114695687303935 -0.050230894445373 0.009939869000239 0.262622822445013 -0.061077137050688 -0.167437519452012 0.073071510366045 0.046029319432327 -0.041621305705339 -0.018474584625529 0.038681564379759 0.113763443621334 -0.107303974976164 -0.008432748414691 0.008643384082727 -0.17310446549739 -0.062885376934123 0.182832127539946 -0.138474478305455 -0.045414120104283 -0.02180737436517 0.019389169817343 0.122817472017743 -0.14553571134419 -0.005557142729512 0.027660570194979 0.053696183743906 0.000781791226787 -0.061397214463371 0.077957171741325 -0.076013672661818 0.181019852936044 0.073411564262236 -0.01159719546491 0.037042392650313 0.037837928544569 -0.054663776907942 0.090208400420685 -0.053410751674174 0.038841097255704 0.091004928917438 0.021568983388047 -0.132853268109028 -0.116317220954585 -0.132614722503615 -0.131444141288662 -0.0737993543586 0.024922010357726 -0.002862342820782 -0.086761831021605 0.166311233455549 -0.093677684841924 0.015920685447465 0.039974263655313 0.021885725131112 0.055121490926522 0.054239359252251 -0.124154970484035 -0.058083186147911 0.100976447067273 -0.140404149139962 -0.097105111234836 0.0651785167459 -0.149279612647216 0.008028852750125 -0.056916623165181 -0.029247843578376 0.083883505518196 0.040306735351279 0.05500662097186 -0.015143610965595 -0.071938285145919 0.123910396160615 -0.066172920141619 -0.08785353750559 -0.053372994224642 0.029194200234774 0.172353960835462 0.008644686963618 -0.060251950543418 -0.141536837870152 0.027854669463147
-0.090252133772377 -0.049671963614146 -0.059861901162823 -0.049561205157267 0.12901371233068 0.063301741186638 0.016383371148906 -0.04346147248751 -0.053607200693013 -0.24289173511103 0.032487642117166 0.061402966025053 0.060097327388748 0.027021739404579 -0.005614471043281 -0.125788348174934 -0.023246382504988 -0.016516161889576 0.063558850627975 -0.192711574027918 -0.057897147104191 -0.004960610273662 0.039545835633312 -0.045518433057686 0.140738982528873 0.054701121295829 -0.107105360211971 -0.01354939846625 0.000309173208683 0.0516036079306 -0.056557345468568 0.001672706834487 0.008227324377166 -0.036877182051493 0.18948590310775 -0.113236348830344 -0.079570772527521 -0.124687723218919 0.028886704265358 0.033225224995522 -0.062025959407376 -0.002586126702876 -0.026688648981187 0.069804410350803 -0.031606224650638 -0.031409525525458 0.021001266814992 -0.016316604350457 -0.113544313140666 0.159877384193569 0.018843477353025 -0.070068054368447 -0.002570303885873 0.140993079260099 0.216790512945224 0.053711488944591 0.115159787777754 0.077743179853216 -0.001071238298997 0.096464841975884 0.228969898255969 0.026448522168089 -0.043058225250001 0.037895881771978 -0.034964970894925 -0.0672940317491 0.017303103366103 -0.092582670613167 0.107982023779085 0.104414586719385 0.148129254733547 -0.000025099954236 -0.076298363433855 0.109483020745563 0.139524416915954 0.017056390434115 -0.078354307978071 0.180213107276351 0.192924650853255 0.046609507622313 -0.069635071095245 -0.173519513864772 0.040628710470838 -0.005412356607483 -0.218978820763362 0.023821454770658 0.050399026738787 -0.127602341476469 -0.12921409344554 0.023116376614172 -0.036855435976641 0.08638319631813 0.008062500978919 -0.096299602616358 0.083788049669932 0.088320314658819 0.074663079797982 0.063462211784245 0.082011503959945 0.030924243311313 0.098328479940067 -0.119553519994587 -0.004881100224327 -0.033463340035424 -0.0418651340543 0.046174310770282 -0.065236119665816 -0.067871664614583 0.105021461893048 -0.12498090383626 -0.06664774711045 -0.083253799409131 0.180423468670525 0.098704059014655 0.020783805273347 -0.148190447492414 0.018554721659015 -0.044137309181231 0.064666638739714 0.08057545888719
-0.099069410930867 0.06026984407345 0.078637773946248 -0.025715252083876 -0.016604303937527 -0.031594786933802 0.11451977968958 -0.007139445852428 -0.122815842406883 0.150082283811789 0.121565456233495 0.076241107194531 0.110156680554231 0.126495634541582 -0.018620461889784 -0.073504574536627 -0.162520996530322 0.084383028077609 -0.033716883026776 -0.102141563225979 0.199539525586425 -0.044790110650994 0.099978071354261 0.063864502766551 -0.093954211459427 0.022911776431509 -0.079181319796069 0.03333139885831 -0.003873088189553 0.12745312967294 -0.046113484935949 -0.082691905269969 0.144834182338624 -0.082900086773428 -0.036190973514653 0.03278718374384 0.094214010503456 0.031960544225277 -0.07313450627765 -0.136483869662129 0.003757630315462 0.007475798264411 -0.029611657248336 0.000066430201941 0.200628174678802 0.06208487972716 -0.058439671202352 0.033505785620161 -0.028793458810683 -0.083202846695638 0.009863415297389 0.111334506060505 0.084683794235524 0.021858070551476 0.175810493154471 -0.154032250586436 0.090741314697209 0.146163265169005 0.076685798435692 0.111585661047063 -0.010148714612948 0.105164742117373 0.151275069568965 -0.133320546813058 0.066509964465119 0.095082625673152 -0.025203325403013 -0.083595212630616 0.064338249493274 -0.08525046935337 -0.008335422144787 -0.057356676130725 0.072717608000488 -0.087072561942159 -0.068321933407813 -0.068979284049546 0.039235218125762 -0.093431027904284 0.079401602348313 -0.007637246963571 -0.038487981301994 0.034331006223081 -0.157940602449042 -0.074887277926123 -0.053147321570815 0.056415592314552 0.159869714541354 -0.017267811475459 0.046381662662516 0.153688210448752 -0.048744958291924 0.009314439093073 0.026418704848782 -0.154365925470156 0.100090857247379 -0.102692952305603 0.098698123912407 0.246229612827914 0.018009822161175 -0.107098085742922 -0.030896288102956 -0.071028463783335 -0.059249230259846 -0.06482771975825 0.111861221110797 -0.013610853852836 -0.029862344815318 -0.05897102596179 0.021873724525745 0.044166589001369 0.170829803452866 -0.088530532799772 -0.003994899854192 -0.031000774188173 0.073467508491084 0.213506952901832 0.037982143442291 -0.100336094913186 -0.069084859879746 0.020679006239573
-0.05437840684583 0.149937554900611 0.144764273243607 -0.02260705456188 0.067059858526405 -0.099622245124718 -0.01015147658825 0.133463382059586 0.038650627393525 -0.022993176575859 0.015214280784953 -0.109098480385358 0.039549460714506 0.00400518037263 -0.097411764998738 -0.162921500841625 -0.00800271182399 0.000101274804168 0.044623283813047 0.101678773808297 -0.050024767815717 0.062229998412068 -0.068899931066108 0.110072997638462 0.052405431493068 -0.011536376528683 -0.031401024297361 -0.091127632603151 0.093926827512116 -0.083162790819333 -0.140089868774872 0.020397222823407 0.111548817917747 -0.077686885815781 -0.064942050246397 0.046338193328246 -0.03319529629319 -0.006840855689079 -0.154617342508015 0.006514391677795 0.14985387400635 0.128348693283739 -0.119656185691786 0.07476816237612 -0.033843496150206 -0.04139214579321 -0.111303145456308 0.083534294152179 0.015128974685709 0.019890302765334 0.109646493460532 -0.112690301906594 -0.060671467460779 -0.096873434819516 -0.140102659322764 -0.04772491367981 -0.000629865043128 -0.027430790729892 0.071987289815554 -0.148694960917891 0.07029133901031 0.201836069927623 0.020182316186941 0.05685850680752 0.190689972692806 -0.10283687576581 -0.012295119552054 -0.000780367448312 -0.010936779133559 0.024740417746867 -0.083172654031471 0.002190798492687 0.139995373782968 0.026140010545345 -0.024935548219497 -0.003080300194921 0.249496455777706 -0.015821177986533 -0.028722180430483 0.153145615740395 0.002311467641231 -0.229971089800755 -0.037142757476173 0.087353561947779 0.056104573888767 -0.043255642657252 -0.076385945174304 0.05576361832948 0.188783437197084 0.096750523994848 -0.05580601435946 -0.043449770357774 -0.082486840795009 0.076195134454196 -0.010198834548151 0.050460299276499 -0.001100550210157 0.128945319350812 0.048208721697996 0.058117188921903 -0.01196589492079 -0.099067294330041 -0.031587522923884 0.166728629034681 0.123467560286806 0.208668074200637 -0.169254994784333 -0.024017134268635 -0.024547302320985 -0.033707001821016 -0.015923124830461 -0.06188539417345 0.102402395890451 0.007364687824896 0.039728345936183 -0.192826428171225 0.000489956091063 -0.042798066245743 0.049786376307693 0.068051878296649
0.141607196385776 0.023501767069506 0.078164462924131 -0.041980759588193 0.086654876547876 -0.084957560160728 0.046978618431268 0.002588348609463 0.05294311081351 0.014798628286176 0.080704108683683 0.076290130163073 -0.009742542328465 0.149820997606091 0.000301310247089 0.033877605256034 -0.076859571010265 -0.030951592137075 -0.114761978083694 0.312494229758204 0.041697189189003 -0.003302610953247 -0.100152893984329 0.029908176057659 0.090066738612505 0.068805846178287 0.086551394193608 0.018435071266684 -0.10800655774602 0.136260110253172 -0.056216586559065 0.001461761001598 -0.051586074682742 0.014555758930897 -0.015541140707496 -0.112316866101129 -0.055825388571985 0.005098124568642 -0.068039726013345 0.078802451039996 -0.025574013560396 -0.127137086218343 -0.103525878442558 0.096586970439041 -0.152636533616463 0.042571564722347 -0.035250430187058 0.031969543589999 0.097958292792923 0.078451734431715 0.030946665879388 -0.151779663190808 0.115820430099897 0.120944433515617 -0.04624410614536 0.065383850725862 0.034428322541777 0.109734495346584 -0.111004081902327 -0.019855283031342 -0.082848972154042 -0.040043099674917 0.029939909791711 0.132094160638691 -0.117640167838461 -0.139017017265775 0.109298285677195 0.119754127438509 0.243928990936354 0.040241790868258 -0.193401644957539 -0.095410810495498 0.030924305215496 0.149380694639569 -0.095776843388469 0.025336680829616 -0.009347859395127 0.082237013740546 0.089632792275002 -0.073323221470258 -0.01431025751629 -0.070878712794689 0.049877433064195 -0.201706993633505 -0.000256983059797 0.020553936219874 0.087426556061602 0.020372064420992 0.025896053231824 0.000974550374542 0.021780337723801 -0.010343857358004 0.038591046456024 -0.022083828113512 0.03145883472953 0.037142014768749 0.072158902158149 -0.133776394304063 -0.035290397953059 0.004457884845614 0.078288025732995 0.046785792885827 0.043658387539761 -0.183817410630064 0.260103954172802 0.13319370871103 0.012745965374496 0.098351339326367 -0.022540378864082 0.040812031083597 0.03093723553358 -0.094409298284336 0.04208822236074 -0.05282663852227 -0.016178876785573 0.17766454138958 -0.021787380041589 -0.077748979244689 -0.090785988345294 0.021943769270989
-0.097239464221773 -0.104727759292161 0.069762925441834 -0.113774990779871 -0.116940372920081 -0.117717507541193 -0.218508476036179 -0.068042953417123 0.049288698911841 0.040060369304304 -0.136210214632807 0.191405456855776 -0.160873690162899 -0.060892319881558 0.016442082261474 -0.000476688002241 0.016763959583136 0.045075856580499 0.067776534442387 0.18527283980397 -0.033831701387077 -0.066399711073544 0.103301364475913 -0.028377816895112 -0.005165735682131 0.017894532530976 0.182014332610977 0.128348187616786 -0.175255019801598 0.000765502918644 0.026831357147064 -0.081892689177712 0.06084275957968 0.136313398291025 0.00259661870328 -0.099901737406209 0.050185065680276 -0.069019587779959 0.079984997259812 0.080133137216464 0.049396305709802 0.13584586618397 -0.041275791504828 0.050261433940064 0.036571161479066 0.186162576079257 -0.007477696168458 0.025728188777465 -0.035584270564145 0.117986052689233 -0.068842602363417 -0.028123288764099 0.041152441738727 -0.026603070388007 0.017591386928969 -0.073023428743069 -0.005942475967957 -0.018143047001497 0.081733543261829 0.073242261920923 0.046676707459999 -0.062876555885022 -0.003315609685044 -0.089926844144945 0.075795564810421 -0.13298035622241 -0.146069098027357 -0.106475136967876 -0.027184034064493 -0.002300500729319 -0.013201012173348 0.115503427114048 0.019396172733179 -0.066189074919583 0.198275575009129 -0.035141793457347 -0.04979034841434 -0.239158430211305 -0.176600864333183 -0.135186821798024 -0.007059480859419 -0.015665345622944 0.099540496609194 -0.027674788382222 -0.136114532739094 -0.042956476509752 0.003111298398154 -0.065011740063444 0.021312539033091 0.155754545258342 0.04384289253092 -0.154309508593652 0.10683491521317 -0.063237855954192 0.026223468991528 -0.01206197713197 0.139592732512823 0.107060605586815 -0.075992063325867 -0.000469348735044 -0.059558308457663 0.081485507080152 0.159895001624708 -0.034593296358751 0.065327427443186 0.12654909531837 -0.015301489687369 0.073427251692121 -0.033559608404592 0.0460532315094 -0.06896726274347 -0.092109118950488 0.084012643655404 0.029055708223345 0.032518642485392 -0.138810569704911 0.032088145916569 -0.013231947469006 0.036353218042052 0.053978068785158
0.062636077400337 -0.065838205496314 -0.016758235186072 -0.165570439899832 0.165764648107951 0.148000291752065 -0.027097189918344 -0.17893711175421 0.004073057187956 -0.035554694661238 -0.131305732357377 -0.149870055856596 -0.02998433145001 0.094574680336885 0.124456451968689 -0.043508293968217 -0.052778611970063 0.055927999023932 -0.018408137606917 -0.038647023328073 -0.123668766398359 -0.055478606678739 0.029527969607228 0.042196530832882 0.008869220551658 -0.165578199640338 0.123348942505375 0.093260883146282 0.053387526854169 0.003275288195179 -0.142260699008229 -0.089678817485524 -0.040735951928626 -0.002172074633672 -0.058108053123236 -0.017582919478255 -0.025630885912731 -0.078679890844486 0.028593631683976 -0.106215596500216 0.045220468382823 0.064495862970242 0.046648888869933 -0.138983914610747 -0.215079268001735 -0.018503432415992 0.074009482495424 0.144467908294489 -0.099134034597498 -0.044738641547502 -0.127334167120003 0.046373246737783 -0.012848233736617 0.001750426213715 -0.042594872839399 0.052122393037588 -0.113759260374781 -0.070265086080973 -0.159309787602617 -0.028553319046797 -0.001807718181812 0.118011517118784 0.005316890348121 0.038898216107232 0.077992132608145 0.002495554496653 -0.074620943098798 -0.16962758520733 -0.143272716060882 0.071764508482649 0.025436549464682 -0.075921072361708 -0.201414701167421 -0.009247097911091 0.115508649204214 0.007345126122902 -0.001213107868151 0.035716056734613 -0.123230055961054 -0.106854965038189 -0.109906052841905 0.07243202137279 -0.131443721545514 -0.03892360948163 0.197749163417342 0.0621232150531 -0.071133082367186 -0.077313146749831 -0.018647369566616 0.084133235968335 0.044903832730594 -0.034871164755283 -0.061258049970552 -0.093428135175133 -0.029833349374329 0.09574764932945 0.061874753827102 -0.015953623929738 0.082016825232569 0.059205167416006 0.021495964632183 -0.043464946013635 -0.21528913201199 0.015628303473673 0.152907901129218 0.010744998330088 -0.09585988783663 0.070205286175194 -0.049674666089615 -0.026843332780714 0.11829358116253 -0.086629114652462 0.100373483447921 -0.018614716315459 -0.046252087198514 0.207892016740148 0.00988558820511 -0.142607611225316 -0.048017786135581 0.034020314029082
0.006615161659273 -0.084745971643552 -0.220222223174763 -0.02087263016122 -0.064448900809035 0.048559992570158 -0.029417998570814 0.082760935083335 -0.075014764012391 -0.031478660435203 0.164903661075935 0.043655454399808 0.230637748567183 0.149212269603141 0.100001696893183 -0.046262297581508 0.019924762779377 -0.064317547341129 -0.02983763870281 0.089110206056945 -0.079878529979492 -0.037535503907541 0.028162902587767 0.175839290209922 0.071859992729843 -0.036359362092203 -0.073545301387959 0.015789665640509 0.038860200829229 -0.063293888623721 -0.043388417300358 -0.068929998927394 0.075328274479134 0.04950813418978 -0.03550328298544 0.310394614029698 0.051112294101849 0.005501383265672 0.082315534499582 -0.027305200413456 0.01197857922272 -0.001548323635573 -0.00692538194382 -0.021540328547024 0.107956615845607 0.114570518283371 0.095529148183584 -0.089563537554736 0.015221357838531 0.00368686953081 -0.046519744641566 -0.101849786608782 0.139092751414151 0.048207353862421 0.088608756681702 0.11297520559334 -0.163043230307409 0.046739432055372 -0.214441114327377 -0.134949123703783 -0.06334306751909 0.136473175438705 0.015703503841689 -0.210719096901842 -0.007471993802289 0.075585657465657 -0.023243237420089 0.141468393426964 0.041502232543122 -0.007656919224844 0.010128147224826 -0.037278454962496 -0.020383803207952 -0.228863311317256 0.065943294862261 -0.142241238220442 0.149627316655922 0.042683115825552 -0.056222673421298 -0.035875030661777 -0.034032284623106 -0.141150813446984 0.053007746555444 -0.118023344331914 0.046945888564337 0.13102883308258 -0.035088093416012 -0.107983045642936 -0.098943971093789 -0.035787114377129 0.105233287954544 -0.046898588886269 -0.044718962165942 0.01099275340908 0.011989687196887 -0.038015625098548 -0.004254261897715 -0.060851341911619 0.047572558111247 0.037047578815583 0.025959938886437 0.088484642046061 0.052591493034319 -0.062691615431369 -0.00384536247332 0.042157546595208 0.067403142277762 0.00589234180291 -0.095327792372086 0.03229470869222 -0.157862345139508 -0.116684002337533 -0.008705466560106 0.029099897468038 0.085562382997924 -0.171334223204688 0.016090695028912 0.058783727138074 0.001043555342123 0.051606365382284
0.010068032528436 -0.047612745939134 -0.160296738121898 0.022065988192256 0.108271108503113 -0.092726784834513 -0.084027233220215 0.007337189314228 -0.014835144341872 -0.0420501745333 -0.124473169738577 0.125090466148958 0.100793602161926 0.142630064244779 0.057256990093006 -0.01288957715184 0.054669416364576 -0.166368778795022 -0.005292929292379 -0.244969574851026 0.03640726745943 0.20238048860559 0.028832326019399 0.076645160651266 -0.078315977308353 -0.025635540258462 -0.030888101043261 0.062405724603938 0.018465770575498 -0.062248619307949 0.206489605267581 -0.089430904754628 0.059871233216655 -0.076991897193175 0.112059703947228 0.109133735169172 -0.02113743055472 0.002030657476633 -0.13936973471019 0.137755642576915 -0.126518851822233 0.104869342799693 -0.027645989328245 -0.026623802649365 0.058616834965541 -0.070878259230377 -0.215002683312661 0.031173657854745 -0.016454527218328 -0.075726728878191 -0.062380252180801 0.072488121643978 -0.080603007351502 0.086404772959774 -0.10484167112896 0.073407632094692 -0.031599932373322 -0.063133738458416 -0.043898245171988 -0.022207530485682 -0.085109493628391 0.088149778627162 0.025400124617289 -0.000464369880518 0.085282292741783 -0.026212881253185 0.024867456382007 0.178931448871089 0.117954856627323 -0.062588947006774 0.028285685903502 0.038124939899177 0.064785225830118 0.163705040375224 0.088398422334944 0.00350731912162 -0.026662991573971 0.008604230847452 -0.124381464599996 -0.010722991358012 0.052161109583723 0.140309757861792 -0.009019648437829 0.091274281837773 -0.216405717780221 -0.020284935575566 -0.205863650980132 0.067326032167861 0.030559703209085 -0.085846184557207 -0.018353249795838 -0.059316561921416 0.196135192350531 0.075285484395982 -0.048753366685058 0.00292710768581 0.03391285012409 0.030016181998848 0.065267416326996 -0.105764953982858 0.053430169442003 0.060310359170469 0.046453113829536 -0.022844615438577 0.061296546245528 0.072511149547974 -0.009067715509973 0.077891707407817 -0.088482886728844 0.060317645931044 0.072720297978935 -0.10298697580846 0.127297768149561 -0.002028707330003 -0.131648131918307 0.105873956291758 0.01121592089892 -0.142721787269916 -0.082838891925243 0.066296822092794
-0.053040741854252 -0.051545177312837 0.111005404394315 -0.154460702106607 0.225900917493075 -0.067722531391669 -0.02967169522695 0.033343270914035 -0.019892433008038 0.14812419967161 0.053741836044651 -0.074887766949988 -0.042615718280809 -0.102585395013617 0.033887742956084 0.135390605207997 -0.054236384936431 -0.084549887176061 -0.031698872721997 0.024029579231923 0.106057219448576 0.048407449295536 -0.210197380862727 0.046376978386105 0.053405699040217 0.019395224012984 0.002481689771336 0.018363521110964 -0.069295615381436 0.080651393063061 -0.101806549904832 0.176048555153399 -0.025588688994201 -0.024994631057943 0.09754944612466 0.106195114843472 0.135293208616808 -0.019061062370365 0.087995940689445 -0.069082583577945 -0.041810946437628 -0.020488685113722 -0.020477645826314 -0.007090811975153 -0.178712802322586 -0.13528130878637 0.017365466047198 0.049563667459631 -0.09874540758471 -0.061723066649777 -0.121724128212501 0.011876189297937 -0.05021264899714 0.076182265934444 -0.090865826780507 -0.024311661024223 -0.079656256476098 0.028163973273079 -0.023335535180024 0.148766022497937 -0.02969515201539 -0.012931359679197 0.014215862706718 -0.011449219899772 0.044996279585045 0.24850339682097 0.209932064549429 0.084083197500929 -0.068061108092207 0.009872181059546 0.116069708669119 -0.153615324971004 0.069836697093762 0.044934119798554 0.03456148344633 -0.02769584985616 -0.059324680323448 -0.171278186819688 -0.019856428599886 0.102111960307243 -0.243591276194489 0.061644521697836 -0.016754337955465 0.07002345028552 -0.115145035615142 -0.120058567655404 0.051393995831999 -0.028130648352577 -0.071357523574304 0.136982568864467 -0.127248177039581 0.013060983083734 0.050427020618017 -0.051194593910988 -0.065962699830364 -0.007303865137185 -0.03966716043704 0.020539335768474 0.072157749457353 0.051746340844641 0.064669437075163 -0.033502936939453 0.087388287715505 -0.037284529038648 -0.000313267356048 0.079976771460181 0.110506779490972 -0.020193672022678 -0.191737194393368 0.054760349819083 -0.084141763228649 -0.133623911903896 -0.104020413149298 0.013030774566365 0.045573661990431 -0.183694754967286 0.037044334955281 0.091698112639215 -0.002813263644174 0.038539402551782
-0.073887699425905 -0.060929953379748 -0.123707627641449 0.010371434023113 -0.058523519894698 -0.046123446840287 0.022525649660838 -0.04312054745817 0.009792960658466 0.029208226997615 0.131516616687139 0.146907245185655 0.0044933178186 -0.276453930699142 0.000621017521838 0.09864551571941 0.134439209542312 0.179129999109305 0.082506242696092 -0.012016022065849 0.001942842582177 -0.029702594810971 -0.029869664145683 0.020725678007908 0.024516731715739 0.136750708462007 0.012810523945908 0.017276337001819 0.232229354363418 -0.028725696150255 -0.013883767130724 0.08753380403116 -0.088082773501069 -0.030346600585781 0.044049524989108 0.040053980532611 -0.01529252660453 -0.112188966031959 -0.067944432571705 0.012125084539928 -0.219734252117489 -0.071983247602541 0.020396950391886 0.04683488684915 -0.10010373186631 0.036092647124871 0.100838063940089 -0.187027155044757 -0.022765215114456 -0.03208110062233 0.002471152995241 0.008443699630966 0.03693842430769 0.074514996940435 0.019594428431085 0.062548859248265 -0.033033941289518 0.018968132883126 0.082479585514719 0.112898301858586 -0.110425853436663 0.071928697388011 0.066985520636819 0.018518974863382 -0.078006220601729 -0.097881147579636 -0.095924741434258 -0.072576458338314 -0.025970797136507 -0.090229096246274 -0.080976833019236 0.063618496013456 -0.001229153142993 -0.107178336775379 -0.132266228138906 -0.038166132245294 0.126345035781231 -0.079912192834306 0.091768957232187 0.018327215314398 -0.190563308765736 0.038011207829405 -0.06419691025392 0.135953204450344 0.068293744144031 -0.076704809350993 0.069734487304882 -0.108200033266085 -0.011126323939388 0.044936936563389 -0.027782995488647 -0.000028929658653 -0.123407275427885 0.079656656086273 -0.050892424677928 0.014785920439077 -0.107808541721111 -0.108532861683272 -0.054944490974967 -0.130322129112419 0.044883670802468 0.125635332461089 0.030527058183541 0.119248857619875 -0.042994217035705 0.176880725256616 -0.1356927775258 0.065640358458078 -0.064169343982038 0.039860362811593 0.063940449464822 -0.112847070309912 0.243995269873396 -0.014844210045503 -0.125727934884591 0.082311970447656 0.026220419030448 -0.164731821666247 -0.055146276021037 0.087080873094947
0.096685965247285 0.130628428742707 -0.071363596958153 -0.045192840621745 -0.024933447797198 -0.040273581498825 -0.073370939444136 -0.087094151249608 -0.053428709112851 0.073883109739644 -0.123049869481746 0.028839260776868 -0.012245819245116 -0.109688014604891 0.027925543987722 0.019437287789769 -0.214303344766147 0.010763386873993 0.095727983542465 -0.11365871902516 -0.02902173484058 0.057090750030298 0.097460270212832 -0.013135946814364 -0.107404343936672 0.143484073391706 -0.043909851861541 -0.027530336524684 -0.120963171057322 0.066299825352287 0.191609892400046 -0.042116309745311 -0.038019567676765 -0.069106898432286 0.069168405310653 -0.165361249709273 -0.054241359524152 0.081559693961112 0.118912939492818 0.181278181162035 0.043923176775085 -0.139519241732202 0.171917192233712 0.076784266630348 0.014555922547191 0.103569157962294 -0.061520768188763 -0.141739575528447 -0.070194464539957 -0.090371216447297 -0.002913275921264 -0.109513863351114 -0.225502832297438 -0.038458216028156 -0.083238056514088 -0.071828216909115 -0.015715368963136 0.062795485754811 0.013133939515535 -0.087426494911306 0.171958421428903 0.001282880578407 0.117399017762587 0.06648127528662 0.161130790643583 0.052878018468365 0.006566858995604 -0.09282448580175 0.020253253884302 0.113757504123904 -0.028403042717474 -0.047306482513699 0.016240375759461 -0.032196490635275 -0.169078477967293 -0.048674613019982 0.088733219014999 0.102856393262366 0.088266710476743 -0.041030285054175 -0.021167617431749 0.061609473027355 -0.147327622442773 -0.125832683726336 0.139549664902985 0.069781374199911 -0.082697960903095 -0.090571438497341 0.009987598898077 0.011368321566732 0.075644799186567 -0.062563284784096 -0.068221815802455 0.06411373850139 0.073684921045332 -0.124453806699619 -0.006353807339572 -0.070702156489912 0.074589653433619 0.079978395502918 0.150032856505283 0.079029504629776 -0.046196455765749 -0.017996596050846 0.031347642868116 0.011899481132101 0.06288223537661 -0.048509517915286 -0.230489672904071 0.069243293755379 -0.069296772231721 -0.152334650139418 0.005379619043478 0.005780949800597 0.102589228759214 -0.109561143662403 0.056709242232883 0.004897000438483 0.025399195151458 0.027008104991353
0.105900592491561 -0.070392196714173 0.051465386795388 -0.086502406078745 -0.159574518765875 -0.129332439833708 -0.139592545612332 0.004120979816881 -0.015752064006564 -0.092603912266678 -0.064094597750826 -0.143671047501706 -0.021383630499416 0.061599544497884 -0.130873642344127 -0.033925480237877 0.026655518262646 -0.142569354358029 -0.109924000605275 0.03580486172527 -0.042739113846827 0.115796009445668 0.041908312792124 0.073035516692401 0.073883425077007 0.180043748908848 -0.08324108465389 0.038595492727209 0.069973396943952 0.088062796689311 -0.046188618710488 0.016947627358171 0.042333849218176 0.041111346784828 -0.13973054021449 0.037010910072184 0.007072655538972 -0.018075522361067 -0.021743889313021 0.005517674762677 -0.045225766537672 -0.028454738709738 -0.098370789233007 0.056045276502877 0.100491110156043 0.064190600520075 0.065480391179006 0.055979885707963 0.139542967417693 -0.058469335494809 -0.002993058550795 0.026172141874664 -0.001475922644944 -0.102705126464711 -0.01378781085763 -0.017256159746144 0.062623301474485 -0.052251976053066 0.057719958108197 -0.004284640013562 0.136965805307972 -0.016273744203136 -0.006336038054417 0.044550312863799 -0.071591039562532 0.207272341274478 -0.080860192206292 0.085890994997288 -0.089129248205432 0.049364817798537 0.094577968364359 -0.197819370518914 -0.042818411244247 0.003848910780868 -0.203469904342309 0.058016509209396 -0.113044075045838 -0.229714434892511 -0.072048128277383 0.043816990749706 0.094738391173887 0.01568939593968 -0.035306082387874 -0.085142392932399 -0.040367684538251 -0.022895134313029 0.110104339047223 -0.022701391276267 -0.034624040025356 -0.045977705367434 0.03208465640996 -0.018321608505843 -0.01324139312757 -0.005916768367761 0.102153606765473 0.086143140415496 0.119103435942097 -0.148078665771122 0.125517487878166 0.163667761050844 -0.05416668009994 0.043077794915731 -0.072672150348274 0.072349430114667 -0.210374103658014 -0.007354387382359 0.077188651993472 -0.090714616518334 0.051990871621554 -0.038722095024008 -0.003822125339487 -0.14947604360858 0.282329514055945 0.031454229311384 -0.160498319692439 0.07205244093391 0.023442805847746 -0.09738070473885 -0.042078996990795 0.110016890315019
-0.069673998154908 0.016726370399458 -0.079922354321076 0.156079796878412 -0.079753587757679 0.011515208268536 0.04111126506189 0.005219784892438 0.049080736067882 -0.010975155504029 0.05957527618973 0.129907307124681 0.049675565559743 0.083718473001013 0.059163998728841 0.01796555372914 -0.056888541535106 -0.00699388416781 0.03209075386949 -0.10903253346645 -0.107101829412893 -0.017403797329063 0.028981415952902 -0.081788712662623 -0.042407131094464 0.091264842999576 -0.033758504487128 0.225685428751195 -0.041162443272705 0.137569001338138 -0.084149156077241 0.139158714942963 -0.006062276705296 -0.084170871563475 -0.153992305362724 -0.078425834621627 -0.037444475985178 0.118546977360177 -0.065566792426806 -0.074229217096738 -0.028777320377903 0.112368710478281 0.018948419519834 -0.050548733485802 -0.045247993962332 -0.050890140570292 0.201114715553511 0.052244313897722 0.004389518467994 0.151427244889057 0.060091080034837 0.147798529055861 0.170758045512988 -0.025074376822066 0.044021404617902 -0.019178423417273 0.00968773997539 -0.165159416555 -0.044264751467969 0.013276739975261 0.089493501213203 -0.082701120381189 -0.060923302874269 0.11824707454477 -0.093574388275347 -0.171108424625862 -0.061875326131415 0.061759135349219 -0.046054493901067 0.029612180642594 0.031490644588185 -0.148868217849219 0.150200330581062 -0.038058526610876 -0.084537039920152 -0.030867584137283 -0.086217840345323 0.040755004942037 -0.055723994046091 0.022613380808851 0.028768245123383 0.074219821296767 0.0379375070609 0.152576467829471 0.138789100692247 0.022273090401444 -0.148832410578277 0.052334791582413 0.179508320398512 -0.105884838309346 -0.191751191600672 -0.03131749731849 -0.081790212210756 -0.104088070339318 -0.009104492181411 0.122136209971807 0.085458311711212 0.087945006683784 0.098328999946886 -0.060613194667516 0.029825630505202 0.077114193739226 -0.013121868582022 -0.155672444407071 0.005555271850405 0.099248361438628 0.076726267028768 -0.135680791891195 -0.24347176691324 0.076994064125627 -0.029416794490833 -0.108828141891809 -0.040173627635934 -0.017452241695823 0.104214631516075 -0.107441046052508 0.040825858743844 -0.031576800762304 0.033719357632487 0.001201878335623
-0.048966191940534 -0.09694984248119 -0.006096031270989 0.229735910351451 0.071227918432541 -0.069348289643732 0.039349222857592 0.091026604006764 -0.001444399841351 0.007520347584329 -0.073003486201477 -0.147245593787979 0.052831896533112 0.014026267723363 0.056870706900643 0.021916267257307 -0.066984255883497 -0.02950100518016 -0.027981194955391 0.015425163842628 0.060877703041127 -0.002756029528846 0.08975655899571 0.105036992679012 0.082193450471993 -0.058949208176833 -0.032859048610884 -0.115977136533658 -0.132915897670913 -0.059650081569079 0.069683269400336 -0.003866271872306 0.019396348761456 0.12406733075984 -0.14789746473645 -0.062182850777903 0.048688592441083 -0.012083726512906 0.067327164119563 0.015518128520117 0.170504909080772 0.033364867331452 0.155718436822896 0.048738988994121 0.00837938856208 0.055083779363928 0.072202003734275 -0.00870611283985 -0.082509729483373 0.102778144727474 0.04284044573145 0.018148844207969 0.141062135318897 -0.125397732152872 0.03735320755348 -0.191907995276642 0.091866295303649 -0.05869580977834 0.050106532275391 -0.023709746444143 -0.10535224299615 -0.090483932158358 0.035327866295812 0.015430744882668 -0.006350816169925 0.114256614418969 -0.072027136764853 0.088653992838551 -0.028678345998766 0.052981810786929 -0.053365845828655 -0.052057823291703 -0.048438378066907 0.13188451360665 0.137099544200088 0.006151472489797 0.11317279765715 0.095435155920528 0.120373343892569 -0.002112420537817 0.015802411150489 0.03296166740303 0.13013677603057 0.04713357039397 -0.039172456010983 -0.006983030342841 -0.090279982600322 0.004048659158852 -0.085412695615406 0.085425544199818 -0.133727556778254 0.124812358432705 -0.104950422696599 -0.1805666068342 -0.134080099748056 -0.146448196511852 -0.146527313665729 -0.081633487010565 -0.219717563138495 -0.062071133810804 0.079592585556809 -0.110922367675004 0.000805803449191 0.093711617083998 0.017042300435081 -0.048537823655068 0.084595066889577 0.058369653807726 -0.166055081581546 0.088277321479467 0.010017843960393 -0.079354357084121 0.293008288558481 0.007080900524786 -0.1125284312201 0.037722220414916 0.058405624062203 -0.034275153684382 -0.067729538811436 0.123571833391137
0.11064057035005 -0.085387666565231 0.078153595569711 0.140144931162559 -0.137220753321923 0.186499210492991 -0.041934930392627 0.082419791481844 -0.077229551153968 0.001535874591763 -0.069571788559424 0.170756541690125 0.150505415112062 -0.180178776098244 -0.033798865103366 -0.041582318231025 -0.225963963570046 0.082995856262931 -0.047566000227119 -0.094788648070888 0.07101509736685 0.011058172643292 -0.156377309575131 0.0958406990175 -0.02056814646152 0.060676894884493 0.036546832791085 0.001826048197209 -0.13056750242916 0.020000066780534 -0.023512404121424 0.071273471062551 -0.004089780669791 -0.099302467697377 0.03476922033201 -0.110257499974169 0.07036039353143 -0.003594991557025 -0.095435160902124 -0.197734887137363 0.01581486415211 0.077132764263353 -0.113958715647862 -0.119788567515368 -0.054186908531628 -0.071703126899506 -0.146216993309421 -0.11851039693402 0.111359256610404 0.045032032070038 -0.110305352565536 -0.118137828405954 0.07804437518709 -0.048653921886498 0.015057619065469 -0.070936442473006 -0.115169398351952 -0.030113612239649 -0.168421492908145 -0.113668356497444 0.011172164400821 -0.021310216785319 -0.0010340888606 -0.025419180747315 -0.058131684713981 0.091049425813643 -0.083091561879615 -0.006188956895487 -0.094309926803135 -0.079763510070176 0.050325257777559 0.119618439966291 0.112471876416982 0.057000935368349 -0.013195715493037 0.106345917407766 0.030942051972099 0.066921751182254 0.022243072559678 -0.176949549947241 -0.070913443225166 -0.007197718327161 0.142540867510908 0.017475422430383 -0.071606917111507 -0.166663210941522 -0.064903792943869 0.064439738100924 -0.02243360510602 0.148155320762765 0.083122039286836 0.016744312151873 0.109019034282144 0.059274363227474 0.130421151264425 -0.014126113878958 -0.013674135161596 -0.105710611264771 -0.040878312324777 0.054328704576281 -0.062007203542817 0.00821406782776 -0.299287562440816 -0.011651821667743 -0.079844170919918 0.105979203733309 0.01055523131817 -0.002911838886495 0.047462597331486 -0.038429374626351 -0.075561000252716 -0.041603910214294 0.068333560837965 -0.010925807212883 0.047612658528952 0.033913022830112 0.007468222651526 -0.014579742480998 0.044551802826622 -0.012509945135992
-0.18399788148961 0.193999774508253 0.056238966886897 0.1011507134256 0.010961641168898 0.091225317322434 -0.135161650982713 0.011505668770047 -0.022556602443668 0.057321665477857 0.142312738036002 -0.113278335677779 0.019228754140152 -0.019790602024674 -0.099960309801929 -0.049735689570421 -0.052247405579765 0.095697390717563 -0.038363471575592 0.07859190533468 0.170541127222568 0.064637167348279 -0.105417739284484 -0.053541432951767 0.02408206210002 -0.069462611807738 0.114872667270328 0.107571913658132 0.063890492606636 0.044394244334678 0.103712995385991 0.091648929332108 -0.006660007093477 -0.027925550032822 0.213461337894037 -0.072934829922913 0.10191179114371 0.006809629879741 0.048918182983575 0.038009697736337 0.011982610217216 -0.192525225480483 0.117013042449142 -0.209208341285817 -0.025594760824464 -0.034301843908342 -0.053516041022219 0.084620558779811 0.095910819133856 0.05332449652004 0.002312275868763 -0.074571708952132 -0.083497138718866 -0.103430862704313 0.109626412465848 0.068624711942579 -0.096773622068658 0.039181361411883 0.016722842863749 -0.147042971600473 0.044026610104895 0.154400969400766 0.053225479203932 -0.011913266670424 -0.130549166069037 0.001235045823761 0.10410198135829 -0.047511870774277 -0.012936340581379 0.032749843903394 0.080410412113036 0.036106636374465 0.032998084296309 -0.039710063513777 0.104256907687406 -0.108163394458818 -0.074689850445557 0.06623734410083 -0.101153241977213 -0.047156236933014 0.015875198683064 -0.117069073973199 -0.032072964294638 0.051895645789269 0.050352967787444 0.095955951857018 0.016732666092606 0.012209132664914 0.091283257857322 -0.117352546358571 -0.031048861365222 -0.052986903570854 0.036061905192163 -0.043461039590742 -0.051479809565726 0.042751578462549 0.210623602136299 0.004900860606094 -0.100061817070871 -0.064886236723728 -0.113341951264027 0.102479206771486 0.085348548493004 0.047132904410942 -0.008468428889452 -0.080592098690116 0.201146894397843 -0.038996013102076 -0.092087639160665 -0.037147765077336 0.057467642474817 0.065162540910697 0.286845641013821 -0.076899801408367 -0.108294578627535 -0.001282255920739 0.107471194685646 0.023112700606996 -0.02866441355767 0.09742662829027
-0.176277831888856 0.156322418468509 0.034487885454234 -0.007773619110636 0.151917816538132 -0.099016038302475 -0.004596416785086 0.064030026720147 0.003510803426202 -0.120967239279959 0.062026896414864 0.129324508529299 -0.130531389565563 -0.020362454370707 -0.153119932076063 0.086418279721216 -0.107848628859523 -0.029941027050733 -0.090929526038226 -0.059030120958208 -0.007685752688732 -0.018366401003284 0.037441895397868 -0.145163746997507 -0.058210826659563 0.003304067599723 -0.054533742514238 -0.016651624407254 0.085138486544504 0.097180598194994 -0.02972638120317 0.029893811069433 -0.014991486903689 -0.006054646339508 0.150997522811806 0.183296411887642 -0.09177530529244 0.028632316436598 -0.054772919999571 -0.043205769682239 -0.020801529005034 0.068355044231789 -0.026408916526974 -0.079197811609325 0.058197378915115 0.081570044598521 -0.030686039421272 0.071709382411112 -0.098398669410553 0.090326314680978 0.108288406867984 -0.216271202225142 0.145908462078212 0.184492741822322 -0.136797768232807 -0.089223567764328 -0.02053320957031 0.092301849005309 0.043572241614812 -0.00742739963178 -0.04927231232789 -0.000660982039579 -0.069345944857926 -0.010836759665636 0.141414070997523 -0.001102384646785 -0.046211196084999 -0.062415141974672 -0.124891803696219 0.056714055995423 0.035371342217656 -0.018854694202663 -0.102172032467128 -0.111224626110823 -0.063631454007078 0.242799037191799 -0.028043420127583 -0.013720247329154 -0.101982944289622 -0.122921525283567 0.114011059478558 -0.006068376867102 -0.00066335723567 0.099990035677176 0.030524102608946 0.040150382517159 0.018010450615116 0.152119267226 -0.123209042961459 -0.075437988895731 0.052946434951741 0.082112096210548 -0.121182134953977 -0.000934445665866 -0.117889792089074 -0.152549869355547 -0.043558140850758 -0.049175343287683 0.045171172075409 0.082971336022529 -0.094324051474181 -0.010599960659692 -0.07892806338851 -0.152241187146107 -0.005930076033256 -0.037631655302827 0.071525869106331 0.184823923082956 -0.002181645737061 0.177863834100362 -0.12955743939632 -0.047249080514615 0.13175376531513 0.013483871675811 0.068887825343362 0.099174597444601 0.042338842817672 0.011882399351438 0.087106389789527 -0.008563781586087
0.014716849847769 -0.087243620458743 -0.072104988130189 -0.001900354123752 -0.018357628027854 0.222453261770187 0.003057158247112 0.005249831267411 -0.015628386885865 -0.025080205221366 -0.049796013728769 0.117409840427615 0.072249943291343 -0.007666317672095 0.008000773167472 -0.018362288827716 -0.077892501073844 -0.128386218905494 -0.036340128042987 -0.158325166083987 -0.124531946130744 -0.111944741555289 0.003519612677901 -0.013812573250115 0.029529066935394 -0.134390463777597 -0.004654371488586 -0.10720010145609 0.004445451761372 -0.044013080292324 -0.066668131235082 0.119446661914362 -0.033073819857962 -0.007844275721337 -0.010894883784825 0.06477342113764 0.003122604390254 0.114985107476558 -0.022927469509024 0.053732122507698 0.057485295985531 -0.001413430611835 -0.127306136306623 0.142442383252312 -0.058962120316254 0.061167624871895 0.099175433860618 -0.020406407271229 0.149832785602443 -0.000854189388391 -0.0363089549141 -0.013166693692945 -0.053662772287045 -0.092142639199203 -0.067344846638993 -0.020449641941706 -0.084581543188222 0.00829068693027 -0.032244885292061 0.194506831046526 0.038659402993085 -0.048167270998763 -0.086374209449777 0.013039346923824 0.106676613248488 -0.058301379138171 0.217057444983219 -0.114170948145206 0.010707556015518 -0.138943464854829 -0.071774952044909 -0.018995714521578 0.03238573583331 -0.026182583478098 -0.084114783875866 0.195376189056205 0.016266427554727 -0.001731619975463 -0.043128430688647 0.08174282967131 -0.034899534831361 -0.039244468737827 -0.106751791252048 -0.228683904554522 0.087386004172148 -0.109028346352923 -0.095265791955748 0.153848796862708 -0.063536840204663 0.090900301675906 0.019659035992118 -0.043678258644582 -0.086764154401036 -0.07544369704029 0.075583983306505 -0.113688685251498 0.035048175677015 0.188582276060926 -0.034939592280449 -0.058396857008209 0.001311168268953 0.074371555900875 0.250669979878435 -0.049240080156767 -0.036227593473894 0.00015010132616 0.165243716514933 0.068478206352553 0.006862064128972 -0.106476952754764 0.094709880555552 0.143955626174426 0.204000214687064 -0.131286508155165 -0.129776837388152 -0.017885250331701 0.125606695485196 0.02756974487642 0.007340916602731 0.093672456702444
0.170479041496325 0.041498963757678 0.120716522586252 -0.032219970336778 -0.086523113700867 0.034363787921818 0.060602931059254 -0.106340001492377 0.005845049505614 0.041302244064754 -0.070009902367199 0.095236210968974 -0.103256635313826 -0.059367135924677 0.070880206375746 0.071213091059525 -0.057814354947097 -0.12841926693898 0.102684963774271 0.10330366207919 0.028006793172312 -0.1981746883239 -0.120882356174528 0.068297550912903 -0.072231903241542 -0.20234638715104 0.037028200145854 0.083810927296374 0.094257536601675 -0.16302601542125 -0.046965435380923 -0.037171314755726 0.030565787335864 -0.037245182434766 0.09981754711064 -0.064666341906932 -0.107717309362411 0.072631726978111 -0.166897431560122 0.11080475754244 -0.077530010899726 0.016207231858911 0.087355445856254 -0.012693594254857 0.16296572313615 0.058327547387173 0.096832614244388 -0.053204982724727 0.062525528138078 0.017659276676714 0.091377482795471 0.021283496057524 -0.028533108418001 0.088655801705555 0.030886009384023 0.040838298974805 0.043758176189656 -0.065423936964107 -0.085765313383985 -0.101911467925831 0.107009747010219 -0.016654639158376 -0.056643853907859 0.043138058080421 -0.119497289985723 0.067944566814691 -0.011130815183547 0.033589411543113 0.056482637517654 -0.048725336563118 0.184933852436357 -0.011832966676748 0.015471329636184 -0.104682661368944 0.122475707897895 0.017550385937588 0.193765320785922 -0.131585799610455 0.048275889108982 0.145492447655054 -0.039199630816111 0.008923466068436 -0.021662908192338 -0.022445705703722 -0.065554711539493 -0.056808512138203 0.065547513353023 -0.100000014664592 0.19503700592516 -0.044984502458917 -0.081060672408103 0.113052369052882 0.042828623329549 0.044433555684963 -0.02718183648461 0.02590088774844 -0.009213720424112 0.079617472873445 0.064578002221892 0.057266325174517 0.154599429256091 -0.227845739163694 -0.08902551946398 -0.075295207511019 -0.047740788539456 -0.095039951921548 0.135354454112782 0.21038787523558 -0.040997410782809 0.119060827635397 -0.049827292174089 -0.015580827881336 0.168540615217789 -0.113963983592794 0.035692268646545 0.051485055257183 0.021481051335148 0.065179508705173 -0.015072174364634 -0.035071997348108
-0.030622259813809 0.054051039531887 -0.028274190324779 -0.051624702409199 -0.133486658946961 0.061359617793099 0.104815718730616 -0.073783230773058 -0.157545565536041 -0.079786394236854 -0.095036419113267 -0.071967459886544 -0.100758619196316 0.00492845500324 0.041915997436228 -0.06421942685465 -0.146292576033854 0.106588244556571 0.0307127301173 -0.028264914724174 -0.091546229786393 -0.125930537707599 0.014693299864611 0.070704520381041 -0.193868423289972 0.118807597581262 0.149695259591212 0.025297332826828 -0.235506607109581 0.087530908539546 0.016359962291112 -0.045531764213671 0.1385854978132 0.175326970981165 -0.029487311040539 0.114437121318133 -0.090553073624182 0.001782392167623 0.008274227807756 -0.108831485090688 -0.148538074249368 0.05914388160936 0.014022729506249 -0.07715483809541 -0.113181240071982 -0.019634653704739 -0.025411477897664 0.067193442789734 -0.128011343197273 0.073849217263229 0.101825882785277 0.022793346207699 0.007295314600608 0.094483578160691 -0.159753865380853 -0.013050438154088 0.064432259330269 -0.016822758666709 -0.045544777409822 0.052309585088326 0.014271068629052 0.031681788715854 0.157058446795309 -0.056274252733916 -0.03109368322168 0.063494819803149 0.088991027863183 0.13781291546224 0.046878120918596 0.070978825302474 0.024271119344766 -0.183497878192456 0.03048424990399 -0.081403639886248 -0.057991150939136 -0.07278602716864 0.121866840142246 0.017327955224994 0.031852644694669 0.018076448089309 0.03717367018106 -0.025449114231868 0.068950894396214 0.192334097628465 -0.105580193589165 -0.096861537387648 0.035435429229041 -0.071506726962946 -0.029934899489008 -0.055153292215842 0.100074514582458 -0.062246894133464 -0.10396984679803 0.225813515456232 -0.017814823631055 -0.008100982162008 0.007275878347043 -0.043210502461152 -0.021443797713684 -0.078537117231995 -0.004888437496868 -0.052875070409002 0.074519977866799 -0.032261143480063 0.105822082929551 0.024287080404349 0.068731470834949 -0.077998784674828 0.098616554626959 -0.140416564373821 0.057443531726094 0.22952109388125 0.078378544981948 -0.109526839196101 -0.145733294846513 -0.034561634112559 0.110134591820559 0.020518981998386 0.052229129680676 0.103050987240311
-0.129342090373458 -0.012220284456009 -0.072176212643564 0.076744595801234 -0.128693344600998 0.095888111435031 -0.028263638291966 0.158458678620106 -0.017523568039064 0.053885082420709 -0.04642477333496 -0.139428883018319 0.03298514585473 -0.085167267816596 -0.238948151698153 0.160663657714501 0.039426305981953 -0.118351207006637 0.058370369675819 0.005161477709529 -0.030157098363888 -0.026243070813822 0.024147115416695 0.163262968276811 0.100062264129355 0.088983675859691 -0.050632539080058 0.242742486444096 0.117341755031421 0.028016893552307 -0.06037471453417 -0.017988039882187 0.00848154989549 0.051549175430236 -0.092062217751724 -0.01206282279649 0.036184803158888 0.137429770646869 0.15365272392775 -0.057516775921815 0.03374374286731 -0.041776443855952 0.009965662192072 0.095903941737877 -0.074555154037897 -0.062925753157978 -0.015130581851541 -0.07281377002928 0.031946428883202 0.118526534524868 -0.06027234255605 0.008512039669959 -0.016313072603835 0.019284054646807 -0.14826620605164 0.019172436076906 -0.028664284470488 -0.089627808497944 0.090375793844003 0.158731241952606 -0.025479197112944 0.153893736046254 0.065757174972682 0.083970218593774 0.216513302801817 0.048581237811783 -0.122864826532649 -0.102636817157547 0.224841904080434 -0.136343493128279 0.009270726892194 0.081483111298656 0.02034215583676 0.052890812206096 -0.005118582118163 -0.06647161372197 -0.022861183568672 0.103282657415575 0.044920494426573 -0.051107542824427 -0.077025613218984 0.128142352553423 0.089028990048735 0.043233340895729 0.007492072034526 0.133441654243202 0.069977199116821 -0.033305280141351 -0.064785747924784 -0.123105450534979 -0.04099009690443 -0.082143641104566 0.084388765340572 0.013981654338368 0.076116506514159 0.056811216221027 0.102898135697202 0.032531631173349 0.040623141369707 0.084213754883472 0.057061278243565 -0.193286244051641 -0.043963137210094 -0.040564841980985 0.148691374478856 -0.066847460479231 0.055078683870451 0.169736033710809 0.074846598859941 0.023811964007209 -0.145638583069202 0.066726367154229 0.015405305597517 -0.114881994256361 0.001726683340905 0.057847173637067 0.039076954059927 0.015197625245484 0.064438737756241 -0.035601861343075
0.001440408969013 -0.193602549995292 -0.101193853531402 -0.038671527752053 0.227279106623446 -0.072724856526489 0.198063835413292 0.011587981477667 0.048214670263955 0.025132095491085 0.021981910689698 0.08259980421342 -0.051192867836151 0.058777667939963 -0.106403235593466 -0.093783842528154 -0.001306935373149 -0.050833406199381 0.065968585623056 0.181132510807962 -0.002663788271353 0.050303575164187 0.018070514361846 -0.030965053407507 -0.081912617707543 -0.001564746297376 0.022775583583739 -0.096644996776657 -0.024370223226138 -0.034189955081994 -0.082433548557768 0.019006638385097 -0.086658825094166 -0.116847024229379 -0.044372729343826 0.06857857798048 0.155938606659149 0.210490593067596 0.108017828356221 0.020401857900828 0.001861108016283 0.014285404649318 0.064749287343497 0.057077586662525 -0.004837838377999 0.057169773819972 -0.123021668194709 -0.139744489228767 -0.026617539215368 0.075440011777812 -0.013797815089545 0.103283016107261 0.045292687590139 0.135693397431556 0.005234982335107 -0.083003816192228 -0.008335627362039 0.084370772207841 0.084678196250601 -0.107201031732446 -0.058072712258498 -0.005285743379436 0.003230946536022 0.084316674408205 0.032114897276222 -0.115770836931317 -0.133789749275279 0.072710042360961 -0.108387414646102 0.05010013791535 0.167754600124856 0.119702773484637 0.047009795956975 -0.018345771830883 0.007792509516985 -0.00841242126339 0.058089436598751 0.013619410380746 0.017046764559642 -0.086818508925879 -0.114210342015985 0.007488142968654 -0.02885516885335 0.072665921340026 -0.05624115187388 0.062616378578587 -0.052558220346281 -0.059811276156427 0.161165447402822 0.094431026414664 0.016708736371909 0.121480828829532 0.013843137574593 -0.043338814409887 0.126340342021152 0.030015123092979 0.068093301121185 -0.085476039494696 0.130846894362117 0.263644989169701 0.019500942112428 0.141533621761355 0.018302110201385 0.020195725109403 -0.041073149164192 -0.095034640886221 0.107018981391115 -0.109949106997387 0.021535862092364 -0.071660130855968 0.110787817671187 0.179314445490539 -0.020463637884753 -0.169460836743292 -0.156261940884126 0.024953372978426 0.137824171738587 -0.060023891908994 0.114203434625605 0.100247970907192
-0.126894025060471 0.013096330355464 0.022090125972842 0.048824120662979 -0.092426778355087 -0.060488308803224 -0.103882793597211 0.035171430451884 0.104245367110819 -0.098214092787046 -0.151916078116127 -0.075279515554313 0.005159422226452 0.051875775106485 0.03066970828108 0.116072008682067 -0.000601648030288 0.066145947274024 -0.183704355091524 -0.022933323536569 0.132149335880287 -0.136898148042248 -0.087748309449666 -0.076407035195786 0.040140993087843 0.146815568355424 -0.071179859120594 -0.076566342466074 0.087420402229573 -0.290811567765959 -0.074065899281881 0.036481480925759 0.074101222951203 0.059833784708039 -0.172831308110612 -0.070535647268684 0.03495554509659 -0.009390043846853 -0.134360682621704 0.05462801335797 -0.043912341112733 0.11841922968977 0.02859359229175 0.022591427459716 -0.100395989690445 0.068269766157737 -0.076031238316826 0.034555872283084 -0.168198982323186 -0.142593749239789 -0.08797481761973 0.092929537496146 -0.029176213273516 0.059754563875993 0.114228970820976 -0.088151473723241 -0.077155142996755 0.049685984632736 -0.037086397448122 -0.054049421661316 -0.006269514761471 -0.002730518051781 0.031173267657928 -0.075310289051475 -0.134725696955934 -0.128003561486117 0.020027640982781 -0.071898210174355 0.024070328850936 0.067557946409107 0.099055808997974 0.047877380998918 0.177901527780514 0.140350528804013 0.038764284092643 -0.072707659319671 0.019714039862456 0.026347553673146 0.040189986934725 0.190425387962827 -0.001284941757378 -0.100071551561738 -0.092337095265515 0.01749686674055 0.06208295440367 -0.099646446339441 0.037361154105657 -0.015091900232087 -0.23858846336356 -0.093716390362571 0.073319267815315 -0.082881669704462 -0.039876669966397 -0.001963206968996 -0.039425073122416 -0.151432072946373 0.156056692291251 0.004786871170715 0.059080452733741 0.109646123597984 0.063622217289598 0.158379724959506 -0.061718098009082 -0.119619591066819 0.043569363525104 -0.065231858856661 0.026469647830988 0.024755420552389 -0.042238085753465 0.007745011350597 -0.083149585662118 -0.018495650536987 -0.064151362741685 -0.152687238212826 -0.015348730876204 0.088811235879431 0.079634306521773 -0.011914102188227 0.121884884432636 -0.021799999535016
0.008623690191692 0.055241834366285 0.132385798450941 -0.147887508793768 -0.018801793191355 -0.069088470150068 -0.069928433222687 -0.168166662102761 0.124760827028833 0.063568342990828 0.118284226766067 -0.006745685347426 0.049023851935113 0.027096806681883 -0.039187312814175 0.157857963623783 0.006873911313236 0.044427140071134 0.049062706059634 -0.073672414128973 0.014037802166029 -0.012179024219522 0.133655598537011 0.126594720183186 0.0644056008851 0.065045170322843 -0.126671853377834 0.152429921935767 -0.128637483689993 0.054917578652873 -0.011658060035029 -0.033604095281322 -0.074400113147143 -0.056280936984596 0.036722590334142 0.101230526000193 -0.080623289407864 -0.213365897565709 -0.076693684170833 -0.020184406337878 0.152423544854896 0.154593017077137 0.082445782526349 -0.007303978447365 0.064912015041021 0.168134542125493 0.0831958112282 0.007876392259195 0.049566993306203 -0.124376728217039 0.003333449682922 0.044691775501679 0.018284028005079 0.048223196565089 0.101144440460863 0.189290869907902 0.065779484329793 0.14633953249866 0.057158001691906 -0.005106566927177 -0.050002293434775 0.032863800815274 0.016546202593181 0.107754519058476 -0.032405571566223 0.14585987153733 0.028103244403141 0.013038472826428 -0.042946621233158 0.051444786512797 -0.140381329586806 0.156386937368953 0.11636393890597 -0.108941619393779 0.059383275123168 0.096722019695052 -0.069238366169024 0.109087474552872 0.047816702158481 0.094792188140264 0.010962673494964 0.023848277913002 0.083943241029308 0.04798430084212 0.093874468732832 -0.000190650875229 -0.133634691183269 0.208010166514963 -0.010044842017314 0.099782144277543 0.012068265152787 -0.012993963963896 0.105830549726163 -0.016118559264701 -0.052165956403807 0.038584516700569 0.08746196340028 -0.139840751316195 -0.020171695435149 0.00926710245005 0.185165146276435 -0.084898111884032 -0.065314237555418 0.041939686091767 -0.027791500581706 0.102172994191798 0.116772455111534 0.023953074560816 -0.001361061530953 -0.10726700003491 0.008368358654414 0.166974859992664 -0.057911658153062 -0.133331562823265 -0.091365075627546 -0.038230321199151 0.084026227136472 -0.042423251469941 0.162357396186337 0.087609625223434
-0.022408087306156 0.073347441672465 -0.127308006970325 -0.061071740053242 0.088009477122598 0.012596584090374 0.05879399489357 0.018292586749553 0.109259304615397 0.001864492183804 -0.067018578190296 -0.168587841371006 -0.150894904887849 -0.071498294137434 0.108641298833297 -0.111263659452804 -0.048554969661394 -0.11409644083653 -0.065276682486177 -0.058761129736143 -0.014688886815538 0.109291309771417 0.079838589601121 -0.09425541546436 0.098041267196529 0.125691554545638 -0.041833590431325 0.0854474312025 0.035978718555349 -0.099287053606633 0.142455761331557 0.01336139385635 -0.009803217678551 -0.004345938159285 0.041394826171072 0.105469071554706 0.137560248157461 -0.005780459816139 -0.160847794958942 -0.079154200867314 0.091045609435605 -0.109317593685212 0.025082361102436 0.033914932594971 0.050233817625631 -0.027840143450372 -0.059962356919508 -0.003845737674601 0.049794354499816 0.141911413160509 -0.023044380703164 -0.068744580370185 -0.038533114764657 -0.094717498788685 0.073707255432166 0.027153716427837 0.206938199384775 -0.030683700160123 -0.171068529236993 0.149821116713553 0.012634014666679 -0.028101644867507 0.000621333129271 -0.159348102445552 -0.086845645135313 -0.009928699693135 0.04271655959291 0.095653288111892 0.079594040625425 -0.065699766136492 -0.14024112376816 0.008929892828688 -0.133657625717175 -0.064671434118868 -0.08125036993064 0.187429239419791 0.043248445017142 -0.138143455514137 0.066193135739691 -0.095888243545084 -0.119484442822721 -0.087679916331954 0.058654883748985 0.0847798109819 0.002666833672571 -0.022198283036062 -0.118919537631632 -0.190845592226214 0.147668493915391 0.121861171488574 -0.080013792366581 -0.07187519804347 -0.098015759515881 0.021439544978895 -0.062973838676866 -0.01222677803531 0.252640160561701 0.036341700572054 -0.105371239657973 -0.007337201420888 0.045968567783062 0.083922200582303 -0.145392307850204 -0.008295411278948 -0.02045042093249 -0.054316232134787 -0.047587069458539 0.086853734052745 -0.013804561823986 -0.004889249772896 -0.083329409028387 -0.025729236381734 -0.111121726887214 -0.13131553242739 -0.04156687500912 0.057692884811603 0.048372793344361 0.064830530283252 0.151219254455749 -0.067616407704668
0.017194713067422 -0.024686989115829 0.021000203544939 -0.01621520284618 -0.124804925013411 0.083056102941059 0.036246669663574 -0.001688598290032 0.041834163612163 0.127017989513704 -0.012607981549613 0.042494505039242 0.087661046754948 -0.052737905516687 0.094483241799331 0.063272881084269 0.230686427585412 -0.114326871860301 -0.097633061916699 0.121863682558375 0.043088458065565 -0.101036671630473 -0.018523275719041 -0.086419743793382 -0.113088367037418 0.083982019177984 -0.011030707676919 -0.065523638681032 -0.091325858507918 -0.001388283765149 -0.017885064649987 0.085083612418865 -0.024962514433492 -0.007144998680312 0.118502014613979 -0.155823959723197 -0.025914121416358 0.001223155591079 -0.153130811256808 -0.062925313435681 0.07489835221234 -0.056680517851959 0.010371436138604 0.077413561578213 0.097349091232581 -0.097904454170407 -0.009169049494548 0.077570444204389 -0.040452304270604 0.112974165700938 -0.092101772690395 -0.150974908560994 -0.117677831330517 0.040545706695289 0.037021090467944 0.078229538462377 -0.069493716723539 0.01828960088479 -0.023969851738656 -0.058780492002926 -0.147726465235686 0.103218607414873 -0.058468168201773 -0.154740829908824 0.251354656508567 0.032267562818217 -0.08596861255731 -0.029488281726762 -0.095090226255432 0.041376707987687 0.05689326675103 -0.150964304948909 -0.045996829626555 0.00761123379293 -0.025854996424414 -0.095275000217656 -0.058500031879022 -0.112324658313326 0.111198939520475 -0.018089363603727 0.128838438232799 0.131599303686516 0.041580280280043 -0.172930955918773 -0.14852264520358 0.073607708251069 -0.062505317590582 0.022129804567819 -0.048404603643987 -0.176289770320328 -0.0484061495237 0.187039747314849 -0.177927028830108 -0.091447389751931 -0.070795227022743 0.056535004002989 0.052599561382064 0.030898690637941 0.017424042183353 -0.103298933640312 0.046619277366199 0.019633661868003 -0.110143124473566 0.032728652525754 0.041471030337824 0.152766200040917 -0.083730882789216 -0.075243592834922 -0.051499100805 -0.027893551489029 0.03627824874948 0.107878425127018 -0.007513847126536 -0.106795016474931 -0.091374952779978 -0.043934096038675 0.052564200554997 -0.089705368975277 0.21420156072869 0.080450611725893
0.089151256154352 -0.121876588266837 0.137635471739717 0.063814999564837 0.055437238947708 -0.167356383288708 -0.218748065044424 -0.087937106281993 -0.142628155238088 -0.059937877548812 0.083501074109803 0.000314356844611 0.03917354151389 0.040811777176289 0.039416050112824 -0.055346911206935 -0.142840681765636 0.052230517126858 -0.042376679614578 -0.005417813558805 0.065463533376829 0.060448238971184 0.048343197534028 -0.099796620466788 0.018521420570598 -0.247487526380822 -0.073542298161889 0.07810844029112 0.037551029392986 -0.069278109607603 0.047949033778356 -0.072198331581197 0.014840682640227 0.057764608362234 0.098379391305127 0.062712215076378 -0.1179461407953 0.126819739716649 0.184700170073731 -0.027538179823494 0.108820323953462 -0.10627550603801 0.035035616257617 0.020112066886083 0.144791812763243 0.074892915974143 0.133003189714415 0.002167262848497 -0.036667535368736 0.029473701830697 0.083919936006336 -0.043111589401774 0.162078422733921 -0.121632115080362 -0.09733066113093 0.006242101285264 -0.113904562851089 -0.150859278435649 0.008258785189661 0.044734984346907 0.006705019067189 0.049960208061749 0.068729540162282 -0.011656882477714 -0.014008444687952 -0.016193074776484 0.071467555463135 -0.036632050959713 -0.025582755603184 -0.018366336487512 0.085153549299055 0.143066288264171 -0.003622519846867 0.127671454337716 -0.185206984382505 -0.15762692197363 -0.037104961828704 0.012027477198573 0.055971424629108 -0.038267095533563 -0.10420138446906 -0.024459912641617 0.057946638681192 0.018856679396006 -0.096518688666965 -0.255710557336342 0.05270739773164 0.072273588977412 -0.037737340976198 -0.053720852096018 -0.079310505910446 0.031116493041429 -0.163626632582108 0.055714072326769 0.009008607410181 0.103736863722693 0.066146514322719 -0.024046598675127 0.144419416126381 -0.088129064008029 0.111942473592155 0.092692847601045 -0.01338593988961 0.04514746236244 0.062869458834959 0.080072036220002 -0.112814053229148 0.051157537901471 0.05042463193182 -0.013326520858438 0.053520122073441 -0.030645262444263 -0.098040738885569 -0.095486692979292 -0.079153773697496 0.070217559341659 0.05593189679314 0.045076504913049 0.203184303100189 -0.077002620441854
0.07888611018427 0.029519308061541 -0.033730641593635 -0.030820440621839 -0.051760333028083 -0.079418238032921 0.17421599242695 -0.026737773665901 -0.019060741230734 0.056982676417136 -0.132028952235968 -0.027554406144373 0.111866050038394 0.171151894784187 -0.050561953701709 0.031266108287786 -0.155028940877476 0.187293486755455 0.125147841600257 0.000930935329439 0.114305718691694 0.128098437781368 -0.014115121990938 0.039639813791944 0.162677631032868 -0.02771972508188 -0.098500979765442 -0.084652628917892 0.150946879700422 -0.050486696797868 -0.063095501968044 -0.056058389183337 0.060144402486162 0.047561682987638 -0.075329564133102 -0.080796294279823 -0.093158640308524 0.034070668697757 0.00832505331977 0.00862464028389 -0.026677467249424 -0.053149646537271 0.047893750714261 -0.000177198940851 -0.094919024162473 0.024121657555165 0.015107646242012 -0.058586446296217 0.024067811299867 0.014527319513938 -0.105645434242 -0.077236827626756 -0.014254579599356 0.121670652033027 -0.114229782191536 -0.056413652541068 0.096996835915275 -0.09766405850787 0.032431089585094 0.01853235444271 0.083151142633847 0.049433016210401 0.040291768366954 -0.023649506918355 0.003304831116805 0.145423983731683 -0.047289951560765 -0.012199803145771 0.057222941769456 -0.033136717804388 0.136058458958509 -0.051829014904781 0.011497058057076 -0.043944182101615 0.183475900100705 0.180499853774268 -0.215390151569309 -0.101403541819622 -0.164151029356286 -0.046902756877282 -0.040522999560246 -0.123880919625249 -0.073908096300116 -0.04170236680927 0.056649915025439 0.026678337614406 0.049162419486494 0.031878436709804 0.131943809896964 -0.110857154522759 0.033963125179596 0.098651743862802 0.005831614519262 0.00843162497102 0.052807917042891 0.05566790931725 -0.153307360359832 -0.030491953723238 -0.251103216806473 -0.223504469517049 0.024792873955429 0.141661466679454 0.036962671848202 -0.126774099088316 -0.059738461501391 0.065856974418155 -0.09898162168247 0.02464234150393 -0.032304933865846 0.013869901362905 -0.058698406219001 0.045565549795479 -0.086067613922473 -0.072467972062489 -0.030144236434519 -0.076657504054147 0.066108325883992 -0.085808239524538 0.227484314962412 0.089104790209281
-0.033279653633408 -0.025986763734287 -0.070772717093483 0.037707732726253 -0.034352574286731 -0.0440307293441 -0.186289789617736 0.149073118926446 0.005680868116578 -0.041309151781775 0.08993938857197 -0.09483585237782 0.040241081949029 0.002636199818085 -0.118748288344404 0.036868554337258 0.102425362007194 0.039328484295329 0.064718419698534 -0.012678292582704 -0.070016949866035 -0.248814668682922 0.021261635796909 0.056113673919129 0.005361909357901 -0.119176526737451 0.012705088314024 -0.090250715895781 -0.122959906038071 -0.028379183582325 0.072804448089501 0.049251767448755 -0.117893294070353 0.003070070126829 -0.087644725183612 0.061917908292719 -0.055169311964034 -0.013284692461816 -0.135609280780276 0.098352783479263 -0.055845267876714 -0.075789205366632 -0.027186079493905 -0.194796900752899 0.040153988544141 -0.250419316208546 -0.113943786401847 -0.07410632183087 -0.116700045468087 0.005540295219335 0.165672542745178 -0.020761887933743 0.027638670749401 -0.009911687311711 0.100174309775324 -0.123338778095018 0.033782393147458 0.069810989133443 0.073066570920461 -0.04618686816671 0.1937209968895 0.02049846863184 -0.088692761585064 0.066800110462243 -0.029497247882308 0.110708400746335 0.009710621108898 0.015768865156418 -0.069413012553633 0.068401847379952 -0.004753837331963 -0.141919211220597 -0.038015713388937 -0.0171471577889 0.030548028599833 0.03892024066321 0.027856275450209 -0.104558513468188 0.031258515786941 -0.07122160215721 -0.032219942824056 0.057540241458423 0.037676448495295 -0.079291406017675 0.119784172225934 0.086587487508344 -0.066833123195839 -0.046006719328017 -0.018349972511329 0.152096485209826 -0.120176240978925 -0.054664424039856 0.19121989456264 -0.007728960543299 0.191522046605446 0.03058630082124 -0.048562008200232 -0.092939560850522 0.142020769499379 -0.177275467459399 0.005887035084877 0.10092734224927 0.095080089349277 -0.062688926992208 0.114280830896469 0.02071194232619 -0.099078013228971 0.158857781017799 0.027805397238269 -0.015700746450868 0.053764024346494 -0.055325071713983 -0.048912052962025 -0.054573256803319 -0.110889598184893 0.052354594671831 0.086411637283599 0.064760052415764 0.208252598302146 -0.083404948466145
-0.164158070753312 0.055645964428754 -0.051304920064573 0.081771712969039 -0.015307201564445 0.029171894465841 -0.000548953164881 0.013388966003076 0.085287837183851 -0.14358508289488 -0.036314215515564 -0.087436400600413 -0.119711136355869 -0.143049508896747 -0.018141906671454 -0.027483900255847 -0.113554296515741 0.149479902023326 -0.020818844957606 -0.157609817086419 -0.041808589908378 -0.037644183552489 -0.076790277473085 0.00218646912788 -0.042428281799036 -0.065489198878354 0.004570631536435 -0.082854806713696 0.014983518566762 0.094559446465995 -0.212636332600904 -0.127861617108677 -0.003409742635085 -0.117580659278582 -0.056554491399404 0.170876566073239 0.178116254596075 0.04744799412221 0.03128425353557 0.004957620871058 -0.072213491444175 -0.177226906015204 -0.142624184945786 0.081618563854443 0.135856800587409 0.014878109575077 0.008345580015192 -0.010310802980905 0.039992632838406 -0.134839048785688 -0.108609056853797 0.049379602305359 -0.106670296681684 -0.039582259230469 0.070905415457039 0.13648277610178 0.110298308038049 -0.052115271388807 -0.119227810446402 -0.038781254111638 0.028178155820108 -0.038563777021458 -0.066509065961257 0.140258749524288 -0.066735481098126 -0.005445564913757 -0.047319800865462 -0.064493869862861 0.083812310134559 0.169956480051778 -0.153786401962986 0.048684005787389 -0.049228355080133 0.053496187459223 0.07755660064429 -0.195169078159805 0.08356347350079 -0.143619392913162 -0.08991695960687 -0.140991269668465 0.069551316296755 0.103247038141876 0.131606003032336 -0.122356026752361 -0.106247508688866 -0.06239828559278 0.079477875815634 0.135353016724697 0.07514741458527 -0.096906313785096 -0.052146578074579 0.040271398824632 0.007302070847892 0.003973225469105 -0.099367941461721 -0.045820881022216 -0.135285226512774 -0.005265337116858 -0.067317195431843 0.106262847328657 0.101458494504264 -0.015920131012192 0.003657025651962 -0.088859405946287 0.093730449317928 0.042519271806497 0.057359360557692 -0.025936163893248 -0.024580188708668 0.021910983730529 0.106032638223267 -0.058764574205211 -0.016057988521772 0.009012905513202 -0.00517829970165 -0.060783257193379 0.013129799722025 -0.066554072079195 0.211393682746726 0.094680645243958
0.02066254439745 -0.004156138726514 -0.097206610379429 0.022376728903268 0.061178440521163 0.27091329723741 0.063806181889306 -0.16157506947063 0.098331056376646 0.061113350638142 0.030977222167709 0.130925906094299 -0.045911673634744 -0.024274843722009 -0.141027967956877 -0.030385381969124 -0.064159689157759 -0.233686634880093 -0.039971822441308 0.107338029992146 0.070327967672065 0.072042065627193 0.009935772267992 0.119466413296977 -0.120060272685133 0.045343050251656 -0.191415687403748 0.062053547214739 -0.025778703609843 0.106670829520081 0.099462218709011 0.130867034183328 0.183762449450756 0.045010654069349 -0.086521464365405 0.008070618175456 -0.065245265394228 -0.080845469592275 0.155915564602118 -0.059021207165375 -0.108765080598844 0.125935659223996 0.10884194223333 0.025069188386015 0.046231382255718 0.112805137821885 -0.001622548526839 -0.00172188505984 -0.068398484254047 0.053852218261208 -0.041098113803672 -0.082004733537439 -0.015950925614463 -0.206270966828526 0.09377169474303 -0.018887674151799 0.062755515924687 0.072450338319171 -0.009131983987035 -0.04580323969274 -0.034248842287358 0.14651088022723 -0.158654065142434 0.164201781511256 -0.094707882806537 -0.038016683008413 0.137970468605678 -0.069164332292011 -0.062448428981246 0.037352841368374 -0.021247424166235 -0.070859668141454 0.096083717875908 0.170732172195253 0.068374245528214 -0.07205616680405 0.033777415845757 -0.033401892371493 -0.131728153055335 0.058556518254329 -0.03595175294832 0.026661180252931 -0.023890459588767 -0.00301231730243 -0.007793262143817 0.063008573238798 0.136747629691729 -0.042193725411981 0.071567099345784 0.030449549916141 0.026275369504518 -0.048300746463483 -0.029153343330743 0.042798776340328 -0.121801761100085 -0.076942797271661 -0.146528327637039 0.006418319899858 0.016300826821644 -0.025780826052018 -0.059452169108954 0.085739594675994 -0.042376810608039 -0.037814726455387 -0.016230478221013 -0.002210638660578 -0.187796760904479 0.131947166224538 0.06021969844239 -0.050382426872578 -0.011434527591844 -0.052547762092725 -0.025222647405256 0.056729945543495 -0.15073083647106 0.015377762550333 0.067340086611751 0.061221983758913 0.14683019619375 -0.112920135251555
0.111899832867406 0.145105176645724 -0.0591878585845 -0.005514475593346 0.024998936817066 -0.004907743559459 -0.013527111985508 0.005185293798542 -0.048098491370634 -0.085002496195229 0.014603278661223 0.123638142387834 0.045859922837433 -0.015045158782425 0.080568315968622 -0.029304004435239 -0.047110268554885 -0.016900800692091 -0.005909630525944 -0.041152750982021 -0.03723336161599 -0.023176272253801 0.083366875731417 -0.177475677130492 0.030881080216082 -0.109153351256145 -0.145619993108875 -0.050233756092226 0.044402291340412 -0.042352009040654 0.063445889128027 0.160367889766102 0.093484516059559 0.01812729032874 0.138655313956631 -0.083587104847249 0.054721264603618 0.208486930910416 -0.020807906567706 -0.117616334614558 -0.00774948238242 0.046231962599566 -0.099077096391643 -0.034512493925695 -0.178135237440233 -0.051867738486551 0.13052260374978 0.044472253962069 -0.014991985641229 -0.139943998597619 -0.072471170232427 0.068896388295881 0.023376337905289 -0.096329103509923 0.090217062688487 0.023021286687583 0.080304220905822 0.01509980212991 0.175719096813719 -0.083620213780975 -0.09874608312243 0.067881694573963 0.045310718175096 -0.044330383990434 0.045100286777601 -0.036389263834252 0.000219808634583 0.169557965250982 -0.125176965583892 -0.073216103233325 -0.143232082227043 -0.01373568000607 0.042640645930559 -0.002277239105348 0.074182556158985 -0.025337250783042 -0.147175257965695 -0.074911261063041 0.033140170379068 0.052822978236496 0.079295970504533 0.069652673302135 0.131758315468291 0.038457577423809 0.116156224815968 -0.045225990838112 0.115429719735264 -0.242555825809503 0.054183037925959 -0.0473532943788 0.173662892928182 0.003566746884878 0.04908107477582 0.022186614028578 0.184815930523849 -0.072603539194378 0.068726022490457 -0.138583393270184 -0.069972550141851 0.134146167974771 0.020131105893354 -0.208100122436198 0.090683004600452 0.076398573827265 0.166455083461226 0.00987369295169 0.068113192444838 0.164491598265971 0.017762605942094 0.058442027886729 0.073125452555073 -0.070842588486709 -0.012469519363583 0.077250299029359 -0.020919939619079 -0.050695907178916 -0.008749037097831 -0.043656680390134 0.163642188894101 0.119673799211874
-0.181280746421862 0.02046278643154 -0.162555488543078 -0.101298089187762 -0.142102514535353 0.0161028407602 -0.047037751851132 0.043619086143735 -0.114068931232519 0.100095608097345 0.042859950406063 0.01092065404036 0.024081580820497 0.06630164307353 0.007837932562581 -0.095178101035623 -0.055392609625826 0.046152482412956 0.123517918315786 -0.01056019080174 -0.043554020995994 0.046166347106466 -0.067480570864766 0.017593500817671 0.012344711172066 -0.113042563282925 0.04387976656718 -0.05722729414463 -0.027634500210364 -0.086616208447547 0.040914673593773 -0.205233812185169 -0.278059217110752 -0.136494886647044 -0.030265104262391 -0.124136724740728 0.126262849592859 -0.063048696007377 0.054638481532939 -0.08827793182748 0.087853881225043 0.034350361727412 0.016792586894632 0.117614011561616 -0.05970599782285 0.138915523870533 0.105809604382179 -0.039584326235087 -0.084260781303769 0.058760804902445 0.021586846142494 -0.160155744536502 -0.056017397469063 0.114037621890488 0.086186681233137 0.11442868020364 -0.007897144691998 -0.01081482015488 -0.00900803802082 0.02108663247185 -0.06853903968726 -0.109542678790633 0.190565717233716 0.00792352311976 -0.072148837344735 -0.004526464236679 0.029419224076031 0.071421567052276 -0.004756416176404 0.000052154481936 0.088624468467594 -0.058634453903281 0.154122793365654 0.067163666612479 -0.069952748165969 0.160542448133745 0.00298157782424 -0.036306015576717 -0.085550965053566 0.209148111520931 0.067164665460115 0.103410890698961 -0.011589456733046 -0.038832015906693 -0.020467739024919 0.006203683098901 -0.011242469939747 -0.002085782727587 0.033665804415483 -0.054239316108736 -0.143576923448444 0.023775784294731 -0.018775855573395 0.05473580276573 -0.058390622389913 -0.066104815472187 0.0125325704646 -0.039585602491211 0.066243636085752 0.058709038611255 -0.345280774868465 -0.116189353886107 -0.053450089346515 0.016058714135342 0.109885286349985 0.015983054899106 0.012796241098197 0.072245301862746 0.013780279762755 -0.081901549069297 0.020334821036468 -0.137772632765882 -0.022965374953825 0.0839959225265 -0.164959514472548 0.034411109654722 -0.003447329593278 0.057831447287177 0.112131661210525 -0.095169028671056
0.103485895073826 0.122550221490536 0.03224528827988 -0.092963852684589 -0.029324547380839 -0.05711374492669 0.05174091846256 -0.093538325600979 0.001596014908912 -0.011122314696027 -0.000228729799122 0.027576688297423 -0.117965106559852 -0.084799659687466 0.042492505447559 -0.193746152113807 0.078496188973368 -0.103163933307342 -0.004466016183233 0.00808067430649 0.044582676316929 -0.059225291745054 -0.006079031692878 0.138591909556097 -0.072471456807807 0.151214926358646 -0.170334458014651 -0.029576157729169 0.009384830535926 -0.079759431678239 -0.047902762937231 -0.140592084922923 -0.080939765335726 0.037402797913017 -0.161416408929086 -0.061308007156694 0.081718980556737 0.122653974670228 -0.030698731673139 -0.046899794993644 -0.194538086752087 -0.047270898195373 0.032870169620783 -0.075916851976375 0.083115854362826 0.046713457630019 -0.03038120700758 0.12915826505762 0.02962733989933 0.192727655625757 0.180759147346842 0.026016574604974 -0.07607350088535 -0.029483792264855 -0.055156996749008 -0.067635140100589 -0.146571772524747 -0.030179713638934 -0.12152369134154 -0.001184413804657 -0.072770134351995 0.158340115840771 0.085272379161656 -0.088046313554954 -0.165497874705689 -0.076718588188952 0.086942438321209 -0.124776014193115 -0.022382927562485 -0.049019687576884 0.036775336619503 0.040117407229031 -0.114253411508527 -0.02151368841073 -0.033430335817777 0.03843660225672 -0.188347866698615 0.116707887618401 0.048998419860711 -0.083738983082474 -0.067480479892782 -0.041447465752615 -0.033318424684887 0.00429821357315 0.061696868226873 -0.052082550728768 -0.074250674381838 0.076728669989918 -0.139821074513902 0.004703901774271 -0.125305259377356 0.004567005928787 0.199608157471887 -0.084502525046675 0.024908738014725 -0.023422880235122 -0.130934054233369 0.027617511319661 -0.040451504802396 0.073394075172103 -0.022519792333632 -0.095464751760769 0.143534834404234 0.181268997840661 0.023459031631599 0.131555517831879 0.155573776286441 0.028190657785942 -0.047459451530707 0.104116492403805 0.004116443328694 -0.022236273358792 -0.07006833224115 0.132983444067821 -0.012963561736818 -0.000212922067703 0.013128726664739 -0.077323827227326 0.175457264763041 0.072705703068229
-0.064923896042246 0.006527963882495 -0.010532383858081 0.151174204795919 0.002623383859715 -0.016600130290452 0.043585211829175 -0.075605811427753 0.063906926717928 0.184278637224999 -0.172191702023073 -0.053706909733479 0.069540037276507 -0.036401993461756 0.129513516643054 -0.081032990897249 -0.165648042085255 0.028687879902602 -0.015081732022219 0.08899774889988 -0.036523765542031 -0.015884512731197 -0.051130646697371 0.059578225665932 0.094500772008379 0.016522217960603 0.102221137155159 -0.039167693673951 0.073968623940754 -0.089938636761344 0.160910562527914 0.216200511748931 0.035954627036215 -0.008164041932099 0.005386724434178 0.03908141970379 -0.128314763474667 -0.169059197044009 0.141375026199013 0.029955358754673 -0.114925866945971 0.009855263378239 -0.091552021398708 0.067638276833332 0.074479885048708 -0.151883255748341 0.199229621099647 0.059868892699888 0.087255073325172 -0.070797133963872 0.052379614198236 0.129407762285293 -0.038656931808847 0.143898399647611 0.021086156396234 -0.06579333936932 -0.093339662838299 0.118190886376829 0.001530652817936 0.146641225782398 0.015707050199654 0.020559890231837 -0.069583196075161 -0.126629842543163 0.103062057006875 -0.006972530310492 -0.185416568521312 0.010432989568903 -0.104326120196531 0.104810073786117 -0.026060131215577 0.036677269424616 -0.096256498779162 -0.037176751083934 -0.153799146871215 -0.044951284376548 -0.000664237442464 0.140806823093378 -0.020553532684756 -0.036665466563061 0.075242819662738 -0.186124150199728 -0.031904397876138 0.025665595703886 -0.07943456092114 0.047336189558485 0.022418991532742 0.113984570698803 0.171945943304396 -0.016115894565456 -0.009670844897482 0.030160720967211 0.169229859366593 -0.007011531404012 -0.005844337444999 -0.082720087327134 0.03631813908375 0.000730516178084 0.008622425175657 0.090835479813854 0.026346617165047 -0.079732565495971 0.024366964873862 -0.069280212740101 0.067942572324973 0.086735465938053 0.09761495525754 0.007214704781773 -0.016008783307049 -0.077109115579419 -0.049886949219603 -0.101271113864632 -0.04464297599437 0.094920443427558 -0.227408682277613 0.081618205323597 -0.030303715866832 0.042048099442737 0.11659863160903 -0.12502302455463
0.005251851361189 -0.163213842133369 -0.024302281755686 0.028877530796338 0.117611503151731 0.135103816064651 -0.00719208573203 0.034132701080853 -0.055105910070052 -0.034188528094789 0.008922222648695 -0.043079602620424 -0.003957289637871 0.086445123861288 -0.092669213870689 0.136361519172426 0.000595565834587 0.015720593163887 0.036591917581172 0.186207147404049 -0.144181408334511 -0.154101541908103 0.116640628733525 -0.143419058627861 -0.046718636163265 0.021632537660224 -0.062063025204277 0.067413822223251 -0.023337528207151 0.034884015035719 0.008198642572026 0.032351117029514 -0.188020197012984 0.048362117095565 0.011706233210932 -0.046435018324426 0.020463517629191 -0.168270413571492 -0.039650217356817 -0.131427189963904 -0.05399351242592 -0.060196758461998 0.107206673650563 -0.062321310979296 0.097951085902703 -0.07315010773342 -0.107019393719023 0.136073337394728 -0.061043624415308 -0.106614236481963 -0.070288851353503 0.065785817668397 -0.023176963898274 -0.029688976662886 -0.071947880948609 -0.082582965326585 0.116968957361386 -0.028942916123148 0.054808781651678 -0.003959285309406 -0.15207040570596 -0.008782800404022 -0.035588155708974 -0.007662551668413 -0.134460525890705 0.123112684655229 0.064542944275296 0.007626795063212 0.069232963427581 -0.06739772595914 -0.012781835630672 0.196688533557972 -0.041630888944237 0.01814359784725 -0.049334219746614 -0.011390431073382 0.122938505773455 0.145287282648131 -0.161022331480866 0.083506658696811 0.000717877321327 -0.075904838512376 -0.192216964685148 -0.104163191832541 -0.133312316789781 -0.066950304937973 -0.079568229303477 0.029800911280622 0.090434527703971 -0.066086874144589 -0.050651173742195 -0.067357363242423 -0.153258584021897 0.146859777866238 0.263786868976458 -0.022503744974385 0.05260804166861 0.050655501960548 -0.097821519795429 0.003233109313338 -0.043060888274178 -0.09428347333038 0.002045496361616 -0.047221772057504 -0.041342037234037 0.078452676775929 0.069098803405377 -0.070227306479741 -0.001668362087625 0.191872188245061 -0.067119060851348 -0.116323747054893 0.031209675636505 0.072935354863509 0.013221579343573 -0.065483117060421 -0.053730378387229 -0.123795410634411 0.155429477411098 0.063263210391642
0.05682564306766 -0.086771355134158 0.090222421896752 -0.011781347931245 -0.012720862479212 -0.045819951189658 0.136193222155491 -0.040378052027731 -0.121346257788947 -0.044416862024011 0.108379548317778 -0.155654337444429 -0.122561187590607 0.013739083887691 -0.023912593021183 0.076063609758625 -0.040045575183382 -0.010368543909638 0.051175419469332 -0.095217701391471 0.087011229456655 0.079898225786925 -0.045157662042664 -0.027482098642011 0.04036395911038 -0.035549988734822 -0.124633738872267 -0.00971931495206 -0.220778898054952 0.059552233398301 0.016832089459559 0.162894700991911 0.157228822404949 0.023667846357829 0.028481282574723 -0.015779001221054 0.00779115418773 0.124712139806376 -0.200918712979828 0.102699260469882 0.042521913309731 0.056051067643312 0.024022858300151 -0.032757104399091 -0.086438354931788 -0.03500807618443 -0.008619217481141 0.0444887943423 0.053432286966375 -0.046635442898723 -0.134532837802754 -0.069048108136937 0.044092853217987 0.01422823442764 -0.005712722632945 0.059552073110653 -0.088103776536577 -0.13526459049743 0.078205874112874 0.092208927493601 -0.015690576674763 -0.010022536162229 0.03266981672837 -0.012038090373447 -0.117295314744423 -0.045136063395572 -0.052797126433993 -0.128939145782355 0.127913272694425 0.062158732760212 0.085258994613553 0.145134131980325 0.117966933279438 -0.24650297201606 0.051592877746492 0.000561537971313 0.20524361092497 -0.01420577115366 0.039164336422685 -0.145989373315189 0.060648445901148 0.082963851181373 -0.094587940140341 -0.085488525755417 0.043241399583386 0.099315327943357 -0.161165624982568 -0.066625558828003 -0.048742394034229 -0.069069995784637 0.029636895198411 0.027647289494663 -0.035067706239053 -0.081161274944359 -0.093554803744993 0.029760873040639 -0.022027651578011 -0.014601564439421 0.002853537894586 0.114979221602911 -0.065830127728904 -0.065092734434444 0.196231127732303 0.004388887148473 -0.010680968616676 0.100676719975845 -0.05308923323448 -0.089321504426111 0.105157677066484 -0.039838586188675 -0.080076186989108 -0.17725134697729 -0.004153482909989 0.089099951131363 -0.243761271979814 0.09357769228107 -0.075281335501414 0.062754797316157 0.080177361283485 -0.155649933214804
-0.082725306272275 0.054378573090768 0.169236131511705 -0.019782091252836 -0.209029576954611 -0.015036933017412 0.122427303961677 -0.066178691128742 0.027917663677084 0.063303784740049 0.084584467560068 0.100188845873024 -0.04012316043428 -0.086263560955349 -0.025353949992414 0.04650903459566 0.132740002058957 -0.182160058870732 -0.136251689944086 -0.049327350369369 -0.124489670759247 0.216965725992263 -0.056876746022879 0.043680419577508 -0.048259555178946 -0.191454357308542 0.007456063112603 -0.11267741056531 -0.055396202756338 -0.07364261550108 -0.123681275574177 0.041468679644368 0.102724019762094 0.061533709421819 -0.011802335863503 0.040313347949112 -0.025819298991316 -0.074479318905798 0.179456092934166 0.004805396349575 0.04622284299835 -0.061886358286752 -0.093793183180819 -0.138852906195036 -0.128361320912012 0.053399988800168 -0.093853703720981 -0.109735024613079 -0.109771750975671 0.029193243959481 0.041138210039146 0.238322398377532 -0.036118837084217 -0.050692695653372 0.032087567914509 -0.069710702505503 0.033866210194363 -0.077147530524051 -0.017931865162529 0.078845683142656 -0.092439918691109 -0.137472616355812 0.106430265144565 -0.024480857652353 0.079118322680881 0.020247956908385 0.124418041026056 -0.051273710536406 0.040871286310003 0.015633742307535 0.014843518950221 0.093476668283777 -0.036165876703283 -0.052028256921562 0.081227144703406 0.058451180187332 -0.010273915664005 0.047363915429684 0.192862565137629 -0.012851899193675 0.126702841578699 -0.157301389481323 -0.015678219063303 -0.072863979485648 0.011033876033722 0.138564568666942 -0.025669396804716 -0.010881193977208 0.071998324937697 0.040826082450526 -0.057937953639813 -0.005098015656404 -0.016677685883078 0.218022463876028 -0.008258410122578 0.118672618040245 0.069002284202989 -0.078720290996102 0.088376653856731 -0.093408286134627 -0.041983445242226 0.096739195989507 -0.116089810328493 -0.105571677470366 0.007082468251409 -0.04696553576823 0.089510339029562 0.029411460480296 -0.040723225115771 0.054050131515589 0.04420065555858 -0.158678543919457 0.039002061760504 0.072846347897218 0.016739732237947 0.008677769052551 -0.000842470224391 -0.137802962523846 0.140679467550076 0.06533743271366
0.055752668008754 0.141939516705281 0.117322117458064 0.055659214010724 0.03290320613314 0.078659949837538 -0.114817741642266 0.040196344455115 -0.03013051016491 0.054397219232372 -0.068760440823987 0.096414973340198 -0.044797116700465 0.12295916103597 -0.092963626298097 0.044190898021917 0.120616488931404 0.055594148119971 -0.049823704669426 0.050172245564215 0.009167432618282 -0.119935870986627 0.025678427281144 -0.168218217516621 -0.040690636107049 0.041108943205207 0.020617203635877 -0.000887806724016 0.013020181883226 -0.010913277182019 -0.137874945404341 -0.012581863291187 0.119469843584173 -0.03093259887226 0.056114766908351 0.185526043909876 0.092369627410351 0.06146925513118 -0.077214596117131 -0.098509374943769 0.176533614215814 -0.043640072525643 0.220309890546405 0.11091473109132 0.008207241836043 0.017486082699973 -0.024044384100675 -0.160715948343286 -0.061609028719219 0.162478411270886 -0.135046009814628 0.153927187960136 -0.030550472903796 0.067684069947924 -0.078887875976681 0.146560864946059 0.075302947624062 0.084634716363544 -0.055196156714861 -0.103800134585701 0.098931999264578 -0.062848348891783 0.095092988662756 -0.037158353846908 0.093255416285983 0.029774076369944 -0.068359137506712 -0.054280464933715 0.022838090751216 -0.038018581128923 -0.066602566621969 -0.142663589809454 -0.053635494557865 0.054813735980965 -0.024090307865816 -0.016335770910161 -0.094070732311835 0.172910130658995 0.001965412897095 0.049163176270137 -0.081933936638591 -0.077913964342748 0.119209009535021 -0.018055163929958 0.054587762157525 -0.169126171696471 -0.026484188851855 -0.060344456223644 0.083542514554738 0.04779159511775 0.109576889190116 -0.086585329491933 0.125984170023904 0.024671794506627 -0.060450048566909 0.034160255568279 -0.171253806045356 0.059655213715887 0.052941402539825 -0.071193721597001 -0.054883279516003 -0.049049506247517 0.123537350022472 -0.012587061583252 -0.149438555981407 -0.006529897350327 0.022996110273841 -0.114929372766673 -0.057538508126472 -0.01169827778534 -0.03902701777608 -0.165691122531007 0.068744242979371 0.06476313574663 -0.21477447165167 0.129289002633808 -0.063848846488606 -0.040490241069371 0.082405807162038 -0.160353853423575
-0.057386781547657 -0.049019143499916 -0.167217787734132 -0.060319720965252 0.047881060288329 0.167567517163241 0.081802522637664 -0.149977082239347 -0.033264766208945 0.121177311079572 0.071040020173194 -0.095275015666267 -0.037465851196994 0.025069121023109 -0.051662932890663 -0.017882737735477 0.042590861818248 0.155945016206621 -0.149562174628824 -0.015845349842924 -0.116340874712045 -0.092590781584153 -0.023377935463787 -0.031754022759781 -0.084511618368509 0.003299448386311 -0.014752896593162 -0.004349874537808 -0.119593274510532 -0.007169652932389 -0.013315492583971 0.020291061381004 0.167156877724961 0.000697246559782 -0.06762288891723 -0.022081739076467 0.130097235587293 -0.054204970485 -0.074825855748605 0.291289866302247 0.294124792222091 -0.019565220382652 0.079128135729944 -0.038207548944368 0.029970716615927 0.001069270198379 0.013673179662804 -0.094278990034939 0.233243288188383 -0.016986809182463 0.120708823754447 0.021826219261328 -0.023037044771985 -0.013101098597055 -0.059436633590161 0.012983100504198 -0.158790921585599 0.025606193279455 0.059157124637003 0.001962591727418 0.048342200776071 0.016616617513694 -0.048689344679904 0.078570867217755 0.050814876292719 -0.063074159567982 0.102105199134371 0.10191056618682 0.109043469904593 -0.122568723682849 0.152778615137092 0.04905015219627 -0.12962143570468 0.006417760486858 -0.113439589220449 -0.014265545901556 -0.031740580225831 -0.074331518824919 -0.074250788159186 0.045549299591061 0.062927755353298 -0.034354387661584 0.019849994358659 0.260736053296166 -0.013467710062144 -0.102916877303581 0.131398645010233 -0.020060761708079 -0.139235273403842 0.013261038153184 0.008914855934007 0.17065841402393 0.094590853192599 -0.040215770655242 0.050967242917279 -0.050527205436144 0.066083113358015 -0.084358566872171 -0.050718859296356 -0.021042493604979 -0.02438741840249 -0.0598947637617 -0.089083381132075 -0.140455175338479 0.004466431578139 0.048944362595597 -0.084232688395803 0.060673498320195 -0.070237218208162 0.012867226445106 0.011800890590697 -0.073345490683669 -0.036234596043869 0.104202582750128 0.035264175574043 -0.041430811886507 -0.021465091977266 -0.164035245798156 0.0739652879553 0.047496944207
0.035605629190937 0.179058269458078 -0.273212783728931 -0.086151264011637 -0.007979242371419 -0.165560370068386 -0.047159640505746 -0.075278069446787 -0.001149319472353 -0.001597922788011 -0.165245201849785 0.087349886045273 0.07876057727543 -0.001150374645415 0.186039006685862 0.060977132659404 0.014726869352835 0.070651838196967 -0.016876357615608 0.047592968146263 0.048233144433187 -0.076518470989615 -0.122895610362296 0.00799218691167 -0.197514980720808 0.066765881176341 0.099391610661312 0.099125757978949 0.132320420421966 0.013721692696981 -0.174023792827369 -0.028421736473816 -0.10314847516805 0.064049710168038 -0.014255861722256 0.037164828737869 -0.033224932021265 0.010889164934899 0.097036093840967 0.014943013092871 0.107768486615592 0.00885292829612 -0.128591381574498 -0.005641429008867 -0.054174619861675 0.005399188304056 -0.065831583583268 -0.021082321362791 0.102179035872646 0.044483594956502 -0.085456584168742 -0.082147017892945 0.102475862483344 -0.136580012598236 0.071134195914817 -0.17827253590939 0.161390912252561 -0.021002182596036 0.017485648356227 -0.116241907003826 0.028403835804062 0.14646734350838 -0.160242918341782 0.119965371667524 0.112202431937745 0.085264556307081 0.188427366253341 0.048402151322255 -0.004919781928962 0.020584945696869 -0.022138878506896 0.141563484588867 0.099590623737484 -0.106444603921125 0.094920482921891 0.041471868485606 0.010489573581632 -0.001623700587706 0.140521200684435 -0.08128122528351 -0.004327194754661 0.004286329084239 -0.080574585847332 0.082997574122791 -0.075710023312675 0.026893903689438 0.01156773850519 0.061395261948572 -0.106509029565399 -0.002621627653264 -0.096838624116515 0.024762577543538 -0.107051326995878 -0.013085812447919 0.045280277450231 0.038384398675934 0.058199281521566 -0.025592040981131 0.007823921812127 -0.074049344916907 0.011706035903686 -0.08723874761908 0.092049969140185 0.023065569712817 -0.03264150832393 -0.092468333279758 0.076091714646639 -0.125961256061779 -0.000525439386336 -0.072695567992089 -0.067675738595921 -0.093321885265187 -0.024713277867898 0.071792209169171 -0.186786879198237 0.081873217830532 -0.127477313716417 -0.034992574220253 0.025465077555658 -0.171269422637151
0.083337627750489 -0.052464350242049 0.026272323249288 0.007980184554739 0.043244177907016 0.089339837729294 0.03698664801064 -0.080275762182574 -0.126024556795626 -0.019837421015004 0.057294790469934 -0.059867703895091 0.107732229488566 -0.070955084745193 -0.045999661087639 -0.0917122355956 0.150686802055617 0.086744612092306 0.185931742424391 -0.020345210250738 0.07456432135993 0.041514069842753 -0.061000623653651 0.151337717112169 -0.062464824354588 -0.098254970744526 0.044468791290916 0.172376115177363 0.110299563034771 -0.013495334635856 -0.087697467627539 -0.056739920068037 0.042101601716426 0.061347789247818 0.015141526970583 -0.020133791825764 0.029570072355177 -0.04214747665075 -0.089232284133705 -0.132329356827182 0.021339041290847 -0.144123989895358 -0.071394216822232 0.094100093829335 0.000947991606327 -0.014710383321601 -0.130225516913558 -0.082863517519842 -0.146240675739041 0.054430400280259 0.132190737241231 0.01419219700251 0.045482912581563 -0.118947494313239 -0.095949529768157 -0.046512024565437 -0.035669434922314 0.069733592312794 -0.058714792240449 0.038719768514201 0.033389721305516 -0.212532132452428 -0.062680552393389 -0.003526689742919 -0.045147038854146 0.04932357955956 -0.036862123665043 0.021385429976562 -0.170406289078402 0.144878620862342 -0.109654489035386 -0.020456661802093 0.148633768965649 0.009441231348014 -0.126201246187567 0.030624274257315 -0.013001360949382 0.038591838066651 0.045508240736186 0.027944064523308 0.105137006162028 0.020992781910295 -0.148905514999235 0.029865168712099 -0.121955058152743 0.017593473316402 -0.053262195104024 0.002949869362436 -0.01927603045908 -0.082113574374409 0.249092281103012 -0.003520597705926 0.061129118695741 -0.148040761269522 -0.103740570949578 0.023614391474925 0.214209398528057 0.006593067940014 -0.10929281555448 0.112601453544774 0.054448983137873 -0.037704314172014 0.181791212958572 -0.120074509592024 -0.052495549217033 -0.116832778705986 -0.15469329477184 0.18152970361889 -0.189169637710153 0.038367759477018 -0.034512597236582 0.022682732367157 -0.03697812447319 0.068219612010761 -0.029776504326028 -0.038195840525848 -0.001100621780185 -0.086019844449933 0.086801734943574 0.022435113487033
0.017497931701213 -0.007802415001376 0.096440263898529 0.080003024747202 -0.034367219246148 0.010986716104974 -0.000427607470063 0.109040170888293 0.293836811264189 0.09324984095804 0.104339510921992 -0.018162872849811 0.110350256045913 -0.14152505189835 0.066099856032475 0.049270183545574 -0.101504310000913 -0.0589445287027 0.144782961557159 -0.160190431054388 -0.225722179265119 0.096567175840388 0.038261346365462 0.057770040312595 0.072572486246677 -0.101434032266408 -0.050484800189704 -0.113591327908858 0.000736267410522 0.05276019631987 -0.024354973131025 -0.13398497241938 -0.095805988989939 0.006865138195061 -0.050027933868726 -0.151162542566105 0.095067351558226 0.078245279100919 -0.060831464726974 0.112774204013848 0.000290648623565 -0.008397663004646 0.052844071472351 -0.226912591119671 -0.012799209203625 0.171074831366079 -0.065436181655383 0.152055521457764 -0.035952380184658 0.038948326444299 0.121147192968922 -0.032550483046181 0.010984664541982 0.097467173372494 -0.12935037319947 -0.037564454232344 0.037032383621314 0.217650803814674 -0.033068008040717 -0.009054864095179 -0.097359720005343 0.023051988150397 -0.107836652025955 -0.056813161885662 0.016784264650632 -0.000503360034736 0.02396978702562 -0.010644543794464 -0.016282642030241 -0.061865240701852 -0.014029848239115 -0.048331375939835 0.056698918945268 0.009842473709162 -0.0302355307471 -0.162473385975435 -0.046303446901313 -0.126812865400393 -0.08670654918929 0.036663759779586 -0.125011529927948 -0.043454893386712 0.095002869938664 0.077430374721691 -0.066715973636701 -0.005349286288959 0.061222260418402 -0.063090986812546 -0.038896148776969 -0.031016189275392 0.200803008413822 -0.032635102795574 -0.145532750370885 -0.035089454431831 0.066998188834289 0.113864513303148 0.021103220002512 0.089281390932829 -0.039445232673351 -0.017877054891877 0.108993807614713 -0.029556154822729 0.015087203180108 -0.073636656088473 -0.031339930846144 -0.04086687550828 0.072075310653258 -0.104902895144277 0.001191341388962 -0.09243627602224 -0.065915893949151 -0.046074920939292 0.009716564583873 0.0559539009558 -0.183370884697139 0.079882811254372 -0.119676769139143 -0.065132666300875 0.011905273272553 -0.175942193133493
-0.022296897877845 0.098244963939957 -0.05992541774183 -0.069118460011716 -0.174588226269389 -0.047083869744482 -0.012773873991682 0.092758959269016 -0.020297625212449 0.083696432145721 0.041691606626897 -0.039601308930037 -0.078376687488017 0.208850426899762 0.017597172058519 0.11741449851147 -0.013140258620893 0.014958303928181 -0.068960456634668 -0.141976295384589 0.111085477832956 -0.008207730945765 0.214300264318655 0.158928614959214 0.019882569778776 0.10279922037265 0.174623807918199 -0.029840663375489 0.124083951314951 0.09724207460233 0.046896573988983 0.08996098939952 -0.030631071883028 0.201828311499074 0.051731082682826 0.075575285612556 -0.060128970534508 -0.011585903003764 0.005281184913464 0.030393655641908 -0.021519606683026 0.006353900665842 0.053292679868606 -0.108938357100746 0.032962559810087 -0.136578200093167 -0.037638176118187 -0.007074260683241 0.092758990525252 0.061414304372041 0.128788415481208 -0.041139892350322 -0.063301353960255 -0.00232422294365 0.040573680574426 0.023202650231097 -0.159078633908222 0.051689950197069 -0.033147023615482 0.030422493012251 -0.001840572425845 -0.069372223701055 -0.030952845093726 0.020126771506424 -0.037424396525416 -0.061398032074435 -0.037816718623217 0.065434603011882 0.008024628037087 -0.051197487577844 -0.007213671569566 0.105055942923252 0.031192568707792 0.140660263064546 0.175923033870109 -0.07987378775791 -0.114620026707395 -0.004251091033931 0.115218367803492 0.000927712996294 -0.093170214448121 0.081979132095613 -0.048725656152609 -0.11506187393415 0.013441848871573 -0.165971773433712 -0.048775084110073 0.015363999224064 0.152289881114118 0.170022372943719 0.076315638144218 0.137677908662921 -0.276508512372471 0.060074891101571 0.00778727213513 0.054550772781723 -0.098764228143304 0.077636977213271 0.011007585354417 0.30865162393253 -0.112897628240915 -0.048549294044389 0.038925413236205 -0.095376259330929 -0.025383736283045 -0.026274651081004 -0.061725457539146 0.073011930511588 -0.094030522218016 -0.077705519974036 0.070528626828376 -0.020036639430079 0.012118266401733 0.030342222299385 0.024289763876228 -0.036693655371208 -0.044644171580058 -0.061517051567214 0.088999785222424 0.000760908681287
-0.001937111553214 -0.102251209139066 0.040250657407443 -0.189300335020897 0.057660026225555 -0.097641964720983 0.118980083722532 0.199333194900199 -0.011294458686818 -0.138750816865651 0.050812992916621 0.096205173146724 -0.078280674044815 -0.130117187085383 -0.086686410122571 -0.166105297735614 -0.068842322446766 0.074347973406913 -0.02177003940691 0.070231604962475 -0.159270590202061 0.022366579939896 -0.105141941778781 -0.021507461046807 0.087986252580198 0.13584186044658 0.163672591399607 0.094208863276023 0.048362689126903 -0.045458959304908 -0.021221633698642 0.079873287840217 0.146635277957054 0.06476171902724 0.160341394247575 -0.007176113809665 0.016621269600017 -0.052026386381583 0.066584725154876 -0.118320133463555 0.05640911469909 0.021228057141228 0.017045704589712 -0.03309324945468 0.12014370550017 0.049999519206446 0.080280035961275 -0.065982469726702 -0.04933213211387 -0.163479627518461 0.24497827460458 -0.003249243111775 -0.10021677723316 -0.047990037684158 0.022907770190968 -0.014208255806121 0.030169713629501 -0.066956500647537 -0.023927380359544 -0.081500260098965 -0.018732742512421 -0.017314586325555 0.135840368643863 0.001788995095227 0.021283657092888 0.046956181139939 0.065825973810556 0.020040835139787 0.006964013060284 -0.217931471797178 0.063165494999219 -0.099735865992702 0.008912216809761 0.087770792168363 0.186080146854542 -0.055642978167422 0.00530591184043 0.059414188766644 -0.000887835666218 0.005015180253248 0.106306874235651 0.163075960688638 -0.006970095260731 -0.061779175215308 0.126980009266482 0.058367613520015 -0.096947562390048 0.045764617124855 -0.042812661778907 -0.090420441396391 -0.108575880458945 -0.038678265705985 -0.002809733280648 -0.113774792233695 0.106775971571617 -0.115981400951973 -0.003479392356782 0.074596256328011 -0.086190492248321 0.036236632644184 0.166964279370054 0.109554414598311 -0.045162362067972 -0.09692991663675 -0.062458730340787 0.090997208106659 -0.008895197273034 0.029383830112783 -0.052354769146135 -0.115891966042634 -0.04292307166123 0.052526375946238 -0.034414202006532 0.044055799385957 -0.162466629723143 0.065653219993095 -0.102793406659657 -0.092415039316166 0.003785211505642 -0.160875897323375
0.008031959475213 0.022552841787281 -0.025460077085475 0.195610754256059 -0.13700356763832 -0.060342962588563 -0.024032526978582 0.055656386189633 0.143395188726555 0.049854986390816 -0.093034175059435 -0.067385908895818 -0.144904957115739 -0.069547173949167 0.015219526159152 -0.132980541787846 -0.074864974532265 -0.039270514936591 -0.060551217966475 0.037982298491559 0.052999311182898 -0.029815375797438 -0.158034377122007 -0.03193781726954 -0.016744255260961 -0.115999600984686 -0.073776754108445 0.229602075879649 -0.03428887784522 0.028513088347997 0.116139698300081 -0.020727803742641 -0.075790997560055 -0.093923391796723 0.023683960556106 0.011183484146306 0.003422813373239 -0.019619992038533 -0.152742113854447 -0.075992535611941 0.05877343199147 0.055983316777433 0.064063574935739 0.048268386323684 -0.071521508207044 0.157573832921691 0.026882933278178 -0.005576714085983 -0.044153320705522 0.111954323804788 -0.095746732811538 0.104348442196492 -0.021746816328524 0.063165481343726 -0.080375052472571 0.025749916464531 -0.022760864186813 0.03409419820204 0.119749284841247 0.006473338928001 -0.015770839677954 0.085979926678802 0.039464928020275 -0.012739543648839 -0.019204377188485 0.144114515800551 -0.016068661572076 0.130572566542978 -0.035948473599779 -0.094386037094086 -0.141784169096357 -0.034304362360459 -0.034714674279326 -0.069908298748237 0.090198650392755 -0.019570782008071 -0.027124968403202 0.053321475835958 -0.01502789536949 -0.061889504137131 -0.053470515694711 -0.127661673740535 -0.118069428685213 -0.030021093393076 -0.012868197937546 0.066838143147696 -0.029087164519511 0.036443538148535 -0.202324584553466 -0.028613847435371 -0.129850595424792 0.158521322274392 -0.046528843385169 0.117277136292594 0.128458302711975 -0.006324416196782 -0.030588055341501 -0.001340767262238 0.082785010508525 0.16617742890183 0.085194728292646 0.088803059185338 0.130492164119393 -0.189787228896907 -0.069837667072955 -0.029425579090622 -0.218800659717078 0.035015262416729 0.004796258976414 -0.139687304448687 0.290997322368928 0.024495703100776 0.070840395330559 0.160102518293482 0.124641838734666 -0.056561276464234 -0.040288528149065 0.034480514884886 0.003480430220016 0.003532720587644
-0.061504212333059 -0.102845744527568 0.038710266033319 0.02676312739461 0.001404932237755 0.031510545464049 0.032198443285449 0.128969048050737 -0.056936108183617 -0.016175409581505 -0.149265259956141 -0.003091127384975 0.052756773173777 0.005442919659815 0.021639849685307 -0.096058073086105 0.067866116996509 -0.043210286718838 -0.175551091394616 0.01886800823833 0.134662494608585 -0.021373289141734 0.131860539020401 -0.021853813485477 0.029117788893249 -0.057197740830983 -0.032477596818221 0.056008208831048 -0.10929881606285 0.129628473070666 0.004252354907902 -0.042816229420094 -0.064295346657937 0.000117803621577 -0.075985991826543 -0.062197129624669 0.086178980338564 0.063223385346597 0.027476626704814 -0.036717262337836 -0.14463093872694 -0.113768161901524 -0.020045386539532 -0.007076194183345 -0.048957732184599 0.113214688482223 -0.09327682197921 -0.087049938592128 -0.131705046407385 -0.147127289774879 0.02567014545963 0.004638542947921 -0.006618294999823 -0.072515786986464 -0.051605224584073 0.149735885302434 -0.201913484985176 -0.010492885714591 0.039076845605403 -0.004254201092806 0.135897126828102 0.041367716645862 -0.116547192847905 -0.111562803571339 -0.024820416975036 0.013298858346133 0.045475876990274 0.02018215826609 0.095382083908636 0.169563276452659 -0.097775562544318 0.10765029855824 -0.021473704488581 -0.165732164517335 0.100681492400649 0.250227322989453 -0.055453987971792 0.048325308954578 -0.040561633830975 0.12439224781483 0.121349055588518 0.0262288778556 0.070943363362058 0.13360507405239 0.021930241697582 -0.001463685858734 0.252610467909505 -0.045584545852322 0.13186955964239 0.084398645822923 -0.069055851945362 0.119848410735558 -0.101753075763299 0.02076897661561 0.062023688109253 -0.020688635952001 -0.016890118251889 0.072949848617174 0.124645801714161 -0.023756242912535 0.117426608612746 0.017969524634442 -0.008680418590196 0.063906459870089 0.027882447781939 0.160955409267562 0.005064508111542 0.016095148169571 -0.200753522990915 -0.021891977920386 -0.115640382491334 0.15098717648146 0.058152425360483 0.01141853440707 -0.083110496720239 0.051966014960571 -0.154902440721665 -0.05840128830802 -0.020708737169934 -0.167152623037968
-0.050605915715627 0.005640626096753 -0.027201611714787 -0.044828036111567 0.062832384511872 -0.002155319118918 -0.032619908026747 0.061149465136953 -0.107995812415898 0.059017434080372 -0.042856192281637 -0.049878265282311 0.070853134521345 -0.037801389163542 0.000024472763298 0.074427562811641 0.059377277807891 -0.176018160992598 0.050725755647475 0.037140586513946 -0.057140504908855 -0.057957139623233 0.066141339884054 -0.07767455750059 -0.031083965058076 0.119414076374061 0.074795947769413 0.012386065721156 -0.085014460666753 -0.154012416923262 -0.097577264370015 -0.068806716245943 0.100661736032742 -0.104784019642999 -0.075815821704936 -0.00660481531255 0.071960641625357 -0.060805499672462 0.074114487784322 0.118227355987568 -0.07599136275825 -0.091637203117169 -0.134756074032182 -0.211828862380118 -0.051252896428865 0.058077765269056 0.008127876507151 0.183443268811508 0.013978329375888 0.006893719598424 -0.058399228137422 -0.137975343422369 0.142328062354059 0.067511850476919 -0.003662545024928 0.086852299821424 0.179137043819075 -0.068694308826252 0.02527409926951 0.009515963818398 -0.09617224712184 0.031253016561124 0.015408667497749 -0.103493614507037 0.007266805053012 0.092485477637253 -0.019751929594789 -0.138935108471119 0.088023607656351 -0.04853579628874 0.10491453283745 0.0804362530097 0.139043934572055 0.048482056081773 -0.103714098576912 -0.02317533103508 -0.056946896268208 0.078002705245784 0.0626142765733 -0.102887181913192 0.088215478102248 -0.037481416835212 -0.013983274024961 0.014676681102672 0.09921597147514 -0.154012356698298 0.00773576752406 -0.01433783207423 0.240389460659447 -0.022831657193729 0.017204735178835 -0.015104689673146 0.010829527750185 -0.110630411145799 -0.02385047052673 -0.179052928114466 -0.049857920152046 -0.128221446773428 0.097992281440154 -0.008757911194315 0.112484841325842 -0.051482437199014 0.041989711609908 -0.059566879866359 -0.19012259237177 -0.031531243709575 -0.154932825613877 0.113550563821271 -0.164354695861522 -0.206704216240598 0.21323936945551 0.052709101757861 0.064364398837143 0.13599703176766 0.092788826405022 -0.014978060771749 0.045579440198142 0.106996004829005 0.016701231907227 -0.019172164265177
-0.104987373716828 0.025303889727831 0.036741050462824 0.032022723918211 -0.005502253495355 0.168007925881474 0.069583145376664 -0.096798534666458 -0.033209766556529 -0.142133247554657 0.197519820314853 -0.111042264358004 -0.044409866129839 0.04520822196752 0.000711422878019 -0.017013316476639 -0.009144268406783 0.017636562846622 0.134656209561024 0.055554580618974 0.214359406579074 -0.058591155694075 0.003750574595103 -0.127107812089157 0.005910204905054 0.07799591219625 -0.067051750671934 -0.04893780612536 -0.098014273534467 -0.115132198214142 0.036216608748465 -0.17169235395025 -0.137402892021626 -0.076034179091129 0.00531555739147 0.025328149793612 -0.144633013668782 0.047303020302751 0.160985986723893 0.094891734944702 -0.068226002608296 0.056133684460365 -0.146194992572048 0.20031425622379 -0.019688650778303 0.003133351433691 -0.062809639597675 0.116340298281231 0.077572230532062 0.002447372837691 -0.00956523034161 0.085741008426212 -0.016333464231321 0.060716873458442 0.062554747742684 -0.025033240045753 -0.084808993528496 -0.124059476090577 -0.002060608276839 0.0319767983137 -0.037812870272524 -0.001809622160721 -0.035455901960516 0.16247137472633 0.017551328919153 0.203575944680346 -0.014732696430358 0.052224656026192 -0.112118964122291 -0.214163473088311 -0.0599808506917 -0.078661226022911 0.025721719402284 0.065913650497426 0.048354333527372 -0.120128960072898 -0.069098557918097 -0.141468473798166 0.080441933407174 -0.123650371359664 0.052463737381266 -0.14666452009405 0.055340362159228 0.03091073987487 0.112999597902722 0.007127092453839 -0.141275142316031 -0.092027208314369 0.003438410106357 0.112667895194261 0.12283624896509 0.055010083084392 -0.006026462453706 0.114362121496873 -0.028720191595218 -0.09106838171346 0.074659107984065 0.089688030142641 0.084274224451394 -0.033073228361453 -0.000855309069417 0.021205216192985 -0.032982049238051 -0.050544582106427 -0.009809267901143 0.077073247566293 0.013027092668185 -0.016292163525141 -0.137227210623998 0.074328435797493 -0.129579278461775 0.110661040419483 0.110183199874613 0.028660370954774 -0.044795984946331 0.029655154428256 -0.137500133575034 -0.127509900354903 0.012517833633173 -0.163398840094627
-0.005488531689953 -0.0144528588539 0.097060866374991 -0.039886404518907 0.04233172336361 0.08858561220674 -0.035280122591729 -0.055401624403723 0.07405569045429 -0.027951476919734 0.078980766237472 0.154936705615802 -0.123465747789831 0.06116564666102 0.131527919099522 0.119286041635916 -0.096717294680229 -0.027760637061598 0.049174232556006 -0.117993048217108 0.00345688765097 0.005693821358398 -0.01023685335977 0.004432890172812 0.076062830589355 0.100263345570109 -0.111086377297067 -0.121958648232448 0.200593875658913 -0.04193099207219 -0.137201760654278 -0.005704408602848 0.035194940881439 0.19773971653026 -0.062725804568119 0.000266433262296 0.076795402486994 -0.0616535682904 -0.070498604914386 -0.014678724337593 0.005715243458721 -0.080367473140988 0.147426668393861 0.005859325496615 0.057184845181698 0.03892106569122 -0.09852584679875 -0.104729946842691 0.088113585256381 -0.039364076341653 -0.067012437036924 -0.024492796663752 0.10205215424354 0.140584722579137 -0.072444258341562 -0.14415771228743 -0.145333228289434 -0.1680970755188 0.106536802569046 -0.113915142593311 -0.015926322873828 -0.084096585676868 -0.060760939593407 0.136675951307543 -0.00952365612721 0.105921401676961 0.027886376730977 0.029902718080945 -0.048026512144122 0.072277181586509 -0.018734250559773 -0.035789916314694 -0.139592034721321 -0.047337793348519 -0.043123050994405 -0.014967990587344 -0.003448735265074 0.076403332225355 0.043763971284496 -0.000823103080349 0.030369530662509 0.049310274612728 0.122123948911898 -0.015059984141824 -0.132767445925944 0.147913480189321 0.011456593294717 -0.064440892514636 0.048152664717942 -0.062111474210762 -0.081507833720733 -0.135153891332379 0.049717412930625 0.078068112940081 0.071109193135347 -0.095128256226891 0.199105994283272 0.072127923972869 -0.04629416685142 -0.008386469473071 -0.10914682031239 -0.017891404838115 -0.008240080131636 0.0796970491059 0.097782052210772 0.156861820307962 -0.080662029375249 0.019799722384026 -0.183919704435235 -0.227090336778108 0.175985598355093 0.087796636454719 0.021521815348033 0.082793119905585 0.015002016405738 0.025186123608147 -0.030800433928054 0.245338974225314 -0.000746059946057 -0.020110694884405
-0.015399585063252 -0.037952937469254 -0.131973084623529 -0.131056159242792 0.039281687709089 -0.002321138537652 -0.106840332759052 -0.006928007580884 0.014575256353296 0.10833338997556 -0.086213149395502 -0.030225464825958 0.060582513226697 -0.038158502035067 -0.170646427467195 0.095294999806269 -0.117577396473712 -0.174589792089718 0.158747018293076 0.014652181305498 -0.007583276185714 0.037805086431695 -0.025490006165953 -0.074882319690356 -0.174761702493619 -0.065949269733579 0.037179231885706 -0.071391120814037 -0.066855410607514 0.05894313577367 0.055532926895728 -0.135536531678343 0.15467442636369 0.045349131641854 0.014505255840151 0.140301210694081 -0.016205033570079 0.022189888992471 -0.221979162204179 -0.116614282754035 0.007231324746791 -0.056780267276457 -0.136087024921918 -0.065972795390897 -0.097648903592024 -0.024215613993204 0.075922906256075 -0.157679710186343 -0.002362535070119 0.013752380027625 -0.08913183695684 0.117990965711604 0.014553379930585 0.110404947521164 -0.00582076935021 -0.021077582503444 -0.036454302049552 0.021199781316488 0.109175866640214 -0.003470523773742 0.12278287665487 0.035894862528318 0.045088242932069 -0.012594429128303 -0.205795950142201 -0.122475640846274 0.004071277456554 0.040489512498417 -0.091921222672125 -0.018099836429494 0.116090620995538 0.069630623874252 -0.049918249908184 0.031983020790683 -0.106134551941226 -0.155310747616011 -0.194884176939338 -0.020071131355961 0.056081886061994 0.043557857369447 0.035255803475511 -0.156737775446626 0.048112518423688 -0.169003466747686 0.012525251126634 0.112331076951939 -0.018687873774532 0.131691948029412 -0.022435764859551 0.07031721886986 -0.150490199513182 -0.052987634569826 -0.138568401235895 -0.040656711014264 -0.061387993577454 -0.064691226448901 0.004344049398792 -0.03995032867742 -0.175259816893934 0.034636864392988 0.074064653869784 -0.040768326542714 -0.086715197970951 0.129937694514823 0.122046074183482 -0.03816173864398 -0.049806824641774 0.023795008969628 -0.059888912931098 0.041177489581046 -0.102164736051331 0.113184319347262 0.068541508190293 0.008589329367258 -0.0174069797031 -0.089294503317323 -0.110066812179315 -0.11045426118001 -0.056758928711384 -0.162356058469176
-0.001967840665135 -0.021471260564493 -0.002325462561354 -0.125342449421342 0.06666328505417 -0.062920905335694 -0.081692095479027 -0.003300670755945 0.071982845069328 -0.178238875076513 0.035886795959146 0.057711681860422 0.101648198718376 0.035632431618601 -0.195335526929842 -0.036202401505073 -0.159888984343892 -0.013313103887056 -0.062603265330792 -0.009428786322475 -0.014223324020897 0.028311507762414 0.075527960557266 0.078437621406856 -0.047090707730976 0.042796995970618 0.003754964857083 0.02015276350336 -0.08471084930653 0.038482093730225 -0.066054536728528 0.089720021119739 -0.160509307754315 -0.000294365402414 -0.072927751416837 -0.021679861186582 0.031901221237571 0.017874584995173 -0.033336056429671 0.011122293081336 0.101269291836863 -0.073583944430401 -0.055527407528182 0.148457136677394 0.03802771162389 -0.105221377382446 0.164750975846172 -0.00149506591555 -0.03658336035585 0.077345198640232 -0.11441157550965 -0.009085503024136 -0.230221776947907 -0.033198193902952 -0.004938809615381 -0.131126580935064 -0.053130186868657 -0.010849559054819 0.049273309302768 0.003534934930741 -0.142106372221573 -0.042336546275663 0.076920388669809 -0.148898377919918 -0.073803454773946 -0.18624164124877 0.027284290336559 0.098151289430611 0.011185437750899 0.036276518192069 -0.045345603063872 0.075092141500687 -0.037079411369937 -0.090430519895062 0.104785168300705 -0.133322681120503 0.000287826634935 -0.136191764660651 0.08248007302711 0.000197285966058 0.048462011223853 -0.08218407228266 -0.188298108092318 0.113757244489238 -0.025989735105749 0.013008588082498 -0.010092396809857 0.011952928671039 -0.017576644780049 -0.044746452761276 0.135316061801942 -0.063322730996666 0.096061815074467 0.022405872634155 0.029235396084396 0.175205951462856 -0.166513446832497 -0.015068349440216 0.04865943344781 -0.171355156148657 0.006297421191744 -0.149004487879124 -0.14565626068957 -0.100517855621501 -0.112832334015247 -0.020150739053804 -0.026885901389526 0.062905197953744 -0.219428675748643 -0.038636119363842 0.024386703844567 0.118230462772337 0.087932133276882 0.050623611204251 0.007096140808219 0.160561183031414 -0.026995646564577 0.253034515080996 0.045394236577236 -0.008180558476467
-0.004327796737172 -0.039529907915125 -0.07765216854449 0.090830463741926 -0.071017202446705 -0.02801188466627 0.010626577615368 0.097088786580262 -0.105785434291778 0.012464077707225 0.095331136224445 -0.071719183555088 -0.102739874688717 0.168838599041835 0.001846414270399 -0.060971456635133 -0.028199173942299 -0.00047732661431 -0.064700752661556 -0.148093307384878 -0.147162959991537 -0.029257817579971 -0.03448724096181 -0.000983068723679 -0.140509759110827 -0.073118682068105 -0.059684335373847 -0.019082823968405 0.026693510336503 0.002167850265112 -0.151312089346433 0.120402007583624 -0.038157562030032 0.063283603510497 0.093092334891222 -0.056849378272742 -0.108939690416185 0.034033493580328 0.07697050451537 -0.090307956085224 0.099707159013357 0.069505312060783 0.028061818256091 -0.016281896576499 0.114273658432572 0.067865725414222 0.090217006478608 0.147616417557707 0.10766609970818 0.089319491244525 -0.022773432609605 -0.024328627148288 -0.154164202950099 0.11753096351193 -0.072221754079948 0.020568494297438 0.037885525307915 0.017515366099115 0.089994224081954 -0.008985745138409 -0.186997108334887 0.119450727632245 -0.067957060157155 -0.069671709112794 -0.07796384142149 0.007819164349026 -0.054454055948261 -0.083697947914034 -0.030360911627645 0.217222852874361 -0.00010904866459 0.015437339467885 0.070246731667085 0.060942731940947 -0.019788225373238 0.136091324704439 0.072791130391806 -0.07169404817311 0.143783671251349 -0.000543493149354 -0.120984316265588 0.079809202941716 -0.020369086271167 -0.089880149502669 0.00633792194729 -0.097291457085479 0.115712620179642 -0.075088505559669 0.02947699485552 0.071098912621858 -0.076824401047056 -0.083145326520313 0.309441645320086 0.115756117340901 -0.028658901989832 -0.041564119834514 0.084549218264551 -0.101468356104393 -0.130927518724933 0.004469672564602 0.074072049025743 0.175243194317245 0.010754935214461 0.017448737064795 0.059754302760478 -0.111644030514905 -0.10852284788992 -0.06272682399021 -0.143909407694642 0.031943370844335 -0.112551514664405 0.115851662485396 0.077765570946308 0.011400214210852 0.015145154127224 -0.103746724818117 -0.077092032809931 -0.16080543148918 -0.079589761281221 -0.156697998889132
0.05039473077809 -0.008121655190419 -0.0122377013141 0.21715998775838 0.06211541897277 -0.090325665006044 0.118916244723844 0.04534988837422 -0.156710354938557 0.139563618811932 -0.030208098501622 0.027747720076387 -0.126463869099146 0.006958574488616 -0.031608335932008 -0.084018142423768 0.179162858435404 0.073126324442526 0.104764190535372 -0.005269993813342 0.001726987825407 -0.031291566986846 -0.046631621613613 0.033946485068317 0.055793813493937 -0.040250870668823 0.017583796835856 -0.003490186603558 -0.02869210029144 0.034310601644421 0.015290254198998 -0.116270484973597 0.145774316052502 0.021573768171704 -0.053643899996966 0.102913878346443 -0.056644784586808 0.077751575385213 0.054730631996764 0.069248337873405 -0.06435481467862 -0.015358673494431 -0.010178171824849 -0.031808448072258 -0.009343085203889 -0.012939018189001 -0.018176731692438 -0.045215880566606 0.062199979144625 -0.022263684317265 -0.005476300168479 0.042221795261158 0.059348437421232 -0.015342093776294 0.032313689191257 0.209581455310746 0.09495934759692 0.102796642881736 0.073511652812257 0.061183969023396 -0.048516302464464 0.163971232042314 0.002248933165445 0.070652678132504 0.046269330776699 -0.15571122401121 0.011015083980519 -0.097351464730992 -0.068819065653697 0.155134935928391 -0.029655792248858 -0.098124805497661 0.018839623245326 0.102776005010138 0.083627543718702 0.037399360943764 -0.05535259071922 -0.106886787205713 -0.003185658879041 0.064997784164403 -0.04996192031 0.001768355574215 -0.146313883785957 -0.062916367104092 -0.056218217851705 -0.078545957228302 -0.156249805977285 -0.000314051507167 -0.168048449833021 0.031557515049744 0.016465255460334 -0.050873882979589 -0.110172050630395 0.040682605129233 0.177225596711724 0.00573225613043 0.156376491919198 -0.060977502507943 -0.130369646657676 -0.036221009175684 -0.053918303971012 -0.046445841848631 -0.272556687747348 -0.062947262583899 -0.117261212376528 0.168371568562653 0.189771500095372 0.039928548910732 -0.128507039104155 0.019736095741043 0.022775526161969 0.032548621631676 0.018482272059646 0.063516713532163 0.006376509055117 0.040317800342552 -0.128750349854944 0.307130171345874 0.050728107137894 -0.022118902724376
-0.028228216815769 0.125755999437816 -0.009454738863441 -0.11474580273788 0.08983198675731 -0.010809278572738 -0.009531191590567 -0.167134258386876 0.001040589360769 0.199414348685015 -0.086042847965846 -0.011520306878094 0.036474351604262 0.065702286497334 -0.212949854655535 -0.073192082960973 0.094812730305897 -0.06698017923992 -0.054667757289961 -0.097506867389329 -0.022995974869255 -0.011858689884006 0.030214301492125 -0.072387618138911 0.110270436687348 -0.043047803193562 0.090805525489618 -0.032544898273367 0.09993475291785 -0.154049384832769 0.085265528942118 0.17421835556805 -0.123458871373994 -0.090665823442083 -0.069196916997925 -0.064936250264069 0.073147187636592 0.051896102245448 0.010363629154655 -0.03956990316228 -0.135681621298006 0.137972182140678 0.089701889138191 -0.1241791680281 0.090424449295893 -0.006893402038887 0.028863921407923 -0.030236887443788 0.020102286614376 0.017464151634531 -0.030589063465 0.020812611001999 0.223489640046591 -0.051932347346596 0.052089900756467 -0.048308515870741 -0.051130982898673 -0.015613416771621 -0.038230399072644 0.05420932155118 -0.001927866132532 -0.056200726484394 0.308355800936613 0.159372530088862 0.032877143199183 0.02719515674801 0.14106956053651 -0.036392751718873 0.074642403750574 0.167464662881418 -0.175813959495814 -0.066035125556959 -0.011835573057559 -0.097564150770246 0.028428815226818 -0.041389784649393 0.129691889521685 -0.12125061862932 -0.000036795874426 -0.133781858549713 0.028918459385379 -0.070791674765269 0.097822492453539 -0.089364419060131 -0.14509405784625 -0.111290340254593 -0.033786923815057 0.01288019678623 -0.088123747421979 -0.169031060120576 0.068028259734061 0.03106072421436 0.006961604539504 -0.04345290376569 0.140194481614584 0.014533956591537 -0.067567559234737 0.005958806483282 0.004439746639923 0.036360165474646 0.000063785311151 -0.044841625502315 -0.048723772782868 -0.014599629386173 -0.012830720940963 0.014891711779715 -0.094811423769208 -0.012155699291813 -0.074742125425362 -0.03623198160908 -0.093058035091052 0.130902667567319 0.044996821926137 -0.034908799907989 0.008255457915635 -0.125713031857563 -0.00067536139671 -0.143495118106487 -0.06349205001143 -0.164813917989334
-0.006725179903063 -0.222012247983312 0.010575659826334 0.048844289588843 -0.011948406386116 -0.036131313276601 0.037345305512207 -0.182634124119727 -0.020611617894024 -0.137071354137927 0.127415425910068 -0.075441854534313 -0.110105954870057 0.005020212752209 -0.010379170434622 -0.107266654207811 0.055807307935366 -0.012953587329937 -0.061479330568952 -0.001398070835502 -0.134684401952698 0.106625228846065 0.157130008452932 0.046371508567473 -0.08834498412654 0.164842245506545 0.02053132987518 0.027114324626371 0.175578170136661 -0.044812340199183 0.016299543823412 -0.085022120743275 0.004901369512227 -0.117375542014996 0.055619562743913 -0.076018562050342 -0.060606799972778 -0.087635652746114 -0.107880192958325 0.051202956907481 0.023153982626641 0.036758275218049 0.087715901712197 -0.022978692251128 -0.100804678599018 -0.087839690221175 -0.086846661089887 -0.016705250023257 -0.132362897303571 0.038046169568644 -0.127584168254306 0.132471006970972 0.021714085119241 -0.03924782325604 -0.021707836107887 -0.125946672595321 -0.050051129965801 0.150227093539299 -0.108833548125645 0.018432030179983 0.109679570573471 0.092607990080837 0.081517488761795 -0.042013769947189 0.142020303538501 0.00188131004543 0.055166778819294 0.101235606648556 -0.077610736747021 -0.022008694696894 0.012508162701481 0.072624352567068 0.196220523016185 -0.007019454751015 -0.026297970087688 -0.00864573975634 0.053695514348103 -0.04747352752508 -0.051704111467323 -0.099705394526583 -0.05519413856814 0.028710195337209 0.173043544251447 -0.222300645084303 0.174396901409972 -0.103821078350709 0.207200030249504 0.103937008350532 0.071778330716389 -0.06911231551098 -0.114651131205455 0.184959611163731 0.016391059495425 -0.000664999652935 -0.041657942880139 -0.017890114467053 0.043050020241935 -0.057522519232183 -0.095115558809614 -0.088061372187965 -0.043891798864746 -0.070155866629433 0.07339917748367 -0.061770459322628 0.040803091951979 -0.019859934717783 0.109017500143085 0.008675337502429 -0.024208804991681 -0.026506209709498 -0.039941263307733 0.013144113491172 0.077180553523692 0.003217891935217 0.032207389120663 -0.002143658069244 -0.182633897318316 0.219204122251981 0.040294533720607 -0.017622821550349
-0.092250845629325 -0.020628360639908 0.172577839516262 -0.074553947071363 -0.042695658488289 -0.122437003085576 0.055652713152845 -0.135272702878128 0.116394221115771 0.006961429277191 0.066245208592217 0.090564664700507 -0.134849881486332 0.050786575131765 0.052765991962606 0.209041050882053 -0.078866380420282 0.069318969797017 0.008219788762867 -0.048525098819481 -0.01767052818375 -0.125106355213531 -0.045447067919154 0.116159162911859 0.113129124355298 -0.038702318713737 -0.188475833996839 0.064660783057918 -0.07212976518661 0.009254565617562 0.090809430280495 -0.116117173129916 0.068469805599426 0.001727459927529 -0.06823458169009 -0.035441953969585 0.019871720013352 0.092276710353685 0.060707033267297 -0.103958079614083 -0.066988415395326 -0.161853390935 -0.089557720608345 0.007019327060711 -0.099637634157557 -0.181441396119588 0.09822235052943 -0.088171121895204 0.085566128682633 0.00642807152939 0.036373577469008 0.015154703305088 -0.107856412846789 -0.049981914596131 0.091812410364291 0.034123428972468 0.18054276566532 0.116538366354972 -0.098933654889902 -0.021734181658517 -0.023954953449691 0.072410634206486 -0.039476045432358 -0.096946951295819 0.196487014417665 -0.060380691441457 0.035756997591868 0.190683222585309 -0.046976891481685 0.063935035655656 0.128449794084208 0.091953417655259 0.019103791446243 0.092468745294395 -0.047117228524112 0.067092203359696 0.165841979858582 0.140735403139448 -0.206875755180495 -0.090465673042605 0.085063980256229 -0.042065062230491 0.043915365102038 -0.044947603480641 -0.002409945725595 -0.081629930920744 -0.034278165336001 -0.10709822756642 -0.111926281815178 -0.043336162856937 -0.067694022968827 -0.037223701063019 -0.027235192291228 -0.061194656299422 0.055857164686078 0.022585588642552 -0.00144804886774 0.01269200807179 0.045389930444801 0.034011731654349 -0.155287162423471 0.021449117652298 0.054564007835339 0.080288931956263 -0.123054373579407 -0.048678178427441 -0.144298205995717 0.028127207732312 -0.152146561209724 0.032593064657485 0.020610878965028 0.123110707639064 0.080038967240783 -0.033547292241484 0.01106221154437 -0.012676084127518 0.037187226006377 -0.144476557775258 -0.05092763841628 -0.156279146945863
0.069583559355348 0.067119658566968 0.101019747105095 -0.160322655016621 -0.066574204743393 0.082038278929885 0.039869873731915 0.081494002002335 0.139176075602957 -0.006151645635858 0.006803584960278 -0.021457253824668 -0.030809771028118 0.234334012242757 -0.132754336515852 -0.025558684651504 0.143239415972921 0.060835832859676 0.050078443220418 -0.06509051470648 0.01171213831718 0.005834096334561 -0.083757822123529 -0.136978732084864 0.001328975214343 -0.074068508071125 0.002237245183299 -0.105425996990006 -0.067976283443981 0.048481508759293 0.156080417481772 -0.005318782321343 0.026782551683257 0.097477261278949 -0.014312908687317 -0.01491125071503 0.131952499120313 -0.063059605360044 0.080256245925127 -0.085832918815001 -0.129352553250901 0.144288014577204 -0.070605559040477 -0.078734796530566 0.076933586759014 0.021849759955331 0.171378250109475 -0.192931995782398 -0.116952544180432 -0.052259704086464 -0.044928565383148 -0.068867549350588 -0.120148655568466 -0.034160933073857 -0.059365480089698 -0.114962854537754 0.112346143917829 -0.078459703043561 -0.246177710845488 -0.024706299901316 -0.041532765660737 0.080301505528184 -0.130272951622324 0.103815855335398 0.071246161055765 0.019619657099812 -0.148472135688169 -0.047111038525282 0.122295400240071 -0.097111000963167 -0.047830602052951 0.024096625501291 0.080383545269535 -0.076222030275652 -0.143335620560639 -0.069994811614897 -0.049096471456781 0.041578520090901 0.010643122907036 0.01817750557736 -0.063927684187023 -0.008322264769402 -0.124838897824422 0.132540204409081 -0.068695059585301 -0.065730677361468 -0.027579345498379 0.028617458047237 -0.025154552520751 0.045343892869312 -0.02883122505785 0.21597107583861 0.030364135255729 -0.082339425900411 -0.021665038619136 0.011144697039019 0.128851144530602 -0.130556038644863 -0.035933051325928 -0.013896871104957 0.042331923515675 0.084042200246321 0.100044374424296 0.067257212066714 0.141323332704555 -0.019098088472026 0.066832046279028 -0.000714406481248 -0.0346242165439 -0.059286835715877 0.010399588281641 -0.047792756297969 0.167680017329413 -0.030854441165845 0.123053530291683 0.033847929150994 -0.154177117727079 0.156194705945487 0.083276250075203 -0.029504601043979
-0.028418118318508 -0.007645745526157 0.024117318062046 0.152143341421551 0.115730862022476 -0.172466594101724 0.025655716013277 -0.070559652642543 0.068416599384035 0.017313363290037 -0.097823315251712 -0.004556435657658 0.241933462005293 -0.00836537360524 -0.032270762054149 -0.072568099472932 0.034359003737047 0.059234356696404 -0.135322573446104 0.017547636464261 0.035282519130819 -0.131615172717099 0.152959747787618 -0.032641902523844 0.094892825303105 -0.020350422192486 -0.045890876747814 0.047232723828512 0.116199836384199 0.212075963658545 -0.076805635550325 -0.056202307324988 0.061048450861446 -0.009591346450659 0.025602312696384 -0.050578053519234 -0.07651782454692 0.007324799732793 0.080829271081504 0.057570457299258 0.073898552079094 0.04922837212516 -0.032677840846494 -0.077645293001834 0.047076766235049 0.016101009512663 -0.012935431801497 -0.077171322069502 -0.081820592367659 -0.043927670587232 -0.05717547029199 0.072848598378943 -0.271596811475803 0.070414520881483 -0.142150952814169 -0.080183768283317 0.005865860581291 -0.053083487226566 -0.132969097634627 -0.025789297742376 -0.005837493358835 -0.013141746629383 -0.064434500351835 -0.023766208362672 -0.158336000924394 -0.033136815559623 0.122240703152711 -0.17028245455048 -0.03368905221222 -0.155775728482666 -0.005723801993444 -0.087820011853606 0.083239765034807 -0.072291017977236 -0.058253183783312 -0.02952490513676 0.051699706595502 -0.07808400001323 0.073262012802342 -0.029116019228492 0.003631373804829 -0.010519701435561 0.112903494755475 -0.028679411743913 -0.094240612922161 0.080757705042081 -0.142129928374621 -0.166370531316617 0.024316245569865 0.025320049629452 -0.098974981259846 -0.011121982850803 -0.031120846005625 0.002716805698007 -0.083892301199735 -0.07326596620762 0.061424262638589 -0.23028033719545 0.006034585032323 0.065323641246133 -0.23133601319833 -0.137305238604857 0.058826051609371 -0.088704950027509 -0.092637057974641 0.151819125625868 0.041587330279634 0.126584510954016 0.067920531467509 -0.026071696151782 0.09344657113157 0.091363974100516 -0.032181483940246 -0.044893360873999 0.011591501009006 -0.102138694095334 0.071836522324298 -0.094570779709743 -0.075957695107589 -0.135087211580907
0.083548834070366 -0.073818572474569 -0.125578363141752 -0.025608077612886 0.049923623679123 0.012352484914304 0.102720148875518 -0.011370460660008 0.09742494545201 0.172354707449939 0.088357205513372 0.081651494353436 0.135724327275364 -0.145684805933862 -0.042109246838675 0.166907829370779 0.046869100703433 0.074983405634117 -0.180497806200837 -0.019895763785996 0.042182131419107 -0.046329568366204 0.196086158866552 -0.05003594530578 0.10063834433664 -0.050918568764234 -0.083535223585013 -0.015928823576765 -0.072272361690298 0.026199319509889 -0.097340375036296 -0.003134323528584 0.024734758343011 -0.078693145697178 -0.032050978135467 0.034029872198049 -0.049048446894915 0.017475689428644 0.06197540508074 -0.020770392145082 -0.077832275030601 0.066148803716457 0.013974860316057 0.116653290989305 -0.243041380796183 -0.048592765732183 0.042336733923214 0.036024796226553 0.025602469451517 0.137209872609693 0.263128665711543 -0.053251633693417 -0.081066003842181 -0.038857260004614 -0.072438376694021 -0.000848494725845 0.062930527642702 -0.082289733051241 -0.073528331714522 -0.180028597881888 0.151559891202972 0.042342453372552 0.211673446587962 -0.092881192876397 -0.098158393803922 0.102032379679237 -0.066435970146684 0.024870878264398 -0.015199003393776 0.093272440380352 0.000048297777536 0.096640873264256 -0.137311878934806 0.043936488464062 0.100019679407606 -0.016549002266594 -0.001577224321291 -0.135660581566824 0.00521743112713 0.009738248436698 -0.036385792791396 0.058866897078832 -0.066694217811107 -0.000541038076841 -0.057298102851831 -0.029957734234303 -0.049533998381127 0.193515715779851 0.03765342897208 -0.072393867328894 0.051822662427007 -0.038161988939261 0.07651447399512 0.069956917341957 -0.050370329505911 -0.201895979199011 0.211989099389629 0.062332700083103 0.033636864528907 0.017241359568946 0.029986256037592 0.011962930167556 0.055168547851424 0.012985434978481 0.026595164444679 -0.072148856018146 -0.06693630978382 -0.102393231968738 0.089811079471336 0.028827353595783 0.096635617501361 -0.078209991533472 0.104982942681135 -0.032757504503856 0.024453515352889 -0.014078395024175 -0.184555031169717 0.122964206485441 0.029955671017214 -0.060634200914463
0.13063024469989 -0.044961635150754 -0.021761556745414 -0.047775555955859 -0.122352172965186 -0.03558173398928 -0.161851350446403 0.078066958669433 0.166634717594104 0.047043609200321 0.023285881087963 0.006285463971612 -0.125242760866838 0.08313988465555 0.017615176980449 -0.095543570114515 -0.066033390432014 -0.037715642693184 0.019748151287668 0.083751832237872 0.055768318583929 0.065842058676793 0.173132749573666 0.117604332658737 -0.073480594139914 -0.076733888953067 -0.079389148638828 -0.102504781005619 0.101822175790121 -0.068558721125875 -0.161430129696261 0.074029259472452 0.136104941311807 -0.038478799871983 0.175962410088649 -0.069589683617757 0.28724190985137 -0.067191845618532 0.008465834272639 0.015332733007173 -0.109511714720965 -0.056759215781747 -0.046382372957647 0.136719077051959 -0.043297211239347 -0.016831537806179 0.024811526803468 0.147964560412483 -0.058481986264719 0.100446114059569 -0.008796323051603 0.114138381203949 -0.029451442922917 -0.089305982895701 0.03804219933659 0.156395466673278 -0.028629045922978 0.101722882189156 0.08331952891809 0.048055833474582 0.124822260607067 -0.02613331240129 -0.062062158952244 0.111186970755534 -0.02746255910559 0.10450382336732 -0.087103112780976 0.010652353494028 0.006988528405131 -0.007266467656266 0.110233688975812 -0.020616843253644 -0.033822732455741 -0.046456740229436 0.013470220084565 0.017361326116568 0.111875910222103 0.081975267148865 0.085428312386754 -0.102485703091718 -0.031563800148919 0.050637025984139 -0.097257405912617 0.151018308702703 -0.00437494195343 -0.087367009190656 -0.160527820624179 0.084835201863238 -0.016798677931606 -0.066662398746791 0.05262907409353 -0.007918936420931 -0.138523403745287 -0.028424290119782 0.082928951369579 -0.14257524933153 -0.012405837219691 -0.172660269539413 -0.000126921304387 -0.221171397132008 -0.111617492821479 -0.02125766050575 -0.023664684187651 -0.125327204956737 0.150533411965279 0.064667255594553 0.069189148436573 0.028634596752093 0.042156708016715 0.001169988801399 -0.071206339728115 0.09960001827378 -0.046808666509095 0.053823684368987 0.057765283977097 -0.031726892128459 0.076472996631378 -0.0712644627622 -0.100531768891927 -0.133940261061041
0.001129548327449 0.063923688182167 0.015641511600929 -0.026200009633092 -0.037317411042301 -0.143803484662163 0.012344689413891 -0.110926088343092 -0.019970497839484 0.069106247016545 -0.170585198943722 -0.002207674756896 0.15334138986569 -0.067131583352643 -0.097058807934828 -0.137887468454151 -0.062290071353731 0.100933469821287 0.087647614034565 0.027101984809198 -0.078717701905592 -0.133700307103249 0.064684244153628 -0.036403667017051 -0.013794233628896 0.006646175260299 -0.121621597125108 -0.108579822653336 -0.088366577274948 0.122671838091897 -0.133043931021918 0.175126089560749 -0.063301559583091 -0.019165458365808 -0.087755784719759 0.000668572438627 -0.004381774501523 -0.026676402809139 -0.008686061333445 -0.077755433393815 -0.159586885914304 -0.114307571388109 -0.038154056433843 0.008716111265523 0.237677598647464 0.019999635700803 -0.171227911625984 0.085308690161069 0.032623764431489 0.038361038321157 -0.027612344068717 0.02479555079105 0.097973718468308 -0.065943918760806 0.022668253009147 0.096615095540333 -0.087825751216936 0.043489218383158 0.112526087709494 0.106789981742383 -0.047511207035979 -0.135158593994536 -0.009216346635868 0.045451270211318 0.138352963006879 -0.010987541041367 0.075818722858046 0.154237796645536 0.021338584811782 -0.186601493647159 0.162741505457232 0.034714347765943 -0.051753193074973 0.032883240422596 0.129528162640838 0.034120633436131 0.008870861376376 0.107081921700384 -0.07883245616809 0.066897581094075 -0.099876627289292 0.002161237728679 0.00170275645854 -0.049053756954801 0.130344588338752 -0.016653535096934 -0.066669019701068 -0.132469124235326 -0.04683751426918 -0.073390376374127 0.030951458976815 -0.003719266188212 0.037256325017058 0.030741389727633 -0.314207252095849 0.06452042465219 0.114420388012214 -0.078167549167168 -0.037141378743909 0.03975081358872 0.046860195061135 0.097024216998024 -0.045590806017021 0.031540711282777 0.103718787199783 -0.069970862834597 -0.03080469516993 0.016423338309098 0.01152128504206 -0.039986891505403 0.093564759551759 -0.086270596049256 0.112700997383894 -0.085307051193 0.050148093459076 -0.05628218972266 -0.218780881492277 0.109375742620431 0.019853303799213 -0.066488122304773
0.045261119271844 0.025534932989437 0.057035957034955 0.001677028774397 0.176618674345799 0.021759456973866 0.075294179673579 0.184842524451289 -0.055448502550904 0.089561216762766 -0.099053141657824 0.060715662651632 -0.200583056223489 0.045729653182078 -0.008747761461735 -0.006649777385786 0.001958599941056 0.126391709969451 -0.14507719219944 -0.080772927962693 -0.078372241852779 -0.001028618987215 -0.127552954323173 0.09104227706039 -0.030694146318425 0.032875362587119 -0.051881100014185 -0.073603508930396 -0.076016354600417 -0.036361945337728 0.019272715768128 0.079574867983341 -0.088822675782411 -0.121190824829385 -0.169336521243675 0.094462958507733 -0.048618808859186 -0.062457178571527 -0.016837604725258 0.107688429389925 0.062908979029733 -0.068569617458332 0.083257531806664 -0.025248066554442 0.044788867569036 0.099445669107797 0.101661007915803 -0.093385662037244 -0.12590906886645 0.03793240500486 -0.074382017038946 -0.144137340837424 0.106606722217481 -0.093015576078942 0.111714279042476 -0.045839201451843 0.013057490143698 0.026426874361534 -0.071664160798153 0.178262687663255 0.167695672998095 0.048883786771471 -0.072670057163766 -0.121733913968807 -0.041573128664842 0.046077376253117 -0.047603887518701 0.044665992396901 -0.142991182020246 -0.144377325794138 0.05097395885109 0.084504509104218 0.057059907543821 0.132580023402552 0.069530056209801 -0.070723343720652 -0.063660796137058 -0.06494119550187 0.063673013582376 0.00177594370008 -0.043007339014465 0.066007519436634 -0.018521200832516 -0.06082217881605 0.016627207458143 0.127143868866414 -0.01577058970504 0.061773857911811 0.10148480554694 -0.192476786814741 0.147576642160008 -0.054931078818095 -0.023263165348635 0.199272506748765 -0.046176414296485 0.086708618941 0.158209831013528 -0.069787138144483 0.042186622493011 -0.043340613278012 0.005333653335871 -0.154258793956474 0.14101518647396 0.101335643068114 0.05194555444773 0.123134862356287 0.040227941896743 -0.010356490235644 0.009580427317169 0.050354446879245 0.006839365238063 0.130285179134028 0.042013309773824 0.115054317294319 0.116763421176157 0.044128190737562 0.109619132043794 -0.168421025354875 -0.063263821259474 -0.092416458371362
-0.137092122121734 -0.060478300621276 -0.090951559294662 0.000655396353863 -0.037595139180913 -0.034492422885847 -0.024229227249212 0.103338547864067 0.024326186647796 -0.011508656311128 -0.013214898398317 0.170470727676454 -0.05721000248136 0.154788216059779 0.102920692030191 0.093707030148667 0.048016503514203 0.028287561186459 0.044911166448265 0.118584494509984 -0.002726740693048 -0.021715717440238 -0.110247245156608 0.056001308138671 -0.173350757369323 0.014394155981125 -0.109710641165056 -0.069666549488457 0.094283850037848 0.070167183467418 0.084003175634642 -0.027103243706508 -0.005421941629266 0.002067241361591 0.020571065604178 -0.110335192878815 -0.012316273452643 0.088730067426816 0.050735860637226 -0.042738991695926 0.200669424826764 -0.026713396045864 -0.013987757650059 0.042982323799292 -0.065993165264186 -0.054743289789903 -0.03542733192814 0.00169199205449 -0.122685202291607 -0.155562738016408 0.032714377724693 0.054372843643864 0.010278919435669 -0.120035734427899 0.097423169470683 -0.099780221787507 -0.107762219316831 0.155953700718864 -0.020700268675156 0.183861471002818 -0.065540032171144 0.159330048981778 0.116596863793472 0.04544279883115 -0.191517892110929 0.121279811891453 0.020928747529525 -0.131491752158399 0.123527035637764 0.058314728595101 0.105489470090175 -0.103697420366344 -0.169944418522305 0.014876816587701 -0.100756613967624 0.141859734307823 0.032358481353707 -0.070402419761086 -0.026754213876798 -0.101212652291051 0.082912757326252 -0.061861752266896 0.130276512611576 0.108268679977904 0.028047190179614 -0.047277320825051 -0.164717986969453 0.059400394829698 0.113322402258712 -0.063559764649024 0.159670739253347 -0.046467081184442 0.033064074793868 -0.020846432843967 -0.080368711315118 0.140487032668132 -0.042590821706197 0.056515478173263 -0.031908149044311 0.111377457593584 0.162328939876178 -0.032809456245378 -0.009057612661301 -0.006571670833961 -0.071662877006257 0.044193118549665 0.003874984519318 0.075054969269892 0.071189400999141 -0.092243227409937 0.129347765363631 -0.061374705822808 0.089576467112889 -0.120888276524539 0.053992006509832 -0.125896811932976 -0.185498682219983 0.055143341935235 0.003627761163797 -0.051943822980349
-0.10643372585916 -0.136600218671102 0.016391823780902 -0.062931152623252 -0.104020577270099 -0.001292466520888 0.015538483348795 0.078944795991201 -0.055274488003706 0.029275871065095 -0.019309641835197 -0.056676393589535 0.086672948574957 -0.136931454701342 0.104429846599168 0.090969850878702 -0.20032364160958 -0.105135985123345 -0.02057390905668 0.089728638415321 -0.077458405416862 -0.076544149215713 0.124321306591314 -0.055782608694915 -0.06262417931515 -0.117111120003475 -0.039442806986527 0.051616076216893 0.036900162384098 -0.112064820450615 0.022403666439832 0.060771883555127 0.139801876817688 -0.070928572889784 0.02022305739983 0.048875785800061 -0.007809347966725 0.143641019287646 -0.019920256586048 -0.019186278552855 -0.021987776245255 0.148507378049658 0.083048637155171 0.146214121166623 0.090943793002621 -0.105109571040384 -0.261538968582937 -0.022679222309081 -0.02783381012389 -0.101507811694614 0.074253693112081 -0.109356959532178 -0.008068206031299 0.061634648224957 0.185908021396584 -0.02909729431151 0.104990031794223 -0.05623290305671 -0.126797799369576 -0.071986720534607 -0.082851463950598 -0.056715654389108 0.104180986677163 0.132265760687708 0.028067617662505 -0.021616193017625 -0.047490546984207 -0.045699380653788 0.048611341465871 0.09327852111014 -0.091809414752755 -0.019750349199475 -0.112126370292703 0.050483132614128 -0.03886253069567 0.000165842549661 -0.150207446247313 -0.02751443822647 -0.070620236134172 0.001121435913834 -0.097859566597234 -0.031881108277799 -0.16270216717367 0.046375788418392 0.104945084256214 -0.005904928694235 0.102883994355404 0.046389850454177 -0.072424179031541 0.04283789510397 -0.026292816927002 0.082399975700212 -0.004793565088667 0.040776960832732 -0.111845804948289 0.290164781218394 0.088816942925658 -0.143083734844791 -0.091485297186936 -0.025926634823896 -0.069979094301131 -0.051844084699819 0.158670080025467 0.008011916982036 -0.054740231801744 0.138583679617817 0.090978338074543 0.005032916286091 -0.060751720619341 -0.119629719173828 -0.029021986632318 0.094551593459511 0.013620835482445 0.180753255576194 0.086362653313371 0.028223102608443 0.083260220788561 -0.049596434551039 -0.056206761277012 -0.085774973347096
-0.052406971996999 0.189128463426622 -0.156109659202155 -0.064353832414251 0.126916048648558 0.050417493824662 -0.039290109296708 -0.033972379336158 -0.053606691571636 -0.026414101235084 0.068849790464839 -0.099414488418757 -0.020499506995918 0.081885410122336 -0.019381977716322 0.022133875898461 -0.070601606015254 -0.053321769388884 0.05403301477325 0.160690382994438 -0.020106107250903 -0.033793527460881 -0.014329910086848 0.105437915290168 0.028142880442381 -0.130943215633589 -0.081496251080599 0.160198912067923 -0.07455605927945 -0.102724278911214 -0.051231527736183 -0.064075375727513 0.14848467306119 -0.059894113428526 0.061689437887522 -0.083352772197982 0.11102830170248 -0.022398916554167 0.063396603696704 0.042310877382148 -0.080814448194346 -0.02617634118928 0.169354506529112 -0.087005221215293 0.012297174345872 -0.083833873390632 -0.066933183206818 0.050778538797194 0.115389221696268 -0.049607575493082 -0.011528874503952 0.046089080052543 -0.033049851273756 0.024929581580672 -0.031640215172489 -0.143993164844899 0.123690345811899 -0.076556429784147 -0.059343417305331 0.102727874247419 0.066771262954154 -0.111368456663974 -0.050609022431345 -0.139830013823307 0.010337670833436 -0.090474999473523 -0.160577386464387 0.01913813606667 -0.187233220285813 -0.089751826181668 -0.115553256387133 0.096731732008632 0.053447987584852 0.003408496257695 -0.025669638998651 0.156746332068963 -0.01221400711831 -0.0279339908395 0.221474296409118 0.122601075563802 0.005090077557449 0.092651690049117 0.084300531677844 -0.023852643639706 -0.052521909403283 0.060850413307651 0.106366778728641 0.099585182226833 -0.150120613487774 -0.099386298620704 0.110018159376661 -0.047336396013727 -0.034531498945346 0.017332819952655 -0.001509043132536 0.063539277970622 -0.182018253579798 0.032930778753112 0.050082259648566 0.037090626416555 -0.028578485158579 0.178707079165692 -0.045273524243017 -0.026832468921982 0.009705859993607 0.22438368851214 0.092838723688813 -0.035324646263292 0.008072413083353 -0.078939317703519 0.131663208849972 -0.068176501136501 0.092145087892575 -0.181247224393123 0.025201589377497 -0.096503977040674 -0.159085222316943 -0.001008259807903 -0.007906285976354 -0.077328740424267
0.216616054980418 0.07131765911458 -0.090500793247326 -0.030138210583852 -0.020200408630887 0.02668008867822 -0.016196467983825 -0.073894786028021 0.195336601715277 -0.302340619775265 -0.045592251499067 -0.104041766081994 0.129355304289769 -0.066554028361072 -0.025634308676513 -0.032226410057708 0.138062461098466 0.018800302941176 -0.089004364196838 0.041607257546016 0.143566345993699 -0.041770699670683 -0.074809477178706 0.034345629215382 -0.099914582290554 -0.107988019530252 -0.068812172415365 -0.068746475389636 -0.085506734571915 0.070139781429921 0.010522184412668 0.065670022761038 -0.031894866569224 0.062999057738513 -0.031707606439886 0.010030648331675 -0.108982878562528 -0.056308407066394 0.038782006253887 0.071238446271157 0.063925278280126 -0.168141946715475 0.024324995386052 -0.03966248156107 0.04698168296202 -0.08845609023788 0.047002676514763 -0.012465171831279 0.025755537021481 -0.031240627276696 -0.01341235024754 0.091989797833627 0.074154226501992 0.079669840363925 0.050637606508799 0.040545762577761 0.157608169931534 -0.005765877212171 0.085163446433273 -0.001288973029751 -0.096213501958372 0.020867269509735 0.307650461383605 -0.040662576224482 0.039397548040304 -0.048166239185742 -0.058080531531432 -0.090862301370492 -0.006161887423076 -0.016309995593013 0.111888348776854 -0.038296664659667 0.085157264926129 -0.008394745112593 -0.058419734330492 0.107630826503983 0.050572172377782 -0.00251348750204 -0.128950234787142 0.007200329957058 -0.198311687010446 0.116086184837176 0.146273610591818 0.055735202642753 -0.061471808827915 0.062527061490009 0.004589211579135 0.137149795406719 0.069211743596398 0.060656754554155 0.052064174777436 0.043225666945789 -0.087669664333344 0.057414509343526 0.014720260996583 -0.034345436038547 0.076265696047744 0.194692147544192 -0.043875346658633 0.093477211364916 -0.056390255154282 0.089671218248711 0.017207053529163 -0.019538411381984 0.056059190715124 0.044529052196883 0.080105749906612 0.087818297193222 -0.107518515416063 -0.172753613806608 -0.124020263445445 0.012088940524927 0.020903686366759 0.220384524706311 0.11068279885103 0.02866007810407 0.100385093171049 -0.032528712000062 -0.02417523562413 -0.069223872865976
0.035331717642719 0.070064289254325 0.033481942211033 -0.164647378408791 0.024579009668107 -0.065863597824301 -0.025226701820751 0.050328705575474 -0.043324624449884 0.012520994192268 0.087382820061395 -0.113846944810929 0.031911837389349 -0.101246854316421 0.212017863272269 -0.094614664070829 0.030865330068729 -0.03400319687685 -0.101148429686308 -0.034550722207933 0.078193091829563 0.081806208261574 0.034565641506414 0.175473427449405 -0.154612034441236 0.055781787071939 -0.023795008092635 -0.067938052839474 0.00126252499015 0.010227451152989 0.100276376025404 0.075762903363303 -0.091318659286628 -0.114865113301645 -0.041356063500012 0.079212983598098 -0.089089124168777 0.019299583436745 -0.085783414200296 -0.112800337526436 0.068057281658746 -0.033035214839423 0.049952680791778 0.086179046610848 -0.035763592964997 -0.024069252130504 0.091271210679257 -0.052385519179697 -0.064810537165332 0.114490637589108 -0.008147560077698 0.039606673983419 0.165551606198515 0.054285146164196 -0.023391677274768 0.036331593891032 0.142130208388052 -0.093786250404677 0.04540246273303 -0.078396371256276 -0.019483391880068 -0.18916344850423 -0.176841886644163 -0.05746513319966 0.067661406085387 0.029313400400219 0.073185902710401 -0.274475382396292 0.102861714511516 0.079084976084522 0.056407532620334 0.105767619012813 -0.023004819162379 0.093750160219032 -0.01750159281143 -0.217979645849739 -0.05311485907668 0.014510338714915 -0.182958916490492 0.046221039345624 0.065954630057612 -0.017396150838052 -0.041555454355734 0.084852525686604 0.074328217791399 0.042069968459352 0.00611300301503 -0.100361962966539 -0.034788204444285 -0.006270246842379 0.028146310999007 0.077983018319574 0.105626130526978 0.056090262363748 0.19729918707097 -0.060468528525678 -0.027784325914601 0.003106128835284 -0.101706020890953 0.036190090087302 -0.101400084475162 0.043283999597475 -0.016564586168534 -0.126034048078925 -0.006920096711209 0.118749933249477 0.07498808127514 0.103465620644235 0.044173595639309 -0.01037174808135 0.061479725643174 0.001307630682243 0.116941996131924 -0.258042495158169 -0.029713351084438 -0.119360290923198 -0.15773441756017 -0.024258605442435 -0.059921352782397 -0.08396158474446
-0.037526906505914 0.141098005519532 -0.099293189532282 0.073428254621617 0.033895010156562 -0.039637262361387 0.160098918409258 -0.061115003504534 -0.056020063842734 0.088196102173803 0.09288857852375 -0.009874781190212 -0.054255197307259 0.043322584510745 0.041649943195727 -0.01853333283524 -0.045833747479627 0.117534221905236 0.021503443667013 0.060980721593513 0.029845442777892 -0.022545456276918 0.156248555284752 -0.032375165766536 0.023836105672787 0.121229409151553 0.121676352593711 -0.10524970413578 0.043526544321656 0.005664984024084 0.005826685885759 0.003156575633301 0.041623329781628 0.075258289029079 -0.027436966633993 0.038261501320009 -0.032031183286499 0.153141244731628 -0.028657645381771 -0.168094725255137 -0.069045777163126 0.060302298204006 0.096877872347543 0.05695814893395 -0.110387902120983 0.031099573757581 -0.040155207435044 0.117856540161666 -0.034670913720234 -0.020748131099386 -0.095772705722129 -0.029668079838516 -0.128896941324164 -0.110115878121442 -0.063154332181271 0.164078914331522 -0.024609559540294 0.039227595374402 0.012459024183722 -0.02312121124805 -0.014664977511073 -0.194092664752971 -0.088352267811799 -0.039514864735068 -0.039149335397271 0.03666081961391 0.029042157595724 -0.080969750999991 -0.054310461861937 -0.099506939045357 0.106720166717949 0.111433821954892 0.017600373889141 0.03906695269719 -0.084556842425847 -0.017004375483539 0.141501937442027 -0.122409528261206 -0.066548574648898 0.098795082938424 0.073579092793439 -0.064439308230604 0.17956282497676 -0.043372008675819 -0.104201647073877 0.131980665017658 -0.073238161367892 0.173626785555973 -0.091136386984754 0.037696217719505 -0.060805215429976 0.061723287638878 0.08486298409352 -0.04188781754201 0.175168714114292 0.194220498216578 0.007027472765122 -0.03449773695182 0.112862616694581 -0.103728493563939 0.20529016768995 0.072832576448382 0.009552340415404 0.109297968595796 0.030536511224759 -0.108821139814858 0.025178075729964 0.183770351479614 -0.036188746535279 -0.199339210165044 -0.087576517441931 -0.126871891440254 0.079870697098791 0.152064661432085 0.140397937699184 0.080718045683481 0.133376296029635 -0.012030157469951 -0.007702653118438 -0.05506198868753
0.039926426879668 0.094179653687033 0.097958720115962 0.12003430272795 -0.039089409893238 0.043938238633988 0.124624618977222 -0.123511403353949 -0.075937516421278 -0.022896613074301 -0.043940165803213 0.04196238532812 -0.056536689877534 -0.068505920075442 -0.097639025315965 0.070291932114838 0.122196619162323 -0.041428977163078 -0.10488445259378 -0.146659609983814 -0.150472429976952 0.002774581184196 -0.027764571406726 0.031864189365397 0.098952520483445 0.017785619533692 0.091333266132468 -0.009025935393153 -0.024883058079099 -0.07493569368579 -0.023197914591509 -0.077282726297357 0.087686020169496 0.034423415689803 -0.113121392202746 0.040744566698649 0.082870179233113 -0.04568022986967 0.097607522759571 0.029939232685006 0.081737600320288 0.048154935547878 -0.051824009092388 0.173674143597735 0.089012550213133 -0.066546299439901 0.009142797201745 0.197015200819042 -0.161597171201629 -0.07232354043069 -0.107668176952986 -0.200263269029486 -0.057603781568912 0.06716343458273 0.145790606806372 0.030220454694926 -0.042572152471499 0.005829494504997 0.213967161584858 -0.224416594299377 0.067818376003804 -0.002847009838138 0.065666613629765 -0.056108753888 -0.161409660908815 -0.006847518649482 0.040144715301734 0.139577366284346 -0.094835557473718 -0.043941644677571 0.007562191698644 0.004059178972696 0.022493334771685 -0.058456678247359 -0.161085618047569 0.027854117938934 -0.106957998906531 0.129205340708613 -0.032972065780052 -0.20724173621567 -0.167540379072762 0.044762342654408 -0.102300681163085 0.065250857525268 -0.085448135145069 0.053393434277791 0.002171276166374 0.004666437428336 0.042435862762899 0.050717860109649 -0.01501737878902 0.065730080760239 -0.070775356284283 -0.009873534300595 0.074070453770334 0.112330474993261 -0.05844348796133 0.079198988082852 -0.037890458813722 -0.040705007163916 0.021660931660706 0.027107986762327 0.040669893378118 -0.045534611100339 0.059572071257082 -0.000309516708678 0.077653027061401 0.188450656378344 -0.002495608868416 0.000480566460254 0.044578259877028 -0.081462378058137 -0.008840070651029 -0.227740672105044 -0.060532676510397 -0.140081264251121 -0.134746948887535 -0.043809689259088 -0.101147828440722 -0.100388431708863
0.061128103087677 -0.105820791224282 0.116035530971871 0.001162437302594 0.014131150503018 0.008750722980535 0.057760566004558 -0.086313982358573 -0.153352899894083 0.101714205650459 -0.129918376824293 0.001666702287101 0.08206074086572 -0.037944053144577 -0.072542886396796 0.124996331660996 0.10223117823614 -0.003862979914346 -0.053063133629576 0.014429771985345 -0.112816440376923 0.124909080658013 -0.030014905421115 0.069374807569821 -0.010243393989271 0.051426222691225 -0.058191591402949 0.066093684679229 -0.077877285972364 0.03219563148845 -0.105573372097955 -0.036349522667838 -0.252825800054291 -0.099190765382591 0.131459244460498 0.069879111354534 0.014073340684398 0.094503998068219 0.024728099808018 -0.037994964543007 0.076446983900588 0.082435538122366 0.073820420268455 0.068748379491789 0.110828152128605 -0.089977111983922 -0.001115268473684 0.066979691137818 0.094186137029071 -0.12003229805238 0.01715037064788 0.080347959135957 -0.028795418070634 0.069160458425794 -0.067257045273824 -0.042959353670307 0.075468888982761 0.122587872391944 -0.107398372412596 0.0334883524409 0.091620313197743 0.033988150294747 -0.11337334046417 0.029939563538098 -0.074708630605766 -0.022071598853558 -0.066651433975058 0.055608495223404 0.052157058279786 0.099435421671387 0.059740935955751 -0.057342354009669 0.056377734014529 -0.047376232264318 0.125512060047484 -0.093007735047486 -0.074230249324866 -0.035787240189799 0.162174644919755 -0.052566847076894 0.149045652724005 -0.128555883844213 0.041491431913267 0.154083836612094 0.112568494821202 -0.091787034940024 -0.017897497225981 -0.082725936807402 -0.039370541320722 -0.105052392190654 -0.027247769736525 -0.045066128272708 -0.135296509616136 0.008321139172796 0.068210082858835 -0.107772053842391 -0.046812324280178 0.154601375740975 -0.141709933424451 0.014173413450927 -0.099363797844926 0.236498538902958 0.041320366451966 0.163159471602509 0.166015348129637 -0.022867561147161 0.015662146278013 0.216312114897588 0.044541350103135 -0.153760541055874 0.017514122932624 -0.10808480883143 0.055608325845563 0.117419705113476 0.108801267457376 0.077490262455404 0.125866970140111 0.03208775569386 0.01953131896551 -0.056668027452209
0.134680401024873 -0.23746948304412 -0.033534234579407 -0.014606621187403 -0.161105550690458 0.141294242987923 0.026619062441307 -0.050061711113809 0.199258082643819 -0.028479813904342 -0.005695731515383 0.095479134125076 0.033859739867948 0.015424515304678 -0.100196551939062 -0.033622693563364 -0.057825286835127 0.296519586348129 0.118836097860321 -0.055371379966064 0.163272975187759 0.084583062423821 -0.029666971264517 -0.124762677089232 -0.006520111941902 0.041797138430661 0.033332197279741 -0.008726311919467 -0.069080586626609 -0.139828939799706 -0.028165234407022 0.040856734427291 0.074229091648278 -0.023042602804527 0.066507795927263 0.176575860616217 0.007602415533383 -0.081724888229789 -0.001367973140344 0.041605998406372 -0.028794337558651 -0.058965154998218 0.110107144004263 -0.001479632506378 0.063198139706299 0.035755626708159 -0.114062126031086 0.148296730641701 0.013342172873392 -0.020428219774216 -0.022385138479896 -0.111675696530257 0.048868540512781 -0.113886109798239 -0.130301069104335 -0.041810249907269 0.096118958241609 -0.008403742000172 -0.028864651957451 0.131533556001623 -0.139038368590504 0.031638336447757 -0.035742245485176 -0.1280302525578 0.05529127029689 -0.105534302665263 0.040176838953838 -0.002844396779334 0.061585104992334 0.17720032478941 -0.006873068459445 -0.1236154231599 -0.019071283964739 0.039165749423603 0.04747146837812 -0.003220393115541 -0.105768951371669 -0.04092373382858 0.109443790007829 0.028837876576124 0.003640183197218 -0.067158881194443 0.06632568442206 0.029270756514832 0.12899828293639 0.121159825657451 0.015502549204682 0.080223812992235 -0.001893152830174 -0.021059579194735 -0.168321820289366 -0.017594306620484 -0.008890747946893 0.014277255746076 0.135710044152208 0.025002430983295 -0.02154361311837 -0.066477122234633 0.179680423731529 0.114199474966663 -0.077672657582352 -0.187937643160022 0.044400075870298 0.063694037139386 -0.026848287214386 -0.070976348981991 0.04983382073508 0.118203740911783 -0.075925576273072 0.033067725380544 0.068166057262949 -0.093202390365748 0.003515122134666 -0.163638617094566 -0.025440027854742 -0.129431713123484 -0.04252110214329 -0.074750975194082 -0.106955530526272 -0.094880735552576
-0.16920599133128 -0.168773256045454 -0.065212741941221 0.005506197859262 0.158207872445442 -0.00761896076231 -0.036901580286815 -0.088275407941768 0.104999764562838 0.038574410466854 0.057458924739373 -0.152107501291614 -0.099272950458045 -0.085950246691639 0.04762706923813 -0.02251912036675 0.028542478412837 0.007208033074928 0.077128990339622 -0.112636573973465 0.131705282226344 -0.086661121421611 -0.010731579893558 -0.027413263253332 -0.08072157522051 -0.004037002897841 0.095635201147843 0.028337550564029 0.049486644955955 0.226453917421631 -0.109830193239828 0.029275707434813 0.183787182970295 -0.020746252544112 -0.070169217357328 -0.23766736629131 0.051130484209546 0.010292069866102 -0.059087526662938 0.078524927385423 -0.012712841634114 0.075521726667243 -0.117791990835599 0.044399627751662 0.06740664068158 0.118523376218579 0.042580337252502 -0.146307043123308 0.013753657663439 0.036172092515405 0.0473347861819 -0.040468776460914 0.051642079431948 0.080254189665201 0.017538606791311 -0.051415944818032 0.055767405136324 -0.1126820106505 0.073880771497359 -0.01696677536497 -0.081091845415156 0.101677142516462 -0.003394936146488 -0.190082404468735 0.034198425073118 0.126646605146517 0.09093857764861 0.130938763898191 -0.008576171025506 0.063915744206533 -0.108689609873615 -0.0592660339443 -0.079643641742736 -0.006672716865838 0.061654051935203 -0.054651688007004 -0.059970508782827 0.143707328464137 0.052319205148597 0.095287293506907 0.005870646816353 -0.029389819791219 -0.040392283856852 -0.11830566142186 0.050943924176416 -0.164280608973761 -0.160135244603431 0.056473191987646 0.126655445646805 -0.109683906421423 0.135697300994633 0.058094036546424 0.040640803922008 0.089967776508355 0.093767076429478 0.115498059220786 -0.071453983540099 0.004193411551589 0.071723701294898 -0.013303848542601 -0.106363640742725 0.159669576555258 -0.023234157419887 0.158772117935938 0.02588532474544 -0.052446472218974 0.124333047433561 0.187400653481566 0.083817853957585 -0.080985074079655 -0.140589108640945 -0.101902285957079 -0.025272415738777 -0.037471536714171 0.079053150032301 0.041844500846799 0.047070420735386 -0.01070149725935 -0.015410275357785 -0.045807584318527
0.150417683252772 0.053133541950525 0.114845537496924 0.10906270608962 0.0312579018568 -0.095505304394173 0.099015127594021 0.098559130771793 -0.115716226334948 -0.209490783774448 0.110709107880729 0.027302243969411 0.039595534181724 -0.149345683418886 0.079056713192264 -0.116784862347158 -0.030176167099814 -0.082861950895822 0.067542547222914 0.093101012658191 0.007714010676878 -0.092195040982709 0.19417402618922 -0.077672424978797 -0.005765368450703 0.024562413520372 -0.002285116639645 -0.011413718511537 -0.045302943719076 -0.016652480327601 -0.030924777150629 0.079634422318702 -0.043735078342217 0.134031148186519 -0.127312577859351 -0.031495214874 0.044017259401046 -0.05658243598811 -0.055673256561585 -0.015691857729981 0.062762438429448 -0.010368506298821 0.115814895259731 -0.159927031682448 -0.059913296497203 0.032513322711567 0.006874479120059 -0.170374647759574 0.020402267717707 0.075693304045986 -0.123408800729257 -0.052585822926197 -0.146879624064203 0.144602737915606 0.138690962727628 0.084911128650097 -0.065805645971344 -0.041653267748337 -0.130627000239931 0.222327129985329 -0.009820817120987 0.186038359924582 0.020607212094721 0.227829108532238 0.103065212034596 0.078452732057744 -0.072226346919451 0.122133423224306 -0.01201282911979 0.071687254074871 -0.005199417625837 0.079792470145684 -0.015864277927176 0.011738286569692 -0.001982648958024 -0.028562443684618 -0.061725714778655 -0.101023751553374 -0.027045769577018 0.009106499933713 0.126555974672396 -0.083309923459232 -0.11820690560498 0.06052311211676 -0.064528170331402 -0.050705375759909 0.059734507813305 0.18397111728839 0.004459049072982 -0.036169824016971 0.036525480027627 -0.107823090887324 0.004410026667678 -0.023931428379319 -0.015633906535294 -0.068942991004536 -0.006133030309898 0.064036143249404 0.022489203110526 -0.024931272653837 -0.066671514570856 0.027619981555066 -0.030917153427956 0.032613006003151 0.022631635000708 -0.154762876716095 0.0361624847988 0.110681674106455 -0.026091535114977 -0.038181204108767 0.11077263187026 -0.148646594228221 -0.088683313842547 -0.12613079227725 -0.063870195383235 -0.154517923956367 0.008122241324685 -0.109135459653246 -0.124609389809664 -0.10782023521022
-0.112398093079135 -0.133507211855559 0.093055705462864 -0.065460100105258 -0.046656834378475 0.049757650351391 0.014048212970922 -0.07317099838742 -0.059472217346847 -0.038977726502772 -0.097253787402175 0.012827096283688 0.016190798787585 0.131933728505471 -0.028155157490526 -0.098842209024332 -0.079983546863297 0.151556155913589 -0.095296297854237 -0.030432665765903 -0.041795220449556 0.069784749217591 0.039767953084713 -0.037218785720059 0.060307848331859 -0.020194433696331 0.060546155321951 0.143704880303685 -0.034722162195685 -0.138315557143194 0.086577584722651 -0.043189609779227 -0.04952005280867 -0.005559619645721 -0.128788844077159 -0.037568256708083 0.13570333642511 0.063577003707388 -0.212545080663313 -0.079935146577887 -0.011227014392124 -0.022052117183107 -0.082373120511971 -0.055475128761469 0.00800415802227 -0.15486971217014 0.100414972205124 -0.087857364923594 0.129557056082484 0.166800701007874 0.116557397681845 0.117975647646591 -0.041637146377586 0.022309365621526 -0.032322752945571 0.039373247964851 0.059935807798984 0.139326097863262 0.133225539281379 -0.148220077197266 -0.205272768925201 0.08801568984388 -0.029935746669446 0.162805331185798 0.031170022528764 0.095830133189251 0.08787616343009 -0.172019181293297 -0.085335383696112 0.00072248225203 0.033578454979611 0.049052064194217 -0.044647583861629 0.106482828928515 0.024829338545422 0.056109713666945 -0.033359601236396 -0.03681901447586 0.095287150555204 -0.043025474982254 -0.012602264012282 0.042049657139326 -0.030054253856056 -0.043018203322727 -0.105567132194378 0.186724462286129 0.073900731901162 -0.046049354402572 0.066908335126847 -0.00544506946575 0.130617019566781 -0.021020704653266 -0.147839384383122 0.113912953949664 -0.174456373238501 -0.136805391930877 -0.040515999621816 -0.037108874743498 0.131595449685247 -0.075588025836837 0.140685808670793 0.038810714443235 0.137682288410764 0.049342814239872 -0.072620670572284 0.108778221320772 0.124391306462029 0.069127660762727 0.038243789045304 -0.066955130035325 -0.10792708663729 -0.157026214856395 -0.074200303341034 -0.039729205453755 0.07242509984908 -0.071798690050707 0.003907812504069 0.072707382999983 -0.092247601898517 -0.001154416522899
-0.164992034538575 -0.052834491367465 0.124852866810561 0.010654408783131 0.047689035375153 0.172822339661926 -0.130785615493283 -0.114569850027755 -0.001907397694935 -0.045406672323348 -0.111415647764278 -0.040555917299499 -0.100423276695922 0.059311920903362 0.055144259362833 -0.066217954403317 -0.011153289747203 0.017175601105362 -0.040002892856612 0.046194440469895 -0.07954276459631 0.020637414732096 -0.023123482399926 0.00635904331596 0.021709952339193 0.132383325716679 -0.139319309800904 -0.111081667476394 0.027473980320581 0.128269006798037 0.041669832781482 0.124092914636471 -0.128736650017008 0.055654903106126 0.058312513976826 0.07740727897526 0.032714906075459 0.186306787068322 0.048508709507432 0.166567557289706 -0.113926144115594 -0.125614248805619 0.025405507617501 0.080724745444881 -0.088891400067742 0.004698431657102 -0.024678407582984 -0.056348980301158 -0.028251307296995 -0.032616071247854 0.147976017964063 0.031328264468426 0.191904451852098 -0.036191294792181 -0.07659900647808 0.043401306913003 0.086095162890528 -0.00937815460635 -0.102877925828507 -0.190975428790802 -0.079948892284604 0.122759543381698 0.082116346322382 -0.070879643707853 -0.014734254837129 0.004131702711083 -0.19905794650705 -0.043661570834242 -0.077467560281067 -0.149028595878991 0.004436299641922 0.050372969168671 0.131415258100223 -0.16217524918528 0.047139768060984 0.040578050231976 -0.099450738747089 -0.036397230351158 0.059491372716258 0.113142378330243 0.136084889249243 0.035201267774721 -0.113270072065087 -0.097208822001276 -0.08912283468328 -0.059989854593641 -0.053176411260763 0.070688884187518 -0.06668468829908 0.120289265636611 -0.082679095232292 -0.021687395624694 0.047442856746612 0.027720877553002 -0.03331424282847 0.116966064848532 0.003043631622788 -0.013094817604984 -0.112739601504541 -0.081155407475235 0.031774532860421 -0.122920265471427 -0.109779930346904 -0.141117036356388 0.061847822396543 -0.133288865632126 -0.086032753624951 0.043867791643765 -0.003303725471941 -0.105403078459492 0.05870120478141 -0.106208122803124 -0.075745786565 -0.05174565886046 -0.080396133236018 -0.178282092097044 0.07236560751431 -0.043062962527276 -0.13687824031034 -0.091796416130388
0.016183118818578 0.128082031986503 -0.149595906342089 0.18056879991343 0.168483887255231 -0.055961609763103 0.143557029094334 0.020599078215058 0.134068071619637 0.118125849643299 0.112954075305824 0.076454757164589 -0.024237348986011 -0.006425956945983 -0.108336699027474 0.007126174081922 -0.193923633750073 -0.093594586088997 -0.080447940759265 0.035394668693281 -0.076914268470386 0.094515223759121 -0.125088643419349 -0.14076276638842 0.024540555003101 0.002474375126708 0.020196734033521 0.013372237834161 -0.105310870514826 -0.129559516772823 -0.018988379236581 -0.191596558255756 -0.138114803023979 0.261370725109066 0.003198589053816 0.030054492535459 -0.09655369685621 -0.137783851858358 -0.101960707238177 0.03613839787471 -0.070962479229794 -0.088833490681681 -0.073213714753358 0.104716393829649 0.116026212983684 -0.032574565759367 -0.072249459984824 -0.066276723405583 0.017233298475414 0.057442786459487 -0.009651950829598 0.214266044235621 -0.049254081139878 -0.10111088847455 0.075701137623432 0.02560572646499 -0.096993555832571 -0.074342708927744 -0.050542362759493 -0.035411707016625 -0.053838338042852 0.013233853159677 0.029037492094278 -0.082243177243483 0.080278417972378 0.128417375408586 -0.006200245219022 -0.1025510861269 0.001443651295991 0.16202031785849 0.092028637529301 -0.01628908165929 0.092860371965693 -0.098282823380501 0.034185170065792 -0.023476311487528 -0.094325088359691 0.041662333054704 -0.021224599999373 0.049010327637229 0.056962567050758 0.194945538886781 -0.029773882769108 0.044313551594273 0.144576322337144 -0.1800417864261 0.033477194789426 -0.041004839408047 0.003872441434424 0.049428129005814 0.065508735326094 -0.034884762596422 -0.042998665934424 -0.101691200783936 0.053722513779461 0.093608252406649 0.028978171761155 -0.065202585109223 -0.013059847884146 0.005705735224347 -0.049145648316121 -0.095839860369117 0.079689690294754 -0.025818972828968 0.036180639047994 0.096498482293833 -0.100534583613828 0.019238089653967 0.147110072670657 -0.123030059963087 -0.097190819359532 -0.057414063169655 0.083790750683158 -0.096790528496434 0.08079820857343 -0.051910665635268 0.056164061303553 -0.002194150380146 -0.072490868638333 0.000603556060684
-0.082405667027827 -0.080397689881844 -0.002575447304956 0.136113794964141 0.000935976499378 -0.040197878767701 0.072418321912596 0.056973114192518 -0.111224535449151 -0.138531164593499 0.010629177186097 0.1805191593906 -0.043617860746655 0.06163746313693 -0.088828970522131 0.10536195587152 0.088099758135105 -0.110599580193659 0.127792134476502 0.03745973603597 0.157412728514399 0.064507853781747 -0.026812266950162 0.166303412902612 -0.082011891950773 0.000221287931483 0.083071693978138 -0.063047779824854 -0.111762825112729 0.120538560263822 0.006163100037295 -0.107422973447696 -0.090845625158097 0.10824891725297 0.011080956001723 -0.003827057787972 0.115309028273324 0.049761117791166 -0.172791059463496 0.033824800353567 -0.055611067802408 0.048697065937404 -0.003066496230507 0.022419072294448 0.054069787601519 -0.067577790229714 0.188908583325598 0.208322803106538 0.085864253139559 -0.10043880792918 -0.011249693203431 -0.012757763796311 -0.038081297717022 -0.0591922162529 0.033580466860963 -0.088504295152836 0.012818968334476 -0.030090336831693 -0.082625864242433 -0.051877564578867 0.150150379626953 -0.077799470397353 0.120317425578542 -0.029755047161239 0.205338782554437 -0.013902403135864 0.100963261216975 -0.17563775410686 -0.098486136399547 -0.065131457023219 -0.152546987974215 0.07911772752439 -0.188052353700354 -0.03322763258039 0.052931746383644 0.012159030722324 -0.007346106214867 0.042131185846681 -0.029019869869097 0.144322990182475 -0.221621881043706 -0.132105201898901 0.043249167206895 0.056525222244911 0.061797790455676 -0.023846629931369 0.052975338833224 -0.037203299693298 0.035931137487626 -0.181920932225762 -0.024900998027061 0.089764173118729 0.030463413238883 0.064355841479201 -0.022701917554551 -0.074307861407969 0.142105403477878 -0.192344524901359 -0.040449838517277 0.027131709936705 0.028306049242742 0.010891312825938 -0.054740681133828 -0.079274826330698 -0.017150680377278 -0.046793898492436 -0.074373889142958 -0.033721397337658 -0.026476631392586 -0.086421301215557 0.034541821422363 -0.088976015841861 -0.102723644861607 -0.010778844066063 -0.097402658821177 -0.065226426958462 0.110846667463008 -0.062394919928218 -0.056307259611437 -0.090185768591013
-0.051330780357399 0.10754915621877 -0.060239158511238 -0.126636151510329 -0.193151164678949 0.080912109289985 0.030567709856479 0.085620841410076 -0.045108837589834 -0.093530060810689 0.002935356976547 0.042335083314354 -0.054639252628067 0.125389564343086 -0.013040021955182 -0.046710100592467 0.050824231724812 -0.086603120330763 -0.014882367276634 -0.034142344382228 0.10815355842581 -0.11319651581485 -0.104062351842856 -0.02022135640969 0.139530406563889 -0.072179976301815 -0.068233103362778 0.019432255543844 -0.076561734068751 0.003775854915872 -0.039774034694999 0.107661750909866 -0.002209571461101 -0.101188167918659 -0.066131034647392 -0.057411552390739 -0.159330053378542 0.023433540608497 0.091701255222559 -0.031173584648194 0.035849898132002 -0.066132065791764 -0.032294676581973 -0.021944192428851 0.002447143052839 0.190173912039623 -0.188998846486358 0.008081645964665 -0.00123726676937 -0.064908786445467 -0.035427909544939 0.134428210698171 0.018771622037492 0.152619814385211 -0.212118720457886 -0.005841942896088 0.006611148784771 0.179559190454674 -0.067934993822857 0.01556562568419 0.053509587610686 -0.01697046855774 0.060017487467937 -0.033347662395883 -0.019206067730844 -0.059938199199029 0.072865226498865 0.123709291002415 -0.213296562680853 0.053501177009284 -0.091043942483451 0.198615300657076 -0.202700202829442 0.12416593652864 -0.031563334653819 -0.187062054766476 0.043516190689489 -0.065572540788952 0.011660634190976 -0.076823088716507 0.002629504339281 0.152470042008009 -0.101028452066736 0.089623981883801 0.055807701324116 -0.029670147493313 -0.048930939325176 -0.016761529382507 0.12756102825202 -0.055413525088712 -0.127667686198791 0.034577321111371 -0.038564818098766 -0.170035137355738 0.037061048172419 -0.025543215885288 0.033369131876457 -0.055935046832711 -0.112376180852301 -0.11911919419191 -0.004841060926185 -0.084856750878088 0.008472162969251 0.032581847082724 -0.11219796398882 0.048110503953981 -0.049719017991508 0.036478804801171 0.095089798521664 -0.148138256279532 -0.178316279790272 -0.145039562131951 0.010186031882495 -0.077505238585155 0.000066226895792 -0.051037777767981 0.083235009466012 0.075260405706118 -0.088045736390741 0.031214530967865
0.104971704245423 0.141024634872567 -0.066645773222655 0.00712532083079 -0.02299040358672 -0.015297026836653 -0.02312746540985 0.044680749617384 -0.164974034648319 -0.01759618357461 0.092731435453116 -0.010686491830828 -0.212512480919594 -0.154600883849646 -0.133210486932594 0.085571226291744 -0.050947642509446 0.011086036380167 -0.072509337611521 -0.044634905955774 -0.063469282247613 -0.114663792510963 0.020843391795017 -0.008703330601852 0.00088542076363 -0.118599973146009 -0.156054350826287 0.159469078432396 0.181930209282562 0.065218664142427 0.028731582823949 -0.10661478318406 -0.006072162255512 -0.105301677620779 -0.062668238820684 -0.115774301276149 -0.018230425935572 -0.165161851046692 0.000584437780393 -0.007632906559282 -0.072365036599586 0.029896120806303 -0.091981535269069 0.037910136365108 0.060928569406832 -0.09989124106105 0.043275223980696 0.006413298257277 -0.056236310797627 -0.022412987942727 -0.152564454661622 -0.033152288141159 0.119636469025672 -0.115087888176098 -0.180002948914616 -0.100457308246667 -0.057783832266185 0.084880155185127 -0.07195821300925 -0.06240411342728 -0.147615510020375 -0.078405015763889 0.035870254857916 -0.038017802831787 0.012977220192625 -0.11558189168864 -0.089974096834723 0.039385994699931 0.204381751046476 0.027857615336855 0.159266463203145 -0.074825486799389 -0.094243294705192 0.048354262295785 0.131251279202744 -0.013213011879177 -0.046219525644051 -0.044846641947216 0.044151131023698 0.084570734212678 0.09281803926215 -0.101606650393045 0.052584088095194 -0.024311378011888 0.019463954802134 0.062059875503632 -0.082658879832292 0.045397084781806 0.05171523356336 0.214358859827297 0.130687345279402 0.200007666020779 -0.004133120662292 0.009961178508395 0.009506476667515 -0.087331413230316 0.104868434030143 -0.020470266454238 0.012397782855685 -0.06066312552804 0.046474177767565 0.049044534004946 0.027444900984072 0.070834135258928 0.007413525996635 0.007549192151668 0.066215909280527 -0.110611832947971 -0.072907012416054 -0.087795431445785 0.051171548729843 -0.043771981444506 -0.134378063818967 -0.020914448349768 -0.187905938100539 -0.10223864002898 0.151106004707861 0.013911499974062 -0.122315727515808 -0.06416914376865
0.181824419195793 0.029460194355876 -0.007833007386881 0.121355501753457 0.106658628119372 -0.001796563993582 -0.065495060980115 -0.105336236714209 0.184919965491726 0.000710470691882 -0.035682170424836 0.06146255817382 -0.060114661653469 0.035951384220037 -0.047475612556029 -0.037968794043819 0.074627663113269 0.089114384249908 0.086307580566117 -0.090965976171057 -0.196604487674223 0.004501490546852 -0.041763230136345 0.051664455180334 -0.218658011028298 0.020660510341159 0.046543356478268 0.084762569227933 -0.012806301384993 -0.07003450095844 0.047170692597111 0.041857829189174 -0.017135243008864 0.060237219043661 -0.021109055529366 -0.001115478828283 0.048435699302714 0.263062315921828 0.127880292783823 -0.154948593110028 -0.011236682747425 -0.097528825810808 0.001928867667367 -0.063256117571896 -0.050945205791878 -0.033066400628512 0.013276071437051 0.114880432540682 -0.115591164737954 -0.097401625193488 0.078001808363812 -0.030411527273083 -0.00573346460074 0.165649111298219 0.073297608394783 0.024640455897416 -0.077282485430402 -0.059556745912687 0.120255905979721 0.000113818125107 0.064891796134173 0.010669511191695 -0.032835730834374 -0.03893410013281 0.000851881642009 0.164397165968188 -0.046832127043043 0.10089733059828 0.247182659071417 -0.042197089124758 -0.127719198351315 0.127707396380348 -0.033287855775793 0.103365916842813 0.04610874706922 -0.030573809301125 0.036173233132783 -0.099713352443699 0.095905762674821 0.106359478167823 0.035133515102152 -0.11835817872541 -0.011290226074659 -0.083635039316792 0.078318088952468 0.07441453757164 0.058608083565474 0.094086260808608 -0.020688251914265 0.086966389913657 0.012254448291671 0.106619479405081 0.020297427290101 -0.123985174207021 -0.154111097050145 -0.071585678768597 0.095586744005818 -0.011818904189962 -0.005667783473518 -0.01236709842701 -0.227779850771419 -0.002427166225088 -0.038017261225118 -0.02336246529411 -0.187012895494048 0.203895901018494 -0.084729236594993 -0.029113015481682 0.014240905532619 -0.061226887351533 -0.125965823700995 -0.069044241824959 0.023844377491611 -0.109292899033193 0.017212173263614 0.027383413340828 0.119570023011021 0.024920013416625 -0.032347431177559 0.049842461042974
0.060979330386382 0.054675356585018 -0.004372945871364 -0.0753930861158 0.035552871678839 0.06841200716603 0.026475412593113 -0.00451000127504 0.113114831857045 -0.009464499980111 0.029494288265202 0.00740586685535 0.211638743937358 0.068099927166419 -0.028487266037324 0.021351948133241 0.155550293002455 -0.083036553677489 0.005563727732351 -0.050372448700913 -0.005094808508606 -0.002326073221656 -0.093327002965742 -0.13042897770028 0.150945629599529 0.064163409262661 0.123224271852109 0.066032069804392 0.065073158963892 0.117525705347846 0.065899692772937 -0.093435480808579 0.060453000952006 -0.005013045098413 0.028197055865563 0.07119166479909 0.044247953674592 0.093738572061726 -0.047622759546151 -0.141739148235529 0.044684226429054 -0.094770400163724 0.017617703412724 0.013728393318591 -0.0503952343047 0.178251476609953 -0.070302887298035 0.095720107820489 0.082673397795603 0.092973846818183 0.081295623360528 -0.001596728652427 -0.075673210515361 -0.006149722244256 0.1359943860716 -0.249349617632966 0.018883289636971 -0.002541011948875 0.116764074287344 0.169763811507549 0.060803485626539 -0.025444175204486 -0.054389141604626 -0.00244042791998 -0.07176033961158 -0.00409000290609 -0.173430079394761 -0.029379991949252 -0.029955023681015 0.066143162149727 0.116364043074425 0.041538708247973 -0.009794365414121 0.048365426159423 0.067932312820259 -0.016763979338904 0.172177462968067 0.053638987325689 -0.131593090230487 -0.087132871887107 0.120237975196272 0.047396229159135 -0.062223203209272 -0.077890781711523 0.111019839102549 -0.199351665726319 0.046621116801438 -0.039066478404278 -0.11763517170426 0.027393172936201 0.014893307824408 0.176376241993795 0.051795090063779 0.316878633026115 -0.069853710037508 0.023963560951519 -0.003411329179296 -0.031698111993039 0.007578071932385 -0.069366056754799 0.101843830823619 -0.064584924139044 -0.036420744226501 0.014277125112973 0.093629569490618 0.11346785787281 0.108303979086365 0.028073667035722 -0.100981096517122 -0.025501429311891 0.081127030713643 -0.039941513252891 -0.131343773305574 0.03202002964271 -0.124084324022301 -0.100775173304401 0.138853995108606 0.066589584847209 -0.123126613429005 -0.04603340657648
0.023484070134527 -0.090520744574642 -0.038987169288561 -0.060675368536595 0.000351789196902 -0.052497755076256 0.164417776646329 0.177446907943388 -0.157221434124826 0.030581311687037 -0.246078614902419 -0.137059590939211 0.026780354046994 -0.03396375211215 -0.059364031480006 0.029035206094779 -0.046628583358698 -0.055956208744424 0.10753086805827 -0.012834711458571 0.018927082859613 -0.096156850369328 -0.058163824721478 -0.063004401101944 -0.056699225212778 0.022550466967953 -0.131417094405084 -0.178186642709822 0.092007854568422 0.044621848794812 -0.01865129286954 -0.097491041616027 0.054203072614712 0.036887177253186 0.145411408666744 0.01208821057301 -0.064750261492384 -0.093241680875205 -0.013421001825651 0.055740362051164 0.009029578161447 -0.019278206017358 0.102723393388538 -0.090087672142079 -0.145832576256315 0.087075834353284 0.16293273680168 0.050201558256552 -0.029020980330643 0.042750564847953 0.105695594018932 0.085540190877152 -0.060761355026551 -0.223095342392662 0.057625477701749 0.013560604213736 0.054937366142036 0.155469283126175 0.025353624627292 -0.110141402604087 -0.176606559025516 -0.137096933556284 -0.073356178149469 0.111350632188343 -0.036420359171858 -0.0098788963406 -0.005601156527264 0.110631128724394 0.026659343167703 -0.010584931041632 -0.103210100724671 0.089461228282455 0.021002851042654 -0.153434318724783 -0.027299859459727 -0.077727216135419 -0.105987493612281 0.021425828721675 0.009993348511996 -0.190154908474975 -0.083113231339399 -0.006875428485108 0.057021464140566 -0.049478559278851 -0.001372197566679 -0.046791858338084 0.053809012015639 0.064853561193809 -0.047889748913101 -0.071294740740025 0.000934545369475 0.025407553028897 0.150133830296683 0.025051020774266 -0.060214189926956 0.033189521805555 0.087622759748962 0.211223146842203 0.219320696764611 -0.028901422919277 -0.176569177224612 0.013803648479585 -0.061588878797744 -0.023857851940475 -0.034447601938879 0.173062422426598 -0.077885614713688 0.037512979991427 -0.066079751032251 -0.051382225543882 -0.09616802288125 -0.055639016198262 0.006755467495528 -0.140970319735261 0.003511014916866 -0.001862689506041 0.0824220876887 0.025659459300888 -0.072101144402347 0.067685951408664
-0.037990410049062 0.049775059814757 -0.033858322805325 -0.028846977782254 0.021886465931407 0.077035146533408 0.022064797389255 -0.043995412745704 0.010699889943671 0.085402635639073 0.028997181315848 -0.012631065881474 -0.05934557895113 0.068616369996668 0.119332313783954 -0.046624791820821 0.052296189715398 0.126638636529673 0.004838796866251 0.061957188508085 -0.16070858590714 -0.027172017171056 0.104022468509185 0.25368439945557 0.135732561072285 -0.041748598709615 -0.064114359038923 -0.159128788481296 -0.185637922056061 -0.005289963303757 0.002703853507109 0.002939076766046 -0.002940148200853 0.04336889486462 0.234917131169215 -0.021608447789117 -0.124135533665208 -0.045032412357706 -0.01961397110366 -0.080254695390502 -0.045625853190731 0.036093206275949 -0.186031502940248 -0.027740794363602 0.087896509501766 -0.028637278331921 -0.145899963003254 -0.219397562293241 -0.043380495727694 0.134617677740362 -0.19938461741426 0.036216556009637 -0.031459146744869 0.012002900627977 -0.030153726758461 -0.100636247393172 0.026974211602565 -0.078429561766606 0.190303971932636 -0.115015579563496 -0.017109422866114 0.021228075335841 0.004525067461157 -0.025687163428399 -0.137421779084923 0.024864572812027 -0.030217022008397 -0.092879807228415 0.107235882250072 -0.094221014244769 -0.135769882521669 -0.033303347281014 -0.008973398971227 0.061947534497007 -0.007932902771307 0.037908584158876 -0.033596957561374 -0.07492224914654 -0.036284085840521 -0.05471086682281 -0.039444713836189 -0.048093763112821 -0.004883656228803 0.094396533979407 0.150880016174468 -0.138491225935095 0.111606411433855 0.115263261402435 -0.02969173475608 -0.249365686670449 -0.05144691339092 0.005756541042044 -0.070015464384732 -0.103776778838084 -0.032578869864033 0.010076417992206 0.088486286660955 0.078607856680438 0.16028376720847 0.117499805091429 0.058547270126885 0.012698936668293 -0.060780947075289 0.027993419481714 -0.051312500382095 -0.053196145162801 0.054536091211297 0.009228832484054 -0.097480486060066 0.096323843138799 0.036105287182813 -0.025104471903528 -0.084426415863002 0.058713684071515 -0.136258448740102 -0.02832037896858 0.148233067451624 0.058512779927756 -0.134692414957564 -0.037624465389307
0.000792014456379 0.043630932599633 -0.128457892885878 -0.03863891487464 -0.145090206305304 -0.058301254879576 0.05052745227615 0.029718226422378 0.120459189823982 0.165742194595468 0.14382641190278 -0.037754336736676 0.012006723693908 -0.110858133560425 0.20803971244715 -0.16113295014736 0.029500436899578 -0.050274699349493 -0.125463495725433 -0.013535593088592 0.06374019522127 0.081052845701371 0.028343697440714 -0.122145007485366 -0.03933163508786 -0.014330890652425 0.015134862952064 -0.017288637453836 -0.165769899169419 0.140227996480748 -0.055999190045623 -0.113370013722203 0.03714298989946 -0.032322347908007 -0.039949945270276 0.076140599178728 0.130033017093645 -0.118186338434359 0.033472629160804 -0.060709434024192 0.003794475622484 -0.053106128344002 0.098938901483304 0.021387566093978 0.102256103236576 -0.203281632912255 0.120343438423255 0.034434893828634 -0.135176041807729 -0.234459637643561 0.005468675146605 -0.053718999672346 0.090524046441445 0.080845734195443 -0.170093649073176 -0.0939161107871 -0.026873915088001 -0.029019944564726 0.044385511031784 -0.025685633441628 0.014925018535794 0.098915069681477 -0.001842697512861 0.282458482329208 -0.043585562797845 -0.120501169395523 -0.099922919812295 -0.026580909618173 -0.111756317140335 -0.108788727828467 0.042372205937806 0.069579189424424 0.027243950214999 0.071887176627937 0.095558340282423 0.172017125550066 -0.006156033615432 0.031719596040156 0.059582805193784 -0.030761541269514 0.024517567850273 -0.150574914827426 0.008532837509834 -0.163917036815306 -0.00329817661864 -0.1173527016865 0.006789539316602 -0.09547413649231 -0.028659311052717 -0.130559299069399 0.054537468397677 -0.08157932137396 0.065855589922967 0.03751305461707 0.027822975301201 0.063910932153614 0.015971505650143 0.067907786014471 0.016186746244252 -0.020973082105721 0.014899585222395 -0.119302609376369 0.081792670458631 -0.027019003477103 -0.091443805431075 -0.04847087641789 -0.093852308557176 0.038515105024917 -0.047658268004516 -0.021059965766608 -0.168896991729994 -0.002233258746429 0.057533100051489 -0.131357895013576 -0.013419512482308 0.0604720862856 0.116292854572795 0.053425110189341 -0.049489179084247 0.065349487139103
0.067377151474818 -0.069816229950837 -0.077849962626889 -0.08728785120821 -0.175917564179593 -0.111600986329094 0.011119213725572 -0.087903131203403 -0.007550566254735 0.102434737114862 0.120741739250815 0.006616048944553 -0.07301701959031 0.086680352402572 -0.165674702848697 -0.105444845457752 -0.133615095709422 -0.02929125193154 0.013179698795072 0.103405973342285 -0.114703520179871 -0.036682942849164 -0.032699244569104 -0.169853127059526 0.089648694430494 -0.021824122004363 0.039680835259086 -0.16621205688883 0.070316284814778 0.078103196702704 0.006916206266982 0.003132371165783 -0.069849070147311 0.005265757232508 -0.088783847098984 -0.099989512149993 -0.058620778076873 -0.074551531756309 -0.08174128022936 -0.111647410608566 0.127402967716609 0.028669694936252 -0.051761086606006 0.05391616044042 -0.097196262057914 -0.073419914370842 -0.15137708847337 0.05731867152191 -0.042636705054585 -0.153004956004618 0.089816511596632 0.035230959209481 0.11458485748294 -0.042324318315887 0.032864606689804 0.123109279225563 0.060948258270462 -0.15431773941132 -0.067861632320219 0.032495063460682 0.167671015060096 0.213690991427173 -0.124830411445753 -0.11721864034669 0.06509553757738 0.030989078378145 0.028330502461544 -0.042217825292057 0.03244026739972 0.056136532067011 -0.081248613075268 0.153377401835763 0.027983837730191 -0.032568779295782 -0.068026774905563 -0.096289674690486 -0.099578752572603 0.05772007992158 0.085311445743581 0.033262890234575 -0.136695198177145 0.105444745369341 0.103349947146965 0.078460447040726 -0.124182358591208 0.088718154858578 -0.075843381711248 -0.083799646651977 -0.067968351117574 -0.044415875667993 0.088026941040104 0.05832203667087 0.069760232402037 0.070449698045424 -0.134588135153612 -0.074266112068055 -0.116310917982712 0.145988069270297 -0.028659270835956 0.045619721081291 -0.009588111439858 0.065128321198264 -0.051599511172538 -0.081369873189916 -0.112011762673512 -0.024284391313421 0.110703974216986 0.079779036293652 -0.12416320474159 0.125760477237678 0.110980241259451 0.020049247183161 0.024715867245037 0.08009072841812 -0.080092468682034 -0.01171857513474 0.210873537912374 0.049553036373866 -0.086758360194616 -0.034232948103653
-0.010788099631383 -0.043088488105624 0.048486518232808 0.062946678879888 0.088195012296825 -0.044139333910724 -0.071330316176378 0.012626540272466 0.014132990606947 0.038532921629079 0.086703971285738 -0.052481190600516 -0.027053857829637 -0.005609623255472 0.175042967160985 0.142246625439729 0.067066533476171 0.11861791278497 0.181015533219101 0.069526439362531 -0.107909695255094 -0.087415359329419 0.059566697496815 -0.035250524659458 -0.069511379966923 -0.138047497505896 -0.091824098800921 -0.126989236525682 0.047135084574432 0.054039966213043 0.00245849123658 0.107160605018756 0.036635126385741 -0.047205784460394 -0.094027022154746 0.061570114391827 0.08668075113499 -0.104990828434352 -0.014894046838253 -0.136295218915132 -0.01977326989674 -0.040020192721988 0.03467865192574 0.024898798978135 0.066228194091354 0.104026934243837 0.005064205558741 0.129781892479785 0.13436549632395 0.076997768357782 -0.028830317798147 0.112138184954966 -0.079479867593358 -0.00943209674442 0.060402446799431 -0.064347703724576 -0.074190914517787 -0.011310317752792 -0.141954253095993 -0.032216739644907 0.178647163323074 0.0214811742541 0.172355420903142 -0.069620494372799 0.06876796160276 -0.126456700786839 0.15740032238885 -0.046272988349372 0.088430397539313 -0.082944796945825 -0.046867512936074 -0.067764780786404 0.215290586888347 0.081841374024826 0.026556617137899 0.080426928732365 -0.201671591288847 -0.000907466937097 0.028948655247015 -0.208214328552012 0.179423906220725 0.09462270990898 -0.122343988712492 0.102227673767348 -0.105281237267076 0.126925449027213 0.031505153085156 -0.015540720488778 0.015296978124243 0.046019656233026 -0.028500103710971 0.091406858807209 -0.02110843090336 0.185647807556271 0.059958824514587 -0.034890185660912 -0.070657188930251 -0.056183682280836 0.003547132243838 0.133928362098501 0.10845719942093 0.008518682737369 -0.034424153999021 0.016350430297919 -0.023289806880122 0.019009500052351 -0.135550720099467 0.048829665419963 0.015556310364127 -0.051110034632406 -0.233511427882675 -0.011067099601853 0.074349143523393 -0.070545331316509 -0.063994933509229 0.042982501544561 0.060989088255689 0.119902981485584 -0.103957698183161 0.093320525485989
-0.01784275532519 0.076950839419948 0.127439408339795 -0.121742585423513 0.123301323731318 0.187787932695051 -0.016695391219099 0.147474771933859 -0.010562536981389 -0.067064830832549 0.09337268719462 -0.047103567088121 0.209767397406092 -0.021170898583222 0.121804557470768 0.048934161495358 0.010692432976116 0.139954628374042 -0.03259033347876 -0.009996080692651 0.033735035849777 0.1139405391464 -0.064689463153147 -0.058984045274116 -0.100288847908693 -0.050285786387329 0.06411437298077 0.0098399261609 0.009507459009828 -0.131386828855855 -0.015930064100865 -0.080577817844914 0.08270655157732 0.049925009348405 -0.203193921891775 -0.142867339146083 -0.070369700526156 0.038339306787025 0.043119772223718 -0.000502099082052 -0.158600260272425 0.142335295531835 0.068704490408331 0.126168522590267 0.113089512321736 -0.081432393389861 0.04171762422099 0.020966044255612 -0.120333531894631 0.12263095784388 -0.040331793414435 0.008185782551729 -0.038430947416907 -0.067892103021567 -0.074359545229012 0.068572032134263 0.063563484191999 0.213933879530339 0.124590585128893 0.055881582201901 0.08694693448086 0.103272357114367 -0.035717722251142 0.044146894265676 0.056382169370408 0.004077359456765 0.096299938664572 0.111919297359193 0.073261873410872 -0.038894035578336 0.0494289863577 0.150954383530018 -0.126354830980484 -0.232060969423015 -0.025972593440194 0.004763416357614 -0.075856483694646 -0.053630305461027 0.091617783335248 -0.001539386732328 0.044343947386299 0.095076972770907 0.134571477480186 -0.09621374831002 0.017960811099318 -0.092995980815703 -0.08343016448707 0.034626483272814 0.027467445146514 0.002616870558383 -0.123068095846036 -0.087580867325271 -0.004720536409225 0.052063100541724 -0.006289741911099 0.057399348035063 0.001356933971889 -0.085186312351424 -0.117167237212896 0.225165214156019 -0.024885009867669 0.109108798759807 -0.060676648996635 -0.155933611752031 -0.038952396143592 0.038571160685131 -0.042187342960658 -0.016433301496705 -0.012003868165405 0.105691082232164 0.073140473654988 -0.032239521804154 0.040918342359744 0.090679278234191 -0.087335523590699 0.008101928787961 0.161261447636748 0.072654084260754 -0.100964319737454 -0.034735562362611
0.052697712975719 -0.095237021115278 0.013712323304767 -0.101345803586505 -0.088606836504383 -0.003536466809505 0.114691419471505 0.024963214813145 -0.01750857145729 0.013343241705029 -0.085584459277673 0.061392248362824 -0.171181501537266 -0.062465560679812 -0.034897851138361 0.038104908090087 0.003873442174033 0.046811649182802 -0.11416697545541 -0.045785392777338 0.096068242260383 0.040952847887288 0.10650434788913 -0.031183220946327 0.022615565847639 -0.038767701147768 -0.025677629031853 -0.018349977533341 0.064246117896552 -0.00742104883427 0.005161746537478 -0.115297929116623 -0.050061171704281 -0.177531327809294 0.007970260375484 -0.035340573063792 -0.038164158654148 0.093715743780731 0.210948983528515 -0.021746547750182 0.1720252865842 -0.051503292196764 -0.05567395504065 -0.204617648879239 0.060216049022006 -0.152577385064092 -0.175275733474134 0.058265165771465 0.026236141710941 0.185768991290985 -0.033777624028427 0.033252496017014 -0.028199459255521 0.044906516903302 0.21997740498226 -0.004742876459639 0.043934036892851 -0.099567197994214 0.040552183187812 0.071920169410568 -0.016297469373626 0.030281239742058 -0.098952405338793 0.009873542089777 -0.039469312664551 -0.047313768798637 0.016315886014487 -0.003199930805703 -0.091671733740434 -0.095815202342145 -0.041393986982609 -0.149852811290842 -0.010493853226038 -0.239983238129782 -0.042110660011121 -0.104392239919544 0.013395044007186 0.099682564634244 -0.094397030376682 0.299715118349593 0.012032385805123 -0.039486246835272 0.02244485411748 -0.014298292331705 -0.06776969572589 -0.048413467300033 -0.033661750060693 0.155547325804938 -0.021706896598457 -0.017694645343884 0.05952943641752 -0.060450576472931 0.026054873841437 0.024588670238888 0.0317247256602 -0.065289976476804 -0.052328557552053 -0.148212361745497 -0.069063663317291 0.101319008758706 0.121107425678037 -0.01266301034914 0.078256205868067 -0.063218942190978 0.118404684626254 0.068277858918012 -0.211224767072825 -0.007897771536057 -0.070153848685319 -0.04442291623734 -0.165763745222484 -0.070897890837974 0.033856512187696 -0.093979265217976 -0.074315508910987 0.081169564748974 0.015710869519979 0.09748605677085 -0.126025069010185 0.104430287909987
0.012036103593193 -0.013999035726684 -0.057494409033195 -0.000034560825483 -0.05049099333984 -0.096718992995532 0.094405735291231 -0.09115822571892 0.150980548521301 0.076518586307626 0.026644357962658 -0.032138825141098 -0.031395716134328 0.100923292908905 -0.183471006554955 -0.054999774108086 0.02042325465847 -0.011934270107856 0.037408868475668 -0.147649616756509 0.203490738546314 -0.202962339479306 0.10735953385216 0.019840336044774 -0.158566424568789 -0.113241075030166 -0.013526944114554 0.067427664846824 0.003230347353549 -0.121146550276459 -0.119354455442243 0.065695927385414 -0.088973410475766 0.001983261881762 0.066813212107137 0.080448231826273 0.018748039836484 0.038630698492836 -0.04372982422944 0.183884350909205 0.055875516335287 0.049928768135262 -0.064671634771097 0.03307386386236 -0.095612009887083 -0.072785778814303 0.054477953714838 -0.026123247520766 -0.208620473148686 0.048159089354584 0.073672411840383 -0.13073526984077 -0.02642831151768 -0.024235516647722 -0.00721285544499 0.039595693660805 -0.045162569212253 -0.009876794875837 -0.112233773145936 0.049648042177797 -0.085077088758728 -0.088424979386629 -0.025679260139644 -0.006802431834817 0.036485795415964 0.106965656753398 -0.005908266773399 0.006745014843671 -0.053530487773661 -0.120124802037836 -0.006539440492622 0.005580725147599 0.045222196676899 0.069906482737849 -0.035321385932406 0.024427133934546 -0.037304462914848 0.125849799304903 -0.070917647425673 -0.123855771152762 0.185194641058075 -0.034379916829499 -0.003182099139073 -0.008911447727244 -0.019516193574862 0.00734976846156 0.223515158421964 -0.109086936872511 0.044948311889936 -0.024848322790138 -0.076224042644613 -0.18607198719871 -0.024692938157131 0.020359270200699 0.075573117723148 0.081023952075053 0.010685959454169 0.041626563683384 -0.21978713971576 0.118913176504271 0.160777936866672 0.109971075679711 -0.158598563903613 0.086715413344267 -0.023467233516045 0.153898020676458 0.071880427630904 -0.107205819277827 0.078174219900239 0.023364389384988 0.048350186484456 -0.097753216231057 -0.019238449139599 0.104184950677813 -0.10100398685872 -0.061493474005909 0.113799297401829 0.137006709838718 -0.151434860662627 -0.008173410112467
-0.096766561138745 0.067448160190404 0.039427848922151 0.077902833552559 -0.039679835654923 0.05539329346273 0.00650369199213 -0.061751210328887 0.030927108561339 0.051517999909182 0.108146129529933 -0.029142532767216 0.041937550521561 0.088092782642745 -0.053197722660488 -0.12649489616027 0.077834231324038 -0.071946112874104 -0.047220854058068 0.046586020102867 -0.134172992939513 0.045477835305247 0.083200217244304 0.050387014516473 -0.084981709545392 -0.0116675351453 0.108510308067576 0.0590616209742 0.046226665913369 -0.012337017406161 -0.193941069767712 0.041962977047212 0.021835063932173 0.038551195366164 0.037364693502962 -0.220891095838184 -0.113936008859829 0.190041930290162 -0.099929284342896 0.05665792244571 -0.068411759233253 -0.078751869432197 0.037333040058147 -0.016109218710518 0.05870545012188 0.039460622360621 0.041486380686239 -0.194812817505516 0.039351471893979 -0.252940825287188 -0.085114414062299 -0.138084825241576 -0.006750371857043 -0.105692509159545 0.055382043431331 0.049689582106766 0.188939109582201 0.040170668698145 -0.070065197200099 0.087176141453065 -0.073536301301581 -0.124422539221171 0.022850188450686 -0.077053909087643 -0.015552140412578 0.091290820371686 -0.034391595123115 0.044659851008696 -0.101337082260389 0.067630503399525 0.125475059500418 0.032409555756433 -0.037453243397528 0.044989640106007 0.029501030096809 -0.010269045311456 -0.166230399838558 -0.000407009706019 -0.083578021833641 -0.117600158417197 -0.115903309584437 -0.131696593089793 0.018321076078006 0.156863977265742 0.001307773658526 0.03595515839651 -0.150829457249681 0.076406060088706 -0.11542442229364 0.080049866941539 -0.098099092195522 -0.032320327972948 -0.017987235966453 0.177454581105996 -0.002133409301734 -0.196385115908427 -0.051982316871283 0.038004981161871 0.09375636985 0.083530412140374 0.038331326477994 -0.124936424938701 0.11505529527656 -0.032187057045016 0.127635883525443 0.072436128729454 -0.168797540817956 -0.08819050624392 -0.009958584703952 0.042969198105835 -0.094236577933966 0.004597241279246 -0.013980095762174 -0.093105547541516 -0.07642339364375 0.089768066341959 -0.03055334708034 0.100780807119844 -0.090543085624703 0.118288880069817
-0.227127161651071 0.091632089280704 0.158343120460855 -0.017513214152128 -0.087548933244159 0.102370840705552 0.061072422077245 -0.052845090225484 0.018540174965778 -0.022775170719826 -0.184459103101339 0.025751572363052 0.072739897186116 0.002193924363683 0.036959223860403 0.034018490080788 -0.044182148676892 -0.047595856935857 0.023688683529956 0.150942284496084 -0.0075140399494 -0.005258688249312 0.169815785928233 -0.068546525672382 -0.022142526455106 0.081858124958069 -0.05435007997092 0.091263947146565 -0.020082211727637 -0.084593877006286 -0.064398492485537 -0.048391224742391 0.04313552411736 -0.090867467131614 0.057805798359765 0.176091876968395 0.002442840874924 -0.03007748901083 -0.039460525414036 0.012830273833511 0.007694460657583 -0.203400786300655 -0.042045039784807 -0.107288158788809 0.045186416694174 0.062076489086664 0.171278538127784 -0.031170999597983 -0.124036240605292 -0.005327106143091 0.079107306819509 0.012247835020574 -0.06871835830254 0.032830373433032 0.010286393984515 -0.054343046749939 -0.121620563935517 -0.15475568376198 0.016209271832203 0.020648892112906 -0.037002952250501 0.061397285848409 -0.080904793801576 0.033638688940205 0.014244436100336 -0.008435304098557 0.120881315920999 0.083759994771252 0.041825612162155 0.163910576474884 0.012026344199872 0.046337303962462 0.106705497297172 0.13784212375402 -0.03206845332878 0.100410937357638 0.038058103137581 -0.108675743672808 0.08411741380591 0.040067800778447 -0.21632687149672 0.091134524513922 0.084717155815151 0.009865890418301 0.068826753762819 0.068993189892765 -0.183486334015393 0.050955449390274 -0.01524603481965 -0.042360588824254 0.193072009601097 0.227774777896545 0.092211934373329 -0.049848428968484 0.220817752356498 0.067750669971088 0.007082822553892 0.012584161118874 -0.163220515168176 0.032391617483502 -0.039138521793079 0.070299184820362 -0.014630605279918 0.010294763267829 0.060799008699857 -0.022473445010596 -0.106046431603083 -0.084485524302327 0.109485492508337 0.105401153127737 0.030139455288743 -0.067994983619265 0.010258819756074 0.120673494937233 -0.093700732556888 -0.018929709675881 0.053750590125301 0.108515155598191 -0.165257571199809 -0.019025580936448
0.056233437226596 0.036113993289738 -0.031984436315354 0.07268833875069 0.043531250465489 -0.010584526050086 -0.076309758544331 -0.087293185991171 -0.120741466127029 -0.033658053139109 -0.052960799888625 0.174395069248721 0.047332895427436 -0.073254473483985 -0.095437660105739 -0.089845287024575 0.025196221523439 0.069934358206849 -0.066492957313239 0.046269847487882 0.02821284625313 -0.10940800213139 -0.005847874772182 0.104336083257071 0.110956375426391 -0.105623354547179 -0.088314117927704 0.007259056763059 0.074814530788966 0.119528707871072 0.253555583977225 0.028335879435877 0.004504142532287 0.113808015503921 -0.042734793897104 0.029892922153228 0.325904327411858 -0.112999771061901 -0.009360221375215 0.074934639682959 0.00911897067626 0.158789873462606 -0.033534538991628 0.026532017130634 -0.07306823948357 0.076909860718247 -0.078514960626812 0.041308691271057 -0.041185327659255 -0.003794739722993 0.048872894559166 0.032079212021139 -0.027237885445379 0.147111910911003 0.017094766308919 0.104332076029223 0.17925186563957 -0.089292575968373 -0.024944359899413 -0.007467611665693 -0.079242927427015 -0.034088641000898 -0.121576461569732 -0.031187228701924 0.047739158499955 0.110438701757217 0.097585517751647 -0.060985310776028 -0.062291414986677 0.046705128219284 0.195495382740923 0.061110000197745 -0.071390510598094 0.05771992175467 -0.116053091773109 -0.035340267514038 0.023813932307253 -0.123257956770844 0.206837855605704 -0.073574217020325 0.04834423762043 -0.029839795247039 0.046408771334188 -0.042302826977827 0.258008320313284 -0.040597423046967 -0.030612419374219 0.07539701404963 0.052886153075827 -0.081107226380627 -0.050788150008787 -0.011348306755315 -0.009276094008811 0.077883508214644 0.021985210858987 0.165130952008654 -0.038569254588153 0.130521014145186 -0.06100411897629 0.113623546621653 -0.017800406075079 -0.043387705948072 0.047781765442599 -0.088985051123126 0.126445427277493 -0.031527144516964 -0.111977197403584 -0.143665060488229 -0.118571917798379 -0.011476511320378 -0.147547839230698 0.067289264951869 -0.002258894083226 -0.034668508134285 -0.034196204159449 0.081458064147745 -0.028128581491274 0.056322719424608 -0.047596469427919 0.120071258601701
-0.024781027083542 -0.112442610698332 -0.066451253208222 -0.067399492986247 0.031599477342893 0.045094267216364 0.00687731167197 -0.059257389173324 0.057801893659054 -0.012153834025483 -0.014896127775677 0.032601483361546 0.017895640646379 -0.08271152487653 -0.05149042610362 -0.075117674692278 -0.025315042995486 -0.08047900811635 -0.011474971938907 -0.155024189712596 0.035066628113057 -0.20652770304601 -0.23395460489768 0.125926291151608 0.07183339025094 0.119278117341126 -0.060083012182407 -0.03412670536006 0.051544427803376 0.032523628815278 -0.004330774727891 -0.085930788137257 0.070548694645881 0.029661954737485 -0.035849936165632 -0.008458017068214 -0.125958057369993 -0.027907540146357 -0.002325137799364 -0.168798564381738 0.123449044437066 -0.096107616844694 0.264282031640851 -0.065768206147331 0.020293865502131 -0.036035973745419 -0.01345781034935 0.073145599875446 0.03001769811237 -0.050430443769739 0.029317278202616 0.010486675844336 -0.032370771588771 -0.00796994442808 0.066121908394157 0.091702367551292 -0.030532925872294 -0.025728596982965 0.047266699073322 -0.068770175021463 -0.033590077915207 -0.066941592483129 0.070847351137761 0.009242535515015 0.127778668280103 0.02449639627214 -0.080768449108172 -0.052472788994706 0.028713397302273 -0.025477322457781 -0.078988712926503 0.145365696395819 0.059750962338298 0.047307615755807 -0.006790888041665 0.096129429873317 -0.122710411726946 -0.192091732100735 0.039453836118445 0.001741349707351 0.119818555341823 -0.188082437854252 -0.038804996390738 0.054672489344258 -0.083025907953166 -0.107291352079133 -0.095583571935238 -0.080835986918414 0.157063150606343 -0.002396915389429 -0.002484359825542 -0.019249817367367 -0.128612668896044 -0.140906186337148 0.036269783660912 0.041589974402297 -0.064803591966448 -0.195881900864154 0.150030473374727 -0.019965319298575 0.010855811226777 0.127743880946907 0.122053325197941 -0.097980323324998 0.253173060710454 -0.040833573421218 0.077536263217863 -0.069598199740446 0.105774274741587 0.202467563836759 0.002910095780729 0.066262221866192 0.018987422855615 0.126172973190746 -0.048239444623804 -0.012108601161128 -0.029593775294871 0.131729461121624 -0.144752861461257 -0.010171103231065
-0.019394752626486 0.07497116998803 0.133454644113737 0.024983374575346 0.011877893559128 -0.184585697061357 -0.052867514272207 -0.128907605313545 -0.031787761945357 -0.068366038472958 0.037663974313112 0.014592528878267 0.090500176233808 -0.009381865089694 0.049003155413093 0.023282946274034 -0.063104936588348 -0.083170879462762 0.060005734820073 -0.12149221013071 -0.122629231538174 -0.046755044203257 -0.029582748557337 -0.150662224944567 -0.139071319184599 -0.004351252532443 -0.010922815573937 0.090301342347212 -0.108650384861712 -0.112710416300058 -0.01826035424636 0.055258309880761 0.026522988121999 0.047475619786912 -0.098621760071229 0.155965750490101 0.012139404081443 -0.08586889391541 0.05396845534387 0.030311675262613 0.034937641225936 0.038052630787323 -0.049966893444193 0.114067897917354 -0.146547225099014 -0.024601999801538 -0.154869853502653 -0.096196607150214 0.122614487897775 0.018587172549177 0.064753173012097 -0.096086359539465 -0.013685720989732 -0.17378977873544 -0.054428160424269 0.008573360671916 0.001187768781048 0.23241818659318 -0.028737998517675 0.109713934637729 -0.02312010913386 0.076720474307561 0.000935560044165 -0.031458402439156 -0.216864256635559 0.1008264594167 -0.16239246581745 -0.205064348255443 -0.026420162794855 -0.147704694681995 -0.064923029420025 -0.031834383174001 -0.094754002225611 0.014703145926819 0.106686705675934 -0.004004504590516 0.011549272783004 0.02504050664104 -0.03132035597022 0.134246674141654 -0.082548762368879 0.031073354875499 0.039410397610695 -0.02562700493499 -0.082039693748782 0.030920836836205 -0.018418789747904 -0.067103330364398 0.135034765629284 -0.240899307761412 -0.050904152301521 0.226247708656599 0.014003194435172 -0.075952814850772 0.144997145638832 -0.012985616419061 -0.06161543478177 -0.026581123555011 0.046039047946104 0.030935812097163 -0.159068465139487 0.091797644729559 -0.046614934752931 -0.020091754717761 0.142174947926216 -0.033847707064905 -0.045739981976726 -0.026554447033267 -0.137837167469066 -0.028826703847777 -0.116334967688009 0.070645150702339 -0.051436672956756 -0.03078461678597 -0.060686960912747 0.028370159202773 -0.061511754861989 0.03415525307215 -0.109693194173514 0.120556155119817
0.081088706440185 0.04765877555281 -0.122619699382848 -0.091441734666703 0.017116849892234 -0.068218531817417 0.102252022218677 0.031756108660376 -0.027646342822763 -0.014649492712849 -0.111799132439211 -0.116997316662613 -0.075047997542204 0.036299275468438 0.031854361031951 -0.002918040635641 0.106749381291878 0.114726425612566 0.043001006513743 0.032619468545499 -0.074751086304215 0.084942262547916 0.016735689300443 -0.025427556964069 -0.052282935832847 -0.021774900743482 -0.24280398387575 0.125097666588505 -0.03177484242383 -0.054720911680539 0.070321557106933 0.110166799742605 0.060237750461715 0.091301583758355 -0.067248414728529 -0.058910508798324 0.180676069953051 0.015570725329442 0.022830093819462 -0.072837812763506 0.010958001227585 -0.057223434764211 -0.107009040257364 0.080011328534493 -0.001846713742859 -0.004476254872731 -0.044001487836412 -0.030672605107098 0.134086462415538 -0.090535868757538 0.060601038905457 -0.184948871184491 -0.07496033370645 0.208013156292683 0.033997438839721 -0.11634699688046 -0.150732581593746 0.095938377809224 -0.067685120706494 0.005705118377665 -0.054084022193797 -0.11738323791553 0.041198467641733 0.036227895743524 0.024341340290229 0.026116780125723 0.028528208986833 -0.144399278433767 -0.144219571396822 0.130505732627806 -0.047861000843814 -0.006003136743458 0.131004398922233 -0.101181818114771 0.094376362345696 -0.191518616988477 -0.096892170215769 0.113675047675798 -0.043766859880935 0.072641880628217 -0.051374437004137 -0.022914334026416 0.237029081931274 -0.033313680169237 0.036630514777486 -0.099455565329609 -0.053398587346964 0.055274218946147 0.085340235091489 0.062920280941183 -0.10342729111086 -0.025975617075913 -0.068395497857578 0.063543817311447 0.020735215933731 0.034684318831289 0.061594221431658 0.059268415804746 0.11860715160755 -0.171983203695453 0.05675855968854 -0.017747131856391 -0.058884736875051 -0.131745620144063 -0.078701289014251 -0.069697809955872 -0.033287500253041 0.063863916582932 0.181492024124735 0.229564707795831 0.102934064436521 0.029749977900096 0.144885596449896 0.096720604743499 -0.047700781404894 0.00263937597443 0.037259638667323 0.04328092138045 -0.09156105443274 -0.017685960798211
0.150530049428183 0.075253663939776 -0.151015629122223 -0.039018842119214 -0.091214589647117 0.09869816361623 0.015613095323463 0.079782919736698 0.010608998152965 -0.046721073881034 -0.086626209474002 -0.007136953993866 0.002169588176577 -0.057409202672075 -0.034248415026896 0.188765265497574 -0.122216899853298 0.046067508380383 0.025484546475644 0.119342198691988 -0.048266548221226 0.121087372636147 0.025679670680797 -0.08450168597175 0.082093442121914 0.110360713383157 -0.129060492510051 -0.021833900271031 0.001958271808719 -0.014442096971922 -0.16123738127353 -0.077189985132428 -0.033995778599234 0.053096794491756 0.058777564775951 -0.065907133102519 0.080286422177918 0.118936755730451 -0.033377510158146 0.106787804690217 0.002716645732528 0.121332324054117 0.036217868628438 -0.088424325108026 0.173353203348675 -0.121844329806765 0.136793430315838 -0.106351125053504 -0.1080735875863 0.007114633770075 0.048283324626061 0.029269143181025 0.110491210906111 0.046601386585177 -0.04942607782441 0.143011190732388 0.016825182233052 0.028041351389412 0.069474906391423 0.14053349228771 0.096285665646086 0.083141262201982 0.055921926564336 -0.15427845178995 -0.032990700839406 0.082886541208439 0.192439050098583 -0.161607403862056 -0.191195983775005 -0.026786188423144 -0.15103542263427 0.002896607305412 0.035768887816239 0.185148179365174 0.060302871652479 -0.048139221266091 0.176240275464324 0.056787612423398 -0.057871606281507 -0.109312215526934 0.20610549685105 -0.078427905293414 -0.082865647232295 0.035265400755127 -0.083607943882366 -0.021071320752668 0.003081825426053 -0.015713319065463 0.01610569935838 0.134781591422834 -0.058713190768498 0.167152862913584 0.087795776046659 -0.000687164080645 -0.093594418346487 0.153620969221716 0.076923191500724 -0.016989095861186 0.073309064096404 0.024628424286994 -0.113013466953705 0.099739556486601 0.011362472016305 -0.004769430901805 0.084969908979745 -0.022838403575116 0.021514886447805 0.037830666895273 -0.083180855757615 0.012910838956134 0.008517510240571 0.04507190928197 -0.055326627291433 -0.010907487155017 -0.066000222385854 0.022900752062457 -0.117227939168299 0.022536675132603 -0.114089542953921 0.131615474619754
-0.025597050534757 0.016809944119182 -0.016860998171113 -0.019014717483999 -0.05757953919532 -0.105321601647698 0.04892338126121 -0.049181963758307 -0.022058310914672 -0.018556801118546 0.037020480846172 -0.039114524207264 0.013062240168887 -0.098713029192784 -0.032698148383265 0.116072375053525 -0.018749573439529 0.046143379632572 0.063216345758634 -0.08117209332996 0.026765158996932 0.007752274211833 0.10711796135565 0.125276159267714 0.017829467983818 -0.02925590055336 0.188859312070304 -0.098980723018147 -0.03634247302837 -0.059333783594604 -0.012622590943785 0.106722798745154 -0.165823333451406 0.007268634935274 0.027316446154283 0.084157264442581 0.12002034954877 0.071793279734104 -0.017859229460169 -0.020343877220119 -0.042021803788808 -0.033330301664507 0.095582806255401 -0.058008527074315 -0.022085135249844 0.17703544118539 0.00183809808923 0.013344983241368 0.069954827880569 -0.022899466986346 -0.241901144858763 0.011424055595449 -0.020553804556029 -0.164953116708978 -0.064243180341336 -0.098462851257223 0.143621697960387 -0.055611887603833 -0.028051675443742 -0.070925688344908 -0.02897875147456 0.260003708597667 0.057620897865431 0.044639850136582 -0.050558241601165 -0.054121105920091 -0.038118269710669 0.092448621673427 -0.107910072659235 0.048650665163431 0.106501749079016 -0.067174127995804 -0.153997683277748 0.079983359899204 -0.109306146522219 0.012793599179878 -0.015117653861848 0.157800929377239 0.086508997833049 0.16096282975167 0.16145734828436 0.002949914874466 0.040159878457679 -0.028707755149465 -0.001573887702639 -0.035700482842609 -0.012577835132234 -0.065690507940358 0.042367424753041 0.095757452567173 0.029222085048847 0.106441601315285 0.07684377438744 -0.097123945483629 -0.095977534640951 0.053784246602433 0.109431718297208 0.144638758831679 0.083175304891464 -0.01668647082303 0.015941976289756 0.086515763355248 0.055435551614191 -0.280398685390166 -0.028331719549226 0.228596664772726 -0.043301836720042 0.101350221947543 0.215265025423859 0.145860511805217 -0.073235647927075 0.107282120353174 -0.008207449681969 0.119730707088239 0.005141639261644 -0.035913407767714 -0.050622370656922 0.046198881940096 -0.064274951525077 -0.019388575242756
-0.074716180453346 -0.012487133260709 -0.070038596674223 -0.087179597217745 -0.005401768178619 -0.029371649483218 0.147179953496791 -0.166252448547523 -0.110596223185055 0.00015997070765 0.082855883094859 0.052521717084845 0.065370645733679 0.005090600635953 0.018239483718699 0.066576693893403 -0.045977588203702 -0.06278709682613 0.046029663395444 0.053497289945435 -0.001870783692522 -0.037609465161011 -0.136314910656555 -0.049636749612582 0.001384258025104 0.019592928968848 0.033723169452857 -0.114068644109324 0.078417598970647 0.026628228730681 0.155917495517369 0.198670153437852 0.07542806366713 -0.179975515812636 -0.090402062005669 -0.038344589554503 0.010495576308773 0.069920531332243 -0.082887215993171 0.10061776038727 0.08138511085501 -0.100343752052341 -0.170909841064628 -0.068228348635844 0.219730357489145 0.071626696521528 0.10495142069538 0.149185128788186 -0.183907025474399 0.146435303751894 -0.047686832492418 0.06578779712707 -0.127451235413222 -0.031234045192972 -0.144609965494205 0.026900890681505 -0.008265298373564 0.001777552315351 -0.089856946814178 -0.058888675787614 0.09764457408777 0.015967073205926 0.035354710338224 0.068319755528663 -0.038529959890696 0.18259194047406 -0.248791108827249 -0.03876499306436 0.072482332867968 0.060186392232958 -0.06428543540025 0.070772352851343 0.006745756990062 0.065091873987103 0.151273333870385 0.048142584681618 -0.001780087172477 0.083221715086055 0.010791263763011 0.060923499878116 -0.04755731311556 0.016691590723828 0.161586606178558 0.059177248399536 0.01383857999502 -0.024995635363247 0.070852017152716 0.075444273401588 -0.146588630148676 0.117901129334462 -0.024122041266673 -0.214136559341621 -0.176572057044136 0.0422449930121 0.087345555917807 0.064852890070422 0.078949332451703 -0.033621452697594 0.012128710150263 -0.008968261216128 -0.12261182369278 0.017106928186351 0.071214681695772 0.007090722567852 -0.04529533874692 -0.019408654078599 -0.023482314950142 0.093560897763291 -0.076761393347876 0.004479814843207 0.012609531678469 0.045654411471069 -0.118269504662562 -0.011276636144799 -0.051539072006254 0.080423544056642 -0.154448112437529 0.001951099462782 -0.06447110848018 0.144918802280134
0.046269892532477 0.1332139221697 0.000504281760338 -0.073301928882746 -0.06225214261581 -0.040370061771902 -0.196762482131784 -0.135880373848601 -0.218074828820903 0.048744283511005 0.143335639027905 0.019638490716704 0.075226982400869 -0.008753571788072 0.060863048717367 -0.069567575305738 -0.054228660340592 -0.042004785384798 0.08234147506054 -0.048614583751322 0.043579870233393 -0.005371797373628 -0.16914896151477 -0.104713113516872 0.105896428378194 0.13168444374114 -0.033523331416193 -0.037232468426839 -0.083189040486279 0.06811262292644 -0.129814104861912 -0.027386815314145 -0.070276536388019 0.042698360582914 -0.068164203445163 0.0042073167377 0.167451419827063 0.104963377038887 0.065570207958009 0.127940642162874 0.032543559274728 0.116841259591681 0.163602129600331 -0.027853842547559 -0.037566102776464 -0.120512551578494 -0.008329232636913 -0.061952759663713 -0.116951508071141 -0.011689561211325 0.056639335850491 0.199036245443009 -0.069804899466296 -0.023408304333924 0.073497803650677 -0.045226982188274 -0.011797039944096 -0.0216621410883 -0.00198122780618 -0.008186177014754 -0.127439850803873 -0.058589081907008 -0.191414236065576 -0.160466248969682 0.05271815602366 -0.084206439415879 -0.072967588873048 0.067234530024385 0.131699352564868 0.04181238172956 -0.048258583502658 -0.148393274715307 -0.023446838994727 0.034109864539863 0.050292547988516 0.055751301010404 0.046565825012873 0.023319878293006 -0.099514187637247 -0.097506500385346 -0.152869911388268 -0.01208342684583 -0.05762905457634 -0.039049442002198 0.002440853852023 0.059867942540237 0.057085409828246 0.247302128979225 0.128984609190777 -0.04674769976309 -0.030847893355875 0.02209975730739 -0.105936943869251 0.067799742673255 0.004818717128225 -0.09297366971963 0.136414965413965 -0.06614695572173 -0.007877296434825 0.017398171414748 0.130535863632315 -0.025997941877781 -0.046047674750512 0.016437722629976 -0.115634390381299 0.04358851673083 -0.113291874317732 0.173508626725961 0.21290020466183 0.0647372601431 -0.053015699524554 0.10818498188759 0.084374964218443 0.093867215066751 -0.069086981252784 -0.049164503136287 -0.016772792081957 -0.015364016771743 -0.048168685380303 -0.020846082568016
-0.172737251669678 0.045875525468862 -0.128685520876055 -0.004945542405109 0.046260464123951 0.023293042656364 0.0530546610708 -0.074253600934334 0.075109219846111 -0.07196100123586 -0.121513385562029 0.015336163792637 -0.09710045379377 -0.010895506081312 0.001221662185604 -0.047176606839184 -0.026825960844415 -0.020948309683328 0.039776565925251 0.063143444825096 0.111508574568369 0.158936422392342 0.041839090284331 0.028381834732852 0.13230601206512 -0.205437120869118 -0.106666027609948 0.12633709556959 -0.148490022575199 -0.030686806863765 -0.19254097892902 0.099370451826238 -0.140652995093385 0.030097904853241 -0.06234488750717 0.035597707956753 -0.13325610983406 -0.024260976333456 -0.118711864445257 -0.141346165357995 -0.028318442218359 0.05276788540517 0.091965049031537 -0.095816108261243 -0.086324688327178 0.070475616479994 -0.000369384037674 0.022473082181722 -0.044361032381698 -0.121548660613717 0.066173995594508 -0.089615601886156 -0.026813244066041 -0.053057515237192 0.143869099108853 -0.017650727123998 -0.066674139992506 0.093454097130564 0.062130154144126 -0.11851386069199 0.106273966218695 0.0017659048265 -0.070550918246482 -0.029997945607456 0.156073909871334 -0.045880899483444 -0.120196012561639 -0.064614121623031 0.213885136429999 -0.132032767352859 0.13432839524673 -0.151514892200806 -0.04807595530522 -0.006726617448143 -0.180196931776418 -0.155860140497222 0.027951071703899 -0.018125587523542 0.155334503755583 -0.077217442771083 0.023517621959319 0.036483510288624 0.035014558210261 -0.080107959544942 -0.080698048564252 -0.171137522554473 -0.02455324533545 0.069270077807227 0.038407081597014 0.031304871704448 -0.00586474540742 -0.042753495358583 0.032568424128352 0.118040903081941 0.039407901698945 -0.002674912765478 0.027724526646176 -0.06187806035277 -0.085466221139135 -0.030859565155525 -0.099241601981309 0.025843955879532 0.080964083075731 0.039875423465722 -0.136859086647623 -0.039068178838853 0.059224492083458 0.11210471480631 -0.115960182058745 0.008439934928318 -0.03264014327278 0.049453727156146 -0.13513990910852 0.008446788755014 -0.064871245468841 0.029371228648737 -0.185295518333973 -0.01295094070586 -0.088313659238291 0.150886534586764
-0.074755701556556 0.002192815243752 -0.045859877987296 0.191848625647444 -0.144788491431185 0.126330201941359 0.032358348025236 -0.19959904673585 -0.065806031726475 -0.025671948850141 0.026923208004014 -0.021737774882976 -0.041833855043897 -0.063866093058315 0.044615954127379 0.065401184911107 -0.011696676806758 0.038415473511589 -0.045615734837619 0.131960975414178 0.075038195108246 0.189042440460753 0.013932662266217 -0.096578726359843 -0.02138973004554 -0.102804879021489 -0.041797957756471 -0.029077580829379 0.15865420427883 0.052000034145028 0.028880541995307 0.057373675429873 -0.055142639409132 0.23375997453742 -0.066914110808318 0.098474676409452 0.057544181357889 0.013890571425947 -0.022808201309975 -0.024413723097355 0.163840693208685 -0.036124243298229 -0.076167814401669 -0.092049037275278 0.041142708739841 -0.052227103985569 -0.001956517901374 0.020026241465595 -0.124161807524502 0.090928911275531 0.026584190498259 -0.11215424235554 0.01321386614298 0.100744201057832 -0.061498460439516 -0.084614538611623 0.179277073919629 0.154265251442651 -0.055420792781725 0.022933793684661 0.116363241406303 -0.103250878040901 0.029807817405937 0.017875746442293 0.012846124073949 -0.023196788227665 0.009462576467699 0.112696735747842 0.108092212835434 -0.030883343434993 -0.002683552690201 0.093406784507481 0.043575114373097 -0.037092405177547 0.060103087488091 -0.017625395466275 -0.056695990147398 -0.079136740542199 -0.072019934182485 0.056035820867697 -0.051549127168403 0.070078337181818 -0.17418093506578 -0.072787697006497 0.057112163101543 -0.098839440900041 -0.12677190740936 -0.096588512905191 0.001683549521434 -0.079570864992222 0.000363470602613 -0.069405551305818 0.154636857421793 -0.164458829692362 -0.008448544705501 -0.11628528590352 -0.088657488805538 -0.017642259368299 0.250588991194222 0.041757369958766 0.138849784576778 0.016195943709144 -0.140013459228499 0.119823639294734 0.068243987362397 0.24266049378344 0.087264521825282 -0.019477738562902 0.055408603356157 -0.057839885496075 0.001167529449568 0.164792507465694 0.046713625428528 0.1007464203514 0.002912873004329 -0.043835225744288 -0.060678934846374 -0.063832817337634 -0.065797212076023 -0.001906828824871
0.06455578754926 0.098187992028238 0.043569350399806 0.051390021641554 0.000685316679677 0.060250781499442 -0.004113125151997 0.111659407898722 0.132986380104329 0.076000300671518 -0.100431741684077 -0.028898238052896 -0.036190670457479 0.049533236402983 0.078366868816379 -0.104900022358845 0.006887433726623 0.006937421587499 0.159573485040235 -0.087957897794068 -0.07373300468869 -0.130972978056461 -0.008127660858574 0.00644249147335 0.23463394845801 0.045040291211725 0.037512407626479 0.093041596561817 -0.091777321647105 0.156897239151638 -0.098213462115118 -0.013531746134107 0.070957702163029 0.050711876277445 0.205353807915851 0.025732184006659 0.027469318629575 0.068757710460942 0.007136081470233 0.119574668455493 0.061069263731032 0.04454938639746 -0.035918175440465 0.143425548223372 0.044421964256493 -0.146879292890014 -0.010401831333115 0.105026211158238 -0.129779353019008 0.132136904379894 -0.084972753053547 0.029299056219345 0.162003500805626 -0.063361367342836 0.100009094403486 -0.138232569803466 -0.053203268211906 0.052739547233871 -0.192263569153597 -0.004911015853673 -0.074415665572401 0.034163840389248 0.166377793117478 0.124268764169791 0.000877358203858 0.046144371150713 0.073099767261297 -0.008227675833903 0.00270435559132 0.115476881480744 0.146754012934221 0.263937074192728 -0.003971017263868 -0.062356621025908 -0.150478642775287 -0.049590219730431 -0.059681522597513 -0.115900453007542 -0.017583491553689 0.211632654004041 0.033939321939152 0.032216130692274 0.008323690585502 -0.021185350035966 0.047666704044263 0.127385962980215 0.030563962208437 -0.023281041943379 0.036840233131065 -0.027771364476508 -0.025734291799175 0.012273064553454 0.018585854523107 0.126798424754377 0.025353818295057 -0.136413597273417 -0.101972531075729 -0.042208472990398 0.031276916354607 -0.020044222900958 -0.027520591449286 0.16265636779021 -0.003803093826624 0.059819073515383 -0.104954518591084 0.018793408379571 -0.041219307908905 0.137298380442609 -0.011045555763724 0.024371361788265 -0.005711961758995 0.090508046393928 -0.032394165084259 0.046642172654945 -0.043407027398341 0.101016320677142 -0.148676589817087 -0.082254873766711 -0.028817310030308 0.151001938241892
