# Supplementary material for: A medical imaging analysis system for trigger finger using an adaptive texture-based active shape model (ATASM) in ultrasound images
Source: PLoS One. 2017 Oct 27;12(10):e0187042. doi: 10.1371/journal.pone.0187042 (PMC5659776; doi:10.1371/journal.pone.0187042)
Supplement: S1 File — (ZIP) [file pone.0187042.s004.zip › ATASM_public/Param/sheath/Sheath_MeanShape]

0	-36
6	-36
13	-36
18	-35
23	-33
28	-32
33	-30
38	-29
43	-26
46	-23
51	-20
54	-15
58	-10
60	-7
62	-2
63	0
63	6
62	12
60	16
56	20
53	23
48	25
44	28
39	30
35	32
29	33
23	35
17	35
12	36
6	36
1	36
-3	36
-10	35
-16	35
-23	33
-28	32
-33	30
-39	29
-44	26
-48	23
-53	21
-58	17
-61	13
-63	8
-64	2
-64	0
-63	-7
-62	-12
-59	-16
-55	-20
-52	-23
-48	-25
-44	-28
-38	-30
-33	-32
-28	-33
-23	-35
-16	-36
-10	-36
-3	-37
