# Supplementary material for: A medical imaging analysis system for trigger finger using an adaptive texture-based active shape model (ATASM) in ultrasound images
Source: PLoS One. 2017 Oct 27;12(10):e0187042. doi: 10.1371/journal.pone.0187042 (PMC5659776; doi:10.1371/journal.pone.0187042)
Supplement: S1 File — (ZIP) [file pone.0187042.s004.zip › ATASM_public/Param/sheath/tex_profile.txt]

1505.875000, 1089.500000, 1780.666667, 1571.333333, -3.208333, 918.041667, 1271.666667, 2253.666667, 203.500000, -790.333333, 633.250000, 2424.208333, 2077.833333, 1302.125000, 350.208333, -1750.333333, -2252.250000, -8.541667, 173.500000, -2038.333333, 1420.416667, -1799.250000, -1957.791667, -1635.500000, -1892.875000, 1568.000000, 779.666667, -370.208333, -1203.958333, -2371.083333, 340.833333, -760.833333, -1342.833333, -1070.166667, -1182.666667, 214.500000, -1241.166667, -1849.833333, -1727.208333, -2247.458333, -371.791667, -988.291667, -1625.541667, -1427.250000, -2183.208333, 192.250000, -1254.500000, -1462.458333, -1576.708333, -943.208333, -16.708333, 617.583333, 255.666667, -718.458333, -971.875000, -563.666667, -166.083333, -169.208333, 72.125000, -6.125000, -1489.791667, -843.666667, -10.750000, 185.291667, 132.666667, -1420.625000, -810.208333, -317.041667, -134.666667, -73.291667, -718.500000, -224.208333, -141.583333, -174.708333, 69.958333, -372.041667, -67.208333, 273.500000, 620.333333, 1017.833333, -1296.583333, -433.166667, -364.791667, -318.208333, -129.333333, -2746.541667, -1776.333333, -1032.708333, -741.000000, 227.458333, -3558.416667, -2686.708333, -2317.000000, -1795.833333, -386.833333, -4114.041667, -3349.333333, -2438.541667, -2262.333333, -1697.791667, -3091.291667, -3025.583333, -3849.916667, -2662.208333, -2113.333333, -2598.041667, -3575.416667, -3721.125000, -3733.708333, -3326.541667, -3247.875000, -4497.166667, -5179.541667, -4724.625000, -3938.541667, -3184.375000, -4901.625000, -4474.458333, -4017.458333, -3314.000000, -2405.458333, -4450.083333, -3536.166667, -3313.041667, -3945.333333, -2033.208333, -2583.250000, -1857.541667, -2300.416667, -4935.208333, -975.791667, -2299.791667, -753.500000, -754.375000, -3305.375000, -2825.250000, -2351.708333, -969.416667, -1178.083333, -1432.083333, -3786.666667, -2181.041667, -1146.166667, -1967.416667, -2381.583333, -2011.416667, -1531.041667, -1560.708333, -2496.958333, -2047.750000, 954.791667, -647.333333, -2547.833333, -1813.041667, -1664.833333, 1825.208333, -1669.416667, -3274.375000, -3388.916667, -1901.291667, 233.250000, 321.250000, -1421.791667, -1782.500000, -1799.041667, 655.541667, -762.291667, -1057.958333, -1377.625000, -379.625000, 723.708333, 677.166667, -1221.125000, -2359.375000, -1333.000000, -320.916667, 374.916667, 385.458333, 248.833333, -6.833333, -1878.125000, -359.125000, -737.333333, -594.416667, -92.000000, -828.666667, 100.166667, 1169.625000, -62.708333, -609.791667, 2730.208333, -608.250000, -84.041667, 459.916667, 1909.166667, 1019.833333, 3595.000000, 2380.666667, 1589.500000, 707.208333, 393.750000, 1341.250000, 2076.833333, 1550.125000, 980.000000, 1914.375000, 2028.333333, 1407.291667, 1212.416667, 1257.125000, 3408.625000, 3062.000000, 2174.916667, 1587.083333, 534.541667, 3222.875000, 2641.333333, 1487.333333, 1126.208333, 118.041667, 3307.083333, 2084.500000, 542.083333, -77.750000, -877.583333, 3178.583333, 2156.833333, 1010.708333, 382.541667, -596.583333, 3469.875000, 1949.833333, 47.958333, -585.750000, -1783.333333, 2183.250000, 687.083333, -816.791667, -1484.250000, -2361.000000, 2946.625000, 1863.416667, -903.416667, -2105.500000, -2037.958333, 2560.166667, 878.750000, -744.166667, -1493.166667, -2909.666667, 4748.458333, 1002.833333, -2219.458333, -3473.791667, -2710.875000, 4335.541667, -94.250000, -1713.833333, -2173.041667, -3109.333333, 4117.541667, 655.625000, -1322.708333, -1925.250000, -3462.666667, 6168.791667, 2109.875000, -988.583333, -1347.833333, -2684.291667, 5604.875000, 726.833333, -275.458333, -934.416667, -1047.583333, 3851.666667, 1417.333333, 1002.875000, 473.333333, -469.833333, 2070.708333, 1853.833333, 2114.000000, 933.208333, -1167.958333, 1942.041667, 2701.208333, 1281.166667, 102.000000, -1407.125000, -335.375000, 1513.791667, 1623.000000, 744.250000, -44.750000, 755.541667, 1590.958333, 896.708333, 940.541667, 175.416667, 
-1.399557, -1.762854, -3.761460, -4.055854, -0.829148, -1.781859, -2.962940, -4.970601, -0.106764, 1.077588, -1.187220, -3.339524, -2.808611, -1.346757, 0.450709, -0.372537, 1.100239, -2.950890, -2.700114, 1.841626, -4.660486, 0.409505, -0.233118, -0.247477, 2.080875, -5.034601, -3.063503, -0.215074, 1.177328, 3.490720, -4.463950, -1.258879, 0.641016, 0.569938, 2.141066, -3.752424, 0.161445, 1.777566, 1.736755, 4.099719, -3.771085, -0.871155, 2.715662, 2.583660, 3.426698, -5.093847, -0.874199, 1.854004, 3.330192, 2.232509, -3.191661, -2.753129, 0.148919, 2.205438, 3.626465, -3.419547, -2.733949, -0.134451, 0.181882, 1.855188, -2.349696, -1.001841, -0.023604, 0.329915, 1.598964, -1.964069, -0.690612, 0.400535, 0.484146, 1.227880, -2.726991, -1.331448, -0.016423, 0.437561, 1.525444, -2.414535, -1.233520, -0.559290, -0.571008, -0.372760, -0.631781, -0.913978, -0.065925, 0.111342, 0.413469, 0.431765, 0.198496, 0.299345, 0.348359, -0.131749, 1.109844, 0.546626, 1.205873, 1.172257, 0.777687, 2.591857, 1.361881, 0.444717, 0.646346, 0.591120, 0.824533, 0.014942, 1.810325, 0.309205, 0.826110, 0.802669, 2.580391, 2.321464, 2.374215, 2.047915, 0.256528, 1.867571, 2.800275, 2.799344, 2.352479, 1.649482, 3.677019, 2.924935, 2.209142, 1.167159, 0.858435, 3.626985, 1.440116, 0.910847, 2.553814, 1.403871, 2.128372, -0.090522, 0.373213, 4.443261, 0.397104, 2.922235, 0.440358, 0.978552, 5.445775, 4.064729, 4.425236, 1.998502, 1.176674, 1.345927, 4.464472, 0.339120, -0.656412, 1.729706, 2.827578, 2.226486, 0.671240, 1.507277, 3.690343, 2.709351, -1.171730, 0.435087, 4.157414, 2.747102, 2.445563, -3.076080, 2.195829, 3.736621, 4.514984, 2.910893, -1.774348, -0.489301, 3.597962, 4.331222, 4.531976, -0.742381, 3.156921, 3.404043, 4.244289, 1.158029, 0.492902, 0.136543, 2.432473, 4.479695, 1.896741, 0.873520, 0.077484, 1.388566, 2.115590, 2.577864, 4.444081, 1.678657, 3.559353, 3.466579, 3.241323, 4.118399, 2.556036, 0.679758, 3.146063, 3.429260, -1.218033, 4.022890, 3.938403, 3.580340, 1.920802, 1.855758, -2.876090, 1.610792, 3.418148, 4.342132, 2.764162, 1.795764, 1.814666, 2.848863, 2.128831, 1.544498, 2.004614, 2.765006, 1.668463, 0.589018, -0.370678, 0.048148, 0.529338, 0.459111, 0.628108, -0.106248, -0.128628, 0.063254, -0.153618, 0.111794, -1.120632, -0.519827, 0.058112, 0.315601, 0.771611, -0.961873, -0.573562, -0.547493, -0.415532, -0.071939, -1.811230, -0.915571, 0.070573, 0.457281, 1.079168, -0.185495, 0.509801, 0.962923, 1.204303, 1.752092, -1.685064, -0.911102, 1.238755, 2.236462, 1.059429, -1.426894, -0.148339, 1.114620, 1.722597, 2.906683, -4.046819, -0.608425, 2.326933, 4.049597, 2.219220, -3.582969, 0.944141, 2.247261, 2.927602, 3.947375, -2.584551, 0.283679, 1.503581, 1.772515, 3.977071, -6.105417, -1.112067, 3.002231, 3.379334, 4.665394, -5.268207, 0.857193, 0.775236, 1.585757, 1.206934, -4.156957, 0.086290, -0.194038, 0.343007, 1.756210, -1.539205, -1.005556, -2.171660, -0.633839, 2.810103, -0.753541, -3.469787, -1.461988, 0.395525, 1.914483, 0.172670, -1.926967, -1.428919, 0.217587, 0.115570, 0.647688, -1.915435, -1.608298, -1.752930, -0.653925, 
-0.118561, -0.109536, -0.020360, -0.112218, -0.041540, -0.056999, -0.182807, -0.275736, 0.223214, -0.035473, -0.105625, -0.202820, -0.098359, -0.062574, -0.002793, 0.039695, 0.252480, -0.174821, -0.231772, 0.044148, -0.275958, 0.186572, 0.015433, -0.024177, 0.004002, -0.300489, -0.309592, 0.013346, 0.172778, -0.010277, -0.125255, 0.080050, 0.009553, -0.122448, -0.075458, -0.103065, 0.026705, -0.058918, 0.122431, 0.076915, -0.195061, -0.016424, 0.230307, 0.069570, 0.115667, -0.237028, 0.091321, 0.050425, 0.224851, 0.022139, -0.119099, -0.067839, 0.024669, 0.046716, 0.116771, -0.132948, -0.131495, -0.099287, -0.029184, 0.178477, -0.126562, 0.008945, 0.010882, 0.164951, 0.075970, -0.181381, 0.014526, 0.105041, -0.050196, 0.045503, -0.053784, -0.036991, 0.103749, -0.027854, 0.149548, -0.214621, 0.011917, 0.076646, -0.020675, -0.044630, -0.011782, 0.017829, -0.036133, 0.043145, 0.003278, 0.065808, -0.051353, -0.098571, 0.142255, 0.111601, -0.075855, -0.118207, -0.004744, -0.005255, 0.005207, 0.301127, 0.022598, 0.030503, 0.050186, -0.059819, -0.074844, -0.208652, 0.057765, -0.169579, -0.077122, -0.036013, 0.282985, 0.087200, 0.037533, -0.028697, -0.070961, 0.116584, 0.048577, 0.006834, 0.224577, 0.042310, 0.302595, 0.169431, 0.058941, 0.018217, -0.103091, 0.236828, -0.045381, 0.076410, 0.194929, 0.020388, 0.078924, -0.084796, -0.018962, 0.173431, -0.095852, 0.169232, -0.170990, 0.075540, 0.264987, 0.093239, 0.364889, 0.164327, 0.031436, -0.095834, 0.117905, -0.005710, -0.072189, 0.060012, 0.045842, 0.121473, 0.072204, -0.099716, 0.195898, 0.119757, -0.315419, 0.206786, 0.240074, 0.040230, 0.108043, -0.036124, 0.234631, 0.239713, 0.307714, 0.068475, 0.121939, -0.223183, 0.020271, 0.179918, 0.225284, 0.087844, 0.091216, -0.011350, 0.089232, 0.078885, -0.003461, -0.039134, 0.164193, 0.314006, 0.110403, -0.256909, -0.206564, -0.018341, 0.067225, -0.037692, 0.383038, 0.229937, 0.257538, 0.172295, -0.070833, 0.228861, 0.023568, 0.077486, 0.210608, 0.432831, -0.041731, 0.092533, 0.155239, 0.189874, 0.001435, 0.243024, -0.201107, 0.015913, 0.140033, 0.344646, 0.261850, 0.063057, 0.117445, 0.214474, -0.199183, -0.076120, 0.221305, 0.151062, 0.113042, 0.150328, -0.012276, -0.037657, -0.174807, -0.005356, -0.032897, 0.039628, -0.044683, 0.071879, -0.159131, 0.025214, -0.054196, -0.077382, -0.132252, 0.012344, 0.078197, -0.245188, 0.039128, 0.068362, -0.066826, -0.006268, -0.181113, 0.016796, 0.094433, -0.033859, 0.113602, 0.135153, 0.030515, 0.028780, -0.017426, -0.046144, 0.042935, 0.070883, -0.067204, 0.076696, 0.034755, -0.070408, 0.015872, 0.051030, 0.082903, 0.049402, -0.225398, -0.117640, 0.038753, 0.218493, 0.010088, -0.171931, 0.089180, -0.012939, 0.162557, 0.082134, -0.174123, -0.082565, 0.057077, 0.024754, 0.069126, -0.254452, 0.062965, 0.224687, 0.163883, 0.244703, -0.292642, -0.077007, -0.079416, 0.113677, -0.238539, -0.076567, -0.197091, 0.168840, 0.141916, 0.086287, -0.070327, -0.047018, -0.120481, 0.112703, 0.213023, -0.102914, -0.261638, -0.049242, 0.031997, -0.084603, 0.059048, -0.287405, -0.227330, 0.017919, 0.230237, 0.079103, -0.009711, -0.169605, -0.173055, 0.181872, 
1.977565, 3.214526, 8.157408, 9.359563, 3.183837, 3.934878, 7.355331, 10.259284, 0.144042, -1.342660, 2.961338, 5.455434, 3.935740, 1.721184, -2.496258, 5.727457, 2.289235, 8.627550, 7.869081, -0.584342, 11.108469, 3.515980, 5.038285, 4.091765, -2.436783, 12.792965, 7.781963, 1.427574, -1.531909, -5.688622, 13.550047, 6.247685, 0.822224, 0.451136, -4.758161, 11.275480, 2.478402, -1.979643, -2.200406, -8.341323, 13.097383, 4.528598, -4.978223, -5.343899, -6.342736, 15.972833, 6.147909, -3.019523, -7.415970, -4.997245, 10.664850, 7.238664, -1.266677, -5.403864, -9.087450, 12.137328, 8.780087, 0.854378, -1.015721, -5.968858, 11.020296, 5.081882, -0.230534, -1.664171, -5.463493, 9.285693, 3.895639, -0.651870, -1.342364, -3.319588, 9.651862, 4.520947, 0.244454, -0.956452, -4.540110, 8.009353, 3.877646, 1.011956, 0.174989, -1.312432, 4.873498, 3.564275, 0.949778, 0.450426, -0.905533, 4.751363, 2.918535, 1.118358, 0.387235, -0.204558, 4.001336, 3.798484, 1.213939, 0.263812, -1.682005, 0.774208, 2.766660, 3.606795, 2.828288, 1.895265, 3.693976, 6.006532, 2.907633, 4.380925, 1.794090, 2.414351, -0.732138, 0.213657, -0.101387, 0.645763, 5.809448, 3.852001, 1.954347, 0.989767, 0.956056, 1.609067, -0.874416, 0.192346, 1.365248, 2.697552, 1.949610, -1.346437, 2.390546, 3.215631, 0.784685, -0.843262, -1.072324, 2.774475, 2.936946, -2.797345, 0.382423, -4.007720, -0.743937, -2.308783, -9.770436, -6.439438, -9.347695, -4.752533, -1.680026, -1.086996, -5.453301, 3.223774, 4.175231, -0.941303, -4.400522, -2.423075, 0.884399, -2.056356, -6.113902, -4.314655, 1.075785, -0.465659, -7.242266, -5.521560, -4.313004, 5.115402, -2.508904, -4.890935, -6.934149, -5.475894, 4.799149, 0.470558, -8.316189, -10.105342, -10.702674, 0.027398, -8.199343, -8.811776, -10.316865, -3.869831, -2.766236, -2.324627, -5.069152, -8.426139, -3.578239, -2.431154, -1.311872, -5.374952, -7.729537, -8.343751, -10.138809, -4.501919, -9.231916, -9.974763, -10.110881, -10.111848, -8.799665, -5.286886, -9.189443, -8.967029, -2.649661, -11.057498, -12.155559, -12.439221, -10.426838, -7.280804, 0.545703, -10.601351, -14.240561, -15.229117, -9.607781, -8.464292, -10.493754, -12.168464, -9.219977, -9.064795, -10.982879, -11.622431, -7.805852, -4.885300, -6.320958, -6.997988, -6.180470, -4.941199, -3.281948, -6.665358, -5.448090, -3.250674, -1.889311, -0.373822, -3.131471, -2.681156, -0.988713, -0.494082, -0.438111, -3.432543, -2.554607, -0.454504, 0.338832, 1.385617, -1.606300, -1.010104, -0.295344, -0.280123, 0.301387, -3.596826, -2.981837, -1.335371, -0.793440, -0.706520, -0.768470, -1.157127, -2.091409, -2.323105, 0.552288, -0.675658, -1.149667, -2.427317, -2.465493, -3.244677, 2.480169, 0.084535, -2.681594, -4.727419, -1.969981, 2.070656, -2.399118, -3.750122, -4.962414, -5.876159, -0.688345, -2.157640, -1.925371, -1.636289, -4.944484, 6.254362, -1.074449, -7.456177, -8.150472, -8.644264, 3.707123, -3.343774, -1.895069, -2.654707, -1.848375, 4.888705, -2.869767, -1.767081, -2.290828, -4.600643, 1.371015, -0.591623, 1.631367, -0.223219, -5.730585, -1.086664, 4.777841, 2.180830, -1.060905, -2.556784, 1.617977, 2.759796, 1.153484, -1.467730, -0.622916, -3.208316, 2.376775, 3.375683, 3.495867, 1.098918, 
0.118561, 0.109536, 0.020360, 0.112218, 0.041540, 0.056999, 0.182807, 0.275736, -0.223214, 0.035473, 0.105625, 0.202820, 0.098359, 0.062574, 0.002793, -0.039695, -0.252480, 0.174821, 0.231772, -0.044148, 0.275958, -0.186572, -0.015433, 0.024177, -0.004002, 0.300489, 0.309592, -0.013346, -0.172778, 0.010277, 0.125255, -0.080050, -0.009553, 0.122448, 0.075458, 0.103065, -0.026705, 0.058918, -0.122431, -0.076915, 0.195061, 0.016424, -0.230307, -0.069570, -0.115667, 0.237028, -0.091321, -0.050425, -0.224851, -0.022139, 0.119099, 0.067839, -0.024669, -0.046716, -0.116771, 0.132948, 0.131495, 0.099287, 0.029184, -0.178477, 0.126562, -0.008945, -0.010882, -0.164951, -0.075970, 0.181381, -0.014526, -0.105041, 0.050196, -0.045503, 0.053784, 0.036991, -0.103749, 0.027854, -0.149548, 0.214621, -0.011917, -0.076646, 0.020675, 0.044630, 0.011782, -0.017829, 0.036133, -0.043145, -0.003278, -0.065808, 0.051353, 0.098571, -0.142255, -0.111601, 0.075855, 0.118207, 0.004744, 0.005255, -0.005207, -0.301127, -0.022598, -0.030503, -0.050186, 0.059819, 0.074844, 0.208652, -0.057765, 0.169579, 0.077122, 0.036013, -0.282985, -0.087200, -0.037533, 0.028697, 0.070961, -0.116584, -0.048577, -0.006834, -0.224577, -0.042310, -0.302595, -0.169431, -0.058941, -0.018217, 0.103091, -0.236828, 0.045381, -0.076410, -0.194929, -0.020388, -0.078924, 0.084796, 0.018962, -0.173431, 0.095852, -0.169232, 0.170990, -0.075540, -0.264987, -0.093239, -0.364889, -0.164327, -0.031436, 0.095834, -0.117905, 0.005710, 0.072189, -0.060012, -0.045842, -0.121473, -0.072204, 0.099716, -0.195898, -0.119757, 0.315419, -0.206786, -0.240074, -0.040230, -0.108043, 0.036124, -0.234631, -0.239713, -0.307714, -0.068475, -0.121939, 0.223183, -0.020271, -0.179918, -0.225284, -0.087844, -0.091216, 0.011350, -0.089232, -0.078885, 0.003461, 0.039134, -0.164193, -0.314006, -0.110403, 0.256909, 0.206564, 0.018341, -0.067225, 0.037692, -0.383038, -0.229937, -0.257538, -0.172295, 0.070833, -0.228861, -0.023568, -0.077486, -0.210608, -0.432831, 0.041731, -0.092533, -0.155239, -0.189874, -0.001435, -0.243024, 0.201107, -0.015913, -0.140033, -0.344646, -0.261850, -0.063057, -0.117445, -0.214474, 0.199183, 0.076120, -0.221305, -0.151062, -0.113042, -0.150328, 0.012276, 0.037657, 0.174807, 0.005356, 0.032897, -0.039628, 0.044683, -0.071879, 0.159131, -0.025214, 0.054196, 0.077382, 0.132252, -0.012344, -0.078197, 0.245188, -0.039128, -0.068362, 0.066826, 0.006268, 0.181113, -0.016796, -0.094433, 0.033859, -0.113602, -0.135153, -0.030515, -0.028780, 0.017426, 0.046144, -0.042935, -0.070883, 0.067204, -0.076696, -0.034755, 0.070408, -0.015872, -0.051030, -0.082903, -0.049402, 0.225398, 0.117640, -0.038753, -0.218493, -0.010088, 0.171931, -0.089180, 0.012939, -0.162557, -0.082134, 0.174123, 0.082565, -0.057077, -0.024754, -0.069126, 0.254452, -0.062965, -0.224687, -0.163883, -0.244703, 0.292642, 0.077007, 0.079416, -0.113677, 0.238539, 0.076567, 0.197091, -0.168840, -0.141916, -0.086287, 0.070327, 0.047018, 0.120481, -0.112703, -0.213023, 0.102914, 0.261638, 0.049242, -0.031997, 0.084603, -0.059048, 0.287405, 0.227330, -0.017919, -0.230237, -0.079103, 0.009711, 0.169605, 0.173055, -0.181872, 
43.500000, 38.166667, 37.833333, 38.416667, 30.875000, 24.750000, 23.916667, 19.875000, 15.375000, 11.541667, 9.875000, 9.833333, 10.375000, 8.583333, 8.166667, 7.750000, 11.458333, 9.250000, 9.625000, 13.833333, 16.375000, 23.833333, 31.750000, 37.041667, 43.375000, 51.916667, 55.833333, 54.375000, 60.041667, 65.541667, 64.083333, 64.291667, 66.208333, 59.250000, 60.416667, 56.791667, 53.708333, 47.375000, 39.500000, 38.833333, 26.750000, 18.625000, 13.583333, 11.833333, 9.750000, 10.875000, 7.916667, 9.125000, 10.166667, 13.958333, 14.416667, 16.250000, 19.583333, 21.708333, 26.291667, 30.333333, 32.750000, 34.208333, 36.416667, 40.708333, 
1.626033
