# Supplementary material for: A medical imaging analysis system for trigger finger using an adaptive texture-based active shape model (ATASM) in ultrasound images
Source: PLoS One. 2017 Oct 27;12(10):e0187042. doi: 10.1371/journal.pone.0187042 (PMC5659776; doi:10.1371/journal.pone.0187042)
Supplement: S1 File — (ZIP) [file pone.0187042.s004.zip › ATASM_public/Param/tendon/clearboundary/Tendon_eigvec.txt]

0.055357695425211 -0.005912677492188 0.158713439046724 -0.123749476367396 -0.060161076513441 0.115847658806351 0.1183178526793 0.145042600966734 0.198094960786169 -0.155002016965986 0.034783292494911 0.043258225989465 0.142771883756634 -0.037095502654141 -0.298936449015015 0.179280067601835 -0.341187826327841 -0.176365667620283 0.299987611876733 0.275161257055408 -0.056556978494848 -0.069478160679995 0.032792071681605 -0.348807609768712 -0.247432730993284 -0.086363424713531 0.313062516154656 0.177075053060224 -0.053406370199503 -0.077401401824292 -0.036510545690586 -0.115065570956622 -0.023102228688841 -0.152588230110631 -0.050419401407263 -0.046683757503801 -0.024663460930347 0.007978686289793 -0.005913440966914 0.003520084203692
-0.089129942202099 0.146991760923142 -0.03255910569396 0.162907822347074 0.070531213859207 -0.12077062750022 0.131992961147262 0.126673355331332 0.064468652069966 -0.326207743186362 0.142620976095003 -0.029817637824492 0.07091335552254 0.267333258205664 0.179108779574462 0.294644078408987 0.23604579457447 -0.090536881988994 0.320463178742201 -0.001896558392194 0.052542187086248 -0.003626790689248 0.123651787617339 0.020566038361923 0.113876071396313 0.09131163029399 -0.09410337799334 0.254573697129329 0.135855867520154 0.100552639739361 0.041492490315592 0.00141722988103 -0.236445791589851 0.257459453813146 0.099617083649841 -0.053845635675328 0.156277450478685 -0.001538142486866 0.006583755257008 0.304612332578399
-0.153091548372221 -0.089961182818193 0.158377066516046 -0.051115531106833 0.180022323963524 -0.049911382240631 -0.032202645070455 0.131728242121806 0.036073674638836 -0.025731445688589 0.0494404862514 0.196848961523557 -0.137170436669315 -0.050981504095706 0.095113598946728 0.020354214210559 -0.060331372105336 -0.196032299487238 -0.124499876991721 0.211332513287505 -0.198023078878924 0.081818210007838 -0.024187804016835 -0.126663628914371 0.507749600949173 0.284071889660005 -0.050654133051465 0.090287321442105 -0.288218706220219 -0.131658175197792 -0.028165111994 0.250396179608311 -0.099333500698255 -0.170588371520505 -0.054868597530034 0.128323454876498 -0.116054067855524 -0.246337427205576 -0.016883135673323 0.051824422770329
-0.332427815645063 -0.210994683685729 0.123211202099935 -0.129123590459154 0.202568980527638 0.183449914064276 -0.207682617443409 0.088816863260119 -0.017389071299019 0.155852952763375 -0.085696310461318 -0.067042541006037 -0.07637095664647 0.04375943245358 0.186370901013101 -0.027388684048156 0.121486418520587 0.20559329616013 -0.184572240981373 0.266904225629294 0.15220716918508 -0.116889394103647 -0.260982012856186 -0.066541612799318 -0.272260178204017 -0.032918920445762 0.159285404693679 0.085744246530892 0.045594149912697 0.144126077096211 -0.120177170461395 0.042327624628099 -0.240247599353778 -0.029205831078444 -0.0312275762593 -0.13814806108886 0.152598846170277 -0.015732342649843 0.002217844814553 0.294714461770806
-0.003938395646401 0.33609885186802 0.012308853801205 0.185365752157678 -0.223031782237196 0.083741205480822 -0.261474521324665 0.019298004919404 -0.122126400451841 0.054452032250195 -0.018487209930016 -0.009441573435711 0.231255434119029 0.344363611919286 -0.152284002403474 -0.358429472198172 0.046526469549382 0.028342035805183 -0.138545845949727 0.194135255893319 -0.112319396809215 0.02360057287716 -0.007955138286604 -0.160508957924605 0.024228784185225 -0.050721847833693 0.134644816592483 0.077930289185149 0.229293071814454 -0.177434806812714 0.048973933243304 0.077193924756497 -0.056344687872974 0.13887449497177 0.091371593250271 0.250830332009903 -0.07382153047068 -0.247357082143538 0.016452843356168 0.07559789090307
-0.148558685363231 0.137943634721447 -0.126404930055449 -0.111387013420911 -0.322765751927276 0.106806720290968 0.153082522376382 0.056719847441192 -0.270846195688033 -0.121378882006977 0.152066047025798 0.234339599490268 0.175831652246525 -0.267541742478732 -0.216470436105647 -0.062447961972681 0.113496059874356 -0.222937718891348 -0.276888729161471 -0.064980100381973 0.103128682381712 0.222080441723194 0.123070129210222 -0.00082199662173 -0.148500819095165 0.047830889068422 -0.026140690440597 -0.038120421523701 -0.180312303011587 0.179899145184893 -0.049053516980488 0.18836481980918 -0.098726253273255 -0.035556508977219 -0.049316804497084 -0.082079992039636 0.158872455020883 0.076745579594145 -0.034240284037013 0.26191095958138
0.113415116813582 -0.218985644073413 -0.108302221724837 -0.229222604870022 -0.1584659002737 -0.144469591900331 -0.06084609994789 -0.260910519834242 0.017614613719974 0.054842901706497 0.049840847801726 -0.056863868181393 0.027844544434209 -0.130425186505969 0.133539833506985 0.196862017402331 0.077181994176616 0.115030151701977 -0.021228792065266 0.27362674211646 -0.022602859135267 0.128807933858418 0.267234650158184 0.156038760606673 -0.195430230309197 -0.049236150646857 0.058563303048278 0.057255991068907 -0.240473733607905 -0.06630040002139 0.257254772442391 -0.160290321821151 -0.105733150641504 0.130866485363259 0.114874317996514 0.351961819950811 0.003893600029327 -0.300143776305929 0.020789854318082 0.095033146483729
0.344549283281357 -0.149738214481574 -0.003751068223143 0.035148557244397 -0.020980374215728 0.171182891945568 -0.243033812802158 0.014109856581463 -0.025975692418108 -0.101551713578619 -0.14540749083432 -0.160693518027493 0.23165935527547 0.131334037552996 -0.084104466377779 -0.109659434206406 0.018637422591764 0.193443516089635 0.047386895942657 0.044794323545553 -0.031635862452294 -0.2332955462523 0.303307341169508 -0.089242133379863 0.176539568984916 -0.118168582711584 -0.264646231802845 -0.025320199086138 -0.345134683808758 0.144406857600943 0.042364059811972 0.121079860212536 -0.139364394376346 -0.207741854867327 0.068832861562984 -0.240539908375928 0.069119186959243 0.064670500015896 -0.054810558904914 0.11771707736852
-0.114324523341416 -0.09364106092575 0.046049460515091 0.084136588861822 0.133002325916495 -0.15333048492063 0.021425529156781 0.324424764143829 0.144546038316795 -0.286679348951963 -0.267047016603073 0.058752970720959 -0.064463965124301 -0.123269656874985 -0.182905940775636 -0.184837109705649 -0.045925603641502 0.160551751758102 0.00114389377573 -0.06830582068139 0.093663954699644 0.021027603774071 0.1441964695556 -0.094295622180624 -0.019431689821396 0.050617279128968 -0.051594280565735 -0.354960518948691 0.139399705268437 0.218156120109124 0.226259508523782 -0.182980097440578 0.111646616295873 0.004100240081722 -0.165612780058093 0.18924536902448 0.105785467842437 -0.28942656108234 -0.025689277116037 0.176478065553297
0.027653484701263 0.074165384461048 -0.136234836854056 0.168628201158335 -0.067712881804111 -0.224902964303597 -0.124447043875115 0.154158021038826 0.07574945773707 -0.059314372850146 -0.079247170410125 0.190298096934657 -0.260385379405406 -0.026449551695711 0.028008207930151 0.16268160284196 -0.024324859567316 -0.048106562657483 -0.067418658876492 0.421984422925562 -0.084506722495696 0.016913339860523 0.090979813094204 0.13271951853902 0.016606224709908 -0.319639713111613 0.119816424254219 -0.302408391339198 0.063538170304601 0.006993594880003 -0.101792060986047 0.221102015168431 0.15913423803144 -0.006526404922115 0.364599613444951 -0.138604169706309 0.025548587682932 0.17164337518974 -0.06291211774717 0.05302941450452
0.005893941266514 0.121502334195219 -0.061188914600174 0.040300187095616 -0.276503536083444 0.076481341431834 0.086593342393145 -0.134027232928318 -0.07196116787878 0.103153151599248 0.132804279587174 -0.091601407683274 -0.072960262374286 0.074899293237119 0.282108203090705 0.147845856832645 -0.002747347657004 0.047379939234939 0.182817377202138 0.107394372144408 -0.168885849815176 -0.025486693919221 -0.16901408635131 -0.328941470339252 -0.039023679803819 -0.023525549903355 -0.175543577387733 -0.365881216343408 -0.10591129870592 0.077289424402487 -0.084336617110376 -0.003737607066496 0.250229016919017 0.078500934220491 -0.320624978581517 -0.167590656247716 -0.071136518751485 -0.251390245109355 -0.008363307628154 0.21360584183379
0.149413218523064 -0.136179307745518 0.211526452493825 0.001635208314782 -0.175341471783731 0.23553942259937 0.04247706442957 0.082224296191582 0.211490550833877 -0.097390980793677 0.133453279528304 0.3715998047574 0.093460416783501 0.134677024600447 0.45792793833121 -0.071412604250593 0.053057813480471 0.014097364894968 -0.1822369331926 -0.267818509709182 -0.001341554703274 -0.019409704253698 0.113413522695423 -0.023524727243663 0.109776433961583 -0.17761458181125 0.310602011862687 0.009467113396875 -0.010785999265582 0.108347502341444 -0.098228040783088 -0.187099857864422 0.158232028425371 -0.072099921718822 0.094583615874035 0.078725355234547 0.046833645792819 -0.028066896500074 0.004101706272789 0.03196225639573
0.014212593169608 -0.329523669213194 0.111265839335109 0.159384109876569 0.033673051149265 0.157809967074925 -0.079972715175653 -0.184196753389656 0.121816391374852 -0.081782704360646 -0.033730600986977 -0.131960924543522 -0.068455071521266 0.045103193691864 -0.316065939517016 0.067275358745137 0.230872516455241 -0.274796567517411 -0.163232370483812 -0.048042824123157 -0.142527725326039 0.205044772482776 0.034795568910828 0.117759958645417 0.002216420829532 -0.003099320655537 0.054939794615686 0.047136433835712 0.104136604634903 0.041967558130131 -0.059388391263487 -0.142568868726231 0.13526444346581 0.135740695174988 0.045592784483562 -0.348547905914533 -0.351183565405244 -0.209070940639331 -0.009878382438682 0.177488190642448
0.083000946205062 0.134350850150738 -0.009802638192053 0.013619620843427 -0.171461498770933 0.273835612966779 -0.043852803876006 0.316566954585377 0.059325399777853 -0.275633303532155 0.019792096982845 -0.293908280757496 0.016940493339337 -0.241626853836794 0.070923203789798 0.175371736948273 0.073084065399042 0.12762408593693 -0.119606315641172 0.091310709776114 0.216267587455037 -0.181289749589893 -0.027064738829709 0.205067218206114 -0.048976011144083 0.220420086543877 -0.088824643738529 0.01642359711271 0.003183621193364 -0.153486602444771 -0.353085982537006 0.005235177616758 0.107447526909333 0.01007041245918 0.056871547488951 0.155471239247111 -0.215490610349071 -0.132052170294845 -0.148705133045786 -0.091599379626191
-0.073640393805262 0.14858251312813 -0.092005747459648 -0.004958093542965 -0.176128385742615 -0.303791398383092 0.093967704276427 0.058566442343226 0.040177621763727 0.05256380376081 -0.310826963192855 0.138632170259925 0.159512407425985 -0.224753490009946 0.097164427548561 -0.083646141900797 -0.097762551501048 0.374418586517535 -0.022380734758521 -0.055858306870928 -0.100330752288138 -0.029673000031814 -0.029544477888849 -0.004635733017881 0.103376166821761 0.139754317922476 0.199409498480334 0.250588673823911 -0.124412342654883 -0.024104741394911 -0.001428250961074 -0.121342236247515 -0.033861559624462 0.182047544856787 0.045113112949358 -0.39598770518426 -0.287246707038326 -0.022544276780213 -0.013521166185409 0.103598505389271
0.217892733610553 0.102415546434617 0.242269455474407 -0.141493086855276 0.238214279293643 -0.215958445968654 -0.021037401743811 -0.086526324870027 -0.13053002604283 -0.131770812553084 0.212847925707009 0.109781245620439 -0.126773892143273 0.088564854032152 -0.01124060615662 -0.080082549366956 0.072948337145785 0.130697509126071 -0.064018172329004 0.038445375129524 0.25254593380296 0.13184417936982 0.17135796359543 -0.275703649916496 -0.117903768496291 -0.020905469590492 0.03255509385135 -0.15648023478797 -0.052157062187546 0.143656456030633 -0.219572576073904 0.035319874208296 -0.230568091938524 0.240421028162924 -0.050765852673546 -0.019905220916838 -0.361348436066367 0.048670012630879 -0.160978568609392 -0.17257037058605
-0.006714548298509 0.023242629592692 0.053460498944402 -0.025426583784497 -0.051841291320611 0.088618131128907 -0.252097425980397 0.214535067756485 0.009953511899464 -0.013644720184002 0.364733120493224 -0.007346475506863 -0.174534266778177 -0.265169678715565 0.19869295505931 -0.145346390481616 -0.140492697350354 0.048814940691399 0.030124854020147 -0.042000814390289 -0.032536506723244 0.213740536876894 0.137919750176339 -0.092892553555556 -0.093495018023953 -0.068805355755803 -0.276584375151836 0.079080777199358 0.263392462782659 -0.2850010825274 0.310243428862095 -0.111375202043016 -0.124757394449193 -0.115114341749042 0.077102859185382 -0.296572018149759 -0.053165190740997 -0.014108824360896 0.014103655375362 0.020685950934695
-0.068256319187012 -0.178070969418989 0.02172897295319 0.243385890302192 -0.134788784507376 -0.029907977342507 0.152218133301402 0.024470723480688 0.019490359781471 -0.008640263487887 -0.188273424475634 0.140039861005458 0.327019624648184 0.036612854130144 0.234578305250263 0.026896066812433 0.119875835275954 -0.272445965086737 -0.053714947760763 0.191659951489094 0.084044071028716 -0.116237877738042 -0.105670693552908 0.035450989556783 -0.136754808124354 0.042937394026554 -0.123365799727762 -0.221621483596133 0.087929780009425 -0.049986872226932 0.267037902558168 -0.04331480117065 -0.327243416183053 -0.120252843790673 -0.103276212768951 -0.044703586883596 -0.261149158562559 0.076430920280323 -0.196400156682494 -0.255360532542061
0.251649389310142 -0.128083103931899 0.194560510392154 0.078830885191954 -0.055720611847549 -0.215987669921268 0.144216769036143 -0.119814929297763 0.027686716258997 0.001611215804875 -0.115927531460458 -0.066148562015659 0.152297857971594 -0.054171830193745 0.003316385480942 0.288720253285308 0.103675045803173 0.216399603926242 -0.189571682223194 -0.105602895639998 0.101485939915118 0.171681185176372 -0.001360028804801 -0.24052959719595 -0.061459513206559 0.104391986372071 0.0354533373635 0.025702584957418 0.323659633805045 -0.209698650136103 -0.016552309838338 0.407746684111695 0.054094668109409 -0.245365687281398 0.014763907646726 -0.057897726098217 0.182148288805372 -0.121510127861899 0.115866564053385 0.031429622797581
-0.155374528937528 0.110668569293485 -0.012837126289896 -0.17940235302212 -0.171770939999439 0.047060493269928 -0.165055592270994 0.049655728664616 0.230179839404938 0.100191535827929 0.086106281845869 0.137845495090645 -0.105343539309588 0.161199354084198 -0.176911930822651 0.35309188127943 0.011189780641038 0.158568899811689 -0.246706369948967 -0.072506053836958 -0.300004316394653 -0.214486883094797 0.213718464867873 0.030813741304332 -0.039572270341559 0.105403581787151 -0.067314828648203 0.057294115027933 0.174294668266467 0.265115223362152 0.124537789124687 0.103737857656037 -0.090999513203733 0.057377888210477 -0.213632356743627 -0.060386480575258 0.027964376158449 -0.033229570025965 -0.114828096725711 -0.299937778712577
0.007099358220511 0.203402573285786 0.071345000603369 -0.099473600896589 -0.113414646567162 0.158219495934528 -0.344566389009712 -0.197239589230098 0.354272577010736 0.017795246104846 -0.372681819698519 0.214567198681345 -0.070830992076917 -0.092411327819512 0.014540138384375 -0.011609316308906 0.235559385249006 -0.054072483475039 0.302177978258043 -0.034063449804995 0.058158032543132 0.29727729018904 0.043402940240934 0.000443302231907 -0.019330410986992 0.158484516600479 -0.054736858605396 -0.130342361769292 -0.025334397620546 -0.159461853308839 -0.192110184354933 -0.033749237552458 -0.153285460165773 -0.009029831716896 -0.114628189458154 0.025849882386978 0.113363859055973 0.132963808562687 0.037041176823197 -0.001532492009491
0.045287969450959 0.018267602750513 -0.038553241711773 0.244294242180977 0.120934306736715 0.171400371772507 -0.174595807545985 0.001723095589284 -0.318063930177299 -0.180608894605726 -0.178619331446589 0.25623942480822 -0.017966441414869 0.032546503244557 0.090402012037837 0.153590580641573 -0.18425937297178 0.065955253209646 0.093577551868123 0.058591579790631 0.150956193298029 0.237522978954682 -0.032993827567738 0.192587625860018 -0.088457340766631 -0.20484598291741 -0.006326873221754 0.285907207507095 -0.083570815480917 0.091139276338961 0.048789001285251 0.132853121636952 0.129266633385903 0.050149114930473 -0.299061618663834 -0.099960541940152 0.057311368115733 -0.272324500112634 0.02223384049503 -0.257113791717677
-0.059283536877534 -0.139433016729211 -0.03533152836034 0.13063167205042 -0.151733789477601 -0.115610506966883 0.002968449886813 -0.022630715246585 -0.025849875380567 -0.007066432865882 0.107588702682304 -0.07443526252547 0.036307583480918 -0.155721211087089 -0.164364873574914 0.10939379094696 0.032887999334663 0.150404067275953 -0.079896125242072 0.043519030622531 -0.010662971689435 0.089222608694294 -0.092960090580308 -0.025796118530388 0.404216362667107 -0.431258163706354 0.00221172689325 0.016604707815799 0.100811852065496 -0.134831333134953 -0.270353256771886 -0.292105813539371 -0.294214890717123 0.003426810825819 -0.305288404536323 0.07989575494053 0.169443886793701 0.050003695566151 -0.189623924124703 -0.018262433642801
0.134942050010361 -0.168062689045344 0.053423542916322 -0.214449549387923 -0.27319869538265 -0.196490565275694 0.198280291382483 0.213640739455527 0.199862412351333 -0.041855655620872 0.0088916982814 0.05962251350192 -0.187003282914254 0.106659232711075 -0.078281516054841 -0.344433138118932 0.243888133653238 -0.080941081935462 0.081883612664385 0.089288948054152 0.044931004848845 -0.09688216935699 -0.191500516390435 0.085157728659345 -0.095042356141723 -0.168703900229902 -0.207370561611925 0.173204253957078 -0.081607048706903 -0.043954952170038 -0.095828473324539 0.147629801760157 -0.027282609612082 0.133937526050712 -0.051279577755048 -0.140222407455851 0.146161939971181 -0.238338691824422 0.188012237716208 -0.222400419948186
0.09806928858496 -0.038235037362588 -0.167036180944561 -0.008315130347179 0.136226310019479 0.012366047140273 0.164636598136378 0.256651400444021 0.086606919117847 0.220463923202772 -0.147882571352735 -0.273636083076792 0.073035367288174 0.006589321096422 0.210928560476571 -0.165022939116731 0.018521922695017 -0.095541378272703 0.008243486259536 0.032316328800575 -0.31623529442148 0.397255060072445 0.2030348969699 -0.067762779594225 -0.141135866289497 -0.002904366020659 0.011086811382498 0.150446248627172 0.050474762133622 0.155288198950333 -0.180622934878344 0.085099737406443 0.039805361173712 0.022514663758489 -0.066558316203937 0.05365009238352 0.095069306092668 0.024251065137704 -0.412356476378326 -0.082585286622066
-0.151135879382227 0.159470295236271 0.048354641843739 0.219473550262371 0.142471066149242 -0.22961627412451 -0.189013569005332 0.007436692531674 0.148165323749417 -0.039142889923262 0.017765262894039 -0.214806351577922 0.163600512982163 -0.066546653039844 0.126593390604506 0.054262851937673 -0.148057360153377 -0.257343575787393 -0.2411646230238 -0.220811814144785 -0.087082567305612 -0.085643932027372 0.104446872332139 -0.062415779871819 -0.208605989903267 -0.085247432756642 0.026989609616838 -0.139658186830663 -0.288760637342717 -0.112181508912614 -0.19678270637852 -0.066125656954511 -0.14955836915646 0.117327099643476 0.03644699239719 -0.125150314107417 0.221801866791768 -0.212106348847676 0.247851311948641 -0.169420024212001
-0.165256683396431 -0.023493429164091 0.256834987172644 0.2302244883253 -0.058843159412957 -0.079447259570006 -0.058685534910973 -0.404660479185426 0.210272033436293 -0.223310961401961 0.21580359896682 -0.012138801087663 0.065859731030422 -0.187568835949477 -0.002641360019495 -0.235436979690714 -0.056426459976724 0.104885153433672 0.050727706418679 0.127609877031 -0.029600241459249 -0.066181124870107 -0.12640911231212 0.0122576843341 -0.05091576554421 0.123172304173284 -0.055183798821393 0.119495264358073 -0.066524761312324 0.110474649768295 0.062314740640952 0.116539866479695 0.20710077502927 0.077275154845236 0.098005969575257 -0.015230429577448 0.242674771647842 0.036280841452305 -0.435299994227846 -0.091872984129453
0.019069722745338 0.022900582264005 -0.149520298629935 0.233540913571818 0.065128318022847 0.258822672533227 0.35110438133597 -0.241159894121516 -0.110422859630588 -0.171534873674394 -0.090384358313701 0.148929998742044 -0.298410942010768 -0.086174775226849 -0.004563093809067 -0.106520237651745 0.00291646419222 0.180472539277389 -0.027676464963817 0.060325757209237 -0.322084807199206 -0.088481013156967 0.086804237844348 -0.102317693968681 -0.137656443035054 0.092120742389073 -0.084499908923179 0.010388774342907 0.088284801185008 0.027831374977694 -0.201753607475006 -0.134379947477124 -0.306994991649284 -0.14250180144146 0.220762286514529 0.031443937219935 0.060523219293037 -0.133432147332832 0.154717518960313 -0.107186817161714
-0.138769751858959 -0.15192764165875 -0.098145636381285 -0.009849229208327 0.05294705115835 0.121037044987305 0.00527987429382 0.11379062442777 -0.118052887658994 0.06332142463911 -0.156943881735792 0.179910090535415 0.001042723172889 0.068069033908851 -0.088708514112979 0.176129052972939 0.170381622660911 0.022602039383746 -0.137403716743429 -0.018663014197284 0.105245541766416 -0.007273792015548 -0.000570417996171 -0.46478346512814 -0.001822639878056 0.016344404550554 -0.242394153414492 0.081532321147572 -0.156370436342662 -0.271371105163267 0.055722050755484 -0.206027234877474 0.259231274422553 0.303614898479645 0.263091150766481 -0.000537581191173 0.161122843122252 0.088657268634696 -0.157389766129479 -0.163088461306912
-0.197232659982665 -0.163609278871701 -0.106595084850446 0.144903294080644 -0.21521378049628 -0.202628259376779 -0.20527780046119 0.043268056451133 -0.019854333370579 0.257186975761644 0.083504625952729 0.086158610516791 0.03008582477497 0.04280768116278 -0.069707108951355 0.061299355913301 -0.083376919541835 -0.01465489799479 0.258351897956789 -0.16976833575197 0.208399421751482 0.071662126813775 -0.018468782568518 -0.11325092522667 -0.039503569853192 0.046156190884565 -0.153030825911203 0.101833211096168 0.033705075850634 0.328157505924901 -0.269498257958999 -0.049614807977783 -0.02847080632866 -0.305823607740317 0.325645392840136 0.112497100653396 -0.157879411841241 -0.222615252107677 -0.034271708385907 -0.061143425699576
0.11543564136799 0.085825480338794 0.077620805621378 -0.124344215582174 -0.082593649621581 0.181294277236594 -0.034532030530683 -0.001453443919399 0.001794294054161 -0.036843972997637 -0.107766205619875 -0.228018034456518 0.061727658281618 -0.285017035048771 0.069940014417985 0.071560615723623 -0.024660342939169 -0.105072855563006 -0.022989584465533 0.099403498444328 0.024727209328738 0.159604838231925 -0.253328487034647 -0.200719616103744 0.303205356667747 -0.048231411406884 0.062943724711722 -0.046345477665119 0.112901821636416 0.455192997542015 0.193076763983161 0.005760683987444 -0.11610041875918 0.217367488312652 0.26363372942512 -0.01111868299555 0.065265985521486 -0.034486788117281 0.215507878249604 -0.253833711419076
-0.042739129127415 -0.060202738015298 0.177302890440566 -0.003248797270677 -0.161335670680908 0.004243103003292 0.016772383185655 0.176330603476666 -0.040614619733941 -0.2086208954379 0.01917687969719 -0.098457844645769 -0.040359449027848 0.342369819990734 -0.093578851834548 0.117173796818351 -0.1378415637503 0.262573416901491 -0.014342867178852 -0.16428886223086 -0.230161293048553 0.397285243754695 -0.367986762333179 0.146359057164872 -0.124987784514379 0.064590689604525 -0.006408423252603 -0.183874683515077 -0.285028256008992 -0.057897190428601 0.095317769875788 -0.028681276790787 -0.158550432706021 -0.042191326009129 0.174977330898455 0.041378513156599 -0.004339655786092 0.123174788853294 -0.055786409909737 -0.025122312877987
-0.062032607451668 -0.382888649605032 -0.259002351004915 0.289018845861897 -0.082045823285011 0.08652711898216 -0.08688371208883 0.128519939377572 0.058545537380086 0.021591936334901 0.275427291049298 -0.021937342894665 0.065268225637643 -0.02899529749476 -0.032027472679561 -0.107646630958674 0.049052689168756 0.180802122536279 0.143960006479387 0.101600358207377 0.020757946345607 0.090854045374242 0.14341818846211 -0.075263360825723 0.03514678354437 0.29665284358953 0.280285320706583 -0.125071451796884 -0.051297747085184 -0.022369715071652 -0.031403241717857 0.161547484132324 0.003252423512252 0.222405513953795 -0.15786479497112 -0.005487613020113 0.01825083910062 0.202736600300396 0.31399328396374 -0.183109017738138
-0.05147445436716 0.125725920401921 0.296882625910695 0.324502092289494 -0.042683336424906 -0.002678314801584 -0.004137299478666 0.158675163157305 -0.071862411020741 0.140423375060036 -0.027432825093424 -0.091606845429806 -0.208410444823666 -0.260364903408444 -0.043631336457928 0.065139294492594 0.430836869112933 0.046256484399061 0.126332841316784 -0.154222642087265 -0.156514355681435 -0.105157515309558 0.026524386192418 -0.117629212710554 -0.12587147314728 -0.237516906852669 0.107544222970917 0.156277932492403 -0.236969224778399 0.05655445614524 0.201261915616003 0.119662284169583 0.018494963218335 -0.076504812980915 -0.0650006280206 0.215731666858115 -0.178247337665483 0.13215508762393 0.057020186269527 0.014370642051106
-0.420450489088098 0.032280516523481 0.421393425534583 -0.049327194449195 -0.098290935188454 0.056755670169382 0.246007463509029 -0.044508697185456 -0.048392250022435 0.070058584215861 -0.093239135137485 -0.138838552300832 0.124681772345451 0.112776042269292 0.047229187654168 -0.035836886884197 -0.080885904975944 0.123947493902935 0.007534152285287 0.23609517697038 0.064042328535122 0.16199484538268 0.388802201722889 0.121115559363151 0.086738506990847 -0.10016571990108 -0.221177391987292 -0.006626793419752 0.032221087890295 0.018547911484123 -0.114442057508233 -0.052512986937222 0.169335374835112 -0.016330508043197 0.008648263224596 -0.017051449998486 -0.064261637979227 0.13178042137575 0.284931692882882 -0.100815626729198
-0.1669059140449 0.002726906917124 -0.364090589306621 0.009011025910272 -0.019363268838557 0.0310966231624 0.035504941641169 -0.170661203116212 0.392539434712712 -0.266623592499086 -0.070360064853743 -0.113637209302501 -0.093132781012948 0.088247654257878 0.087572351416658 -0.045975632559277 -0.140541154316957 0.02534265779007 -0.222892194160118 -0.069968819604171 0.148353004891688 0.104370076500801 -0.065069517808402 -0.226553577992486 -0.033277010212043 -0.261594127828031 -0.154718719299634 0.198737299920281 -0.064072639462692 0.031936452325365 0.075575915224237 0.201335031512896 0.017220320655655 -0.051830815090909 -0.092255381934255 0.183136007251027 -0.297187180306068 0.183456915120203 0.124146669556535 0.090993935712498
0.1444389894341 0.157247590435666 -0.088666366449082 0.010327238778656 0.262466637479238 -0.150402324777514 -0.093861076992115 0.063730456245604 0.103897080500782 -0.057244724610845 0.207696808776245 0.15634176388929 0.322468368806261 -0.036569512524005 -0.0431983322157 0.027560726666511 0.28856436359608 0.11576793037105 -0.130134953324897 0.271444679999798 -0.184786807325695 0.130511810783016 -0.210965711326748 0.017950917580206 -0.086780149183923 0.057268786994195 -0.201770477884937 0.091621109799652 -0.022312725264244 0.160750964424448 -0.060524632251865 -0.296891225961701 0.217108145995712 -0.24734176079887 -0.068429521912775 0.022809459528228 -0.026224680010491 0.107671295405219 0.252126669923008 -0.041649866390821
0.085478887729431 -0.291004675242196 0.162168748199701 -0.0786617783963 -0.109949197839593 -0.146330803176732 -0.241095166777313 0.016924051024499 -0.237379910520667 -0.182637654434855 -0.148441927970216 0.104369159541716 0.072388622175172 -0.138158506217583 0.108862706476928 0.00138017639499 -0.198794509310373 -0.129732668117342 0.016980352147982 -0.068185077732823 -0.354184494305785 -0.144964186223003 -0.05316058115479 -0.031000849395625 -0.133323891276366 0.023949827192378 -0.237279815017425 0.093776796516203 0.201945314751967 0.050031605921189 -0.209798798357359 0.06779963503746 0.024418898695823 0.257567403618871 -0.065607197758965 0.236752585011043 -0.075755473756738 0.249973043120567 0.132181179722228 0.157878072275224
0.188203442184902 0.045205466943686 0.062351115117139 0.180929333663717 -0.285739931124899 -0.194868593349746 -0.083719942767428 -0.008311599690128 -0.112828335272365 -0.025688811253792 -0.11683105583453 -0.17441092490372 -0.390234693273611 0.172549302473265 0.076392213310508 -0.027269197647738 -0.07565515138891 -0.178142042643461 -0.245128352410201 0.16163150206984 0.178925995037482 0.02443525680822 0.068269902817886 -0.092603543429873 0.005165610832229 0.312200698418823 0.069410294431053 0.200311833300124 -0.055475681837395 0.118324691235591 0.057281655306045 -0.32214423808087 0.042653668015454 -0.154776894805367 -0.160369355259793 -0.033693857292299 0.149899914333501 0.201273829966259 0.036024990646333 0.010845539822467
0.284664838614678 0.050814572890768 0.15608013280284 0.319223835661564 0.048558667138318 0.143375596392566 0.164977774015783 0.086828965426246 0.289718736487338 0.426610962461231 0.060891307445616 0.182346856348749 -0.004490290457827 -0.051649162110076 -0.12311411586377 0.070159162090475 -0.300355295126218 0.042076132752017 -0.130555193345589 0.063403360164547 0.147852361123351 0.034942486949851 -0.072419373515753 0.115882063403132 -0.045919931771944 0.040459059689364 -0.267025829235672 0.031103596822172 -0.070354883067256 0.063296705630742 -0.001743743895782 0.017490303867877 -0.122040636981485 0.286292625076939 -0.002628026754901 0.098958437099562 0.013566096059736 0.026617282248092 0.044860677078436 0.239044681257603
