# Supplementary material for: A medical imaging analysis system for trigger finger using an adaptive texture-based active shape model (ATASM) in ultrasound images
Source: PLoS One. 2017 Oct 27;12(10):e0187042. doi: 10.1371/journal.pone.0187042 (PMC5659776; doi:10.1371/journal.pone.0187042)
Supplement: S1 File — (ZIP) [file pone.0187042.s004.zip › ATASM_public/Param/tendon/clearboundary/Tendon_MeanShape]

1	-26
12	-25
22	-21
30	-15
37	-6
39	2
37	12
31	20
22	24
10	26
0	25
-12	24
-23	21
-32	15
-39	6
-41	-2
-37	-12
-30	-18
-21	-23
-9	-26
