# Supplementary material for: A medical imaging analysis system for trigger finger using an adaptive texture-based active shape model (ATASM) in ultrasound images
Source: PLoS One. 2017 Oct 27;12(10):e0187042. doi: 10.1371/journal.pone.0187042 (PMC5659776; doi:10.1371/journal.pone.0187042)
Supplement: S1 File — (ZIP) [file pone.0187042.s004.zip › ATASM_public/Param/tendon/clearboundary/tex_profile.txt]

746.933333	333.333333	1054.166667	1900.366667	3533.533333	1120.700000	1421.233333	802.900000	343.566667	2360.866667	-1057.933333	950.700000	1689.800000	1215.433333	-110.600000	719.100000	1085.633333	-568.500000	-358.500000	-40.466667	-864.133333	-2540.033333	-3908.800000	-3504.100000	-2522.533333	-3248.166667	-4256.800000	-4717.233333	-4135.700000	-3664.066667	103.333333	-3030.966667	-4957.533333	-5064.833333	-4598.400000	-1631.833333	-2099.933333	-3131.600000	-5015.300000	-6579.500000	-1.300000	-597.233333	-3371.600000	-3748.666667	-4325.100000	-618.733333	-1782.266667	-4340.900000	-5257.766667	-3841.033333
-2.208126	-0.705145	-1.008486	-2.314538	-4.833799	-0.007393	-2.819718	-2.975877	-2.189260	-4.846903	-0.466521	-3.311960	-5.729696	-6.115218	-4.373965	-2.466588	-2.742789	-3.817337	-4.233366	-4.944906	0.374981	1.122373	2.597654	1.903766	-2.965602	2.999928	3.686210	2.700666	1.686284	0.885176	-2.112090	1.461921	2.233217	2.573960	2.402747	0.723286	1.765976	1.183795	3.195115	5.433295	-0.081077	1.143650	4.257289	4.113558	4.372739	0.569278	0.754758	4.584302	6.293726	5.546571
-0.029440	-0.139468	0.001085	0.101860	-0.098291	0.225011	-0.216771	-0.057768	0.050739	-0.056658	-0.094727	-0.025251	-0.141288	-0.235738	-0.324959	0.046311	0.022981	-0.283015	-0.111170	-0.158793	0.030937	0.152672	0.203657	0.115653	-0.276818	0.150395	0.207624	0.076052	0.107343	0.140554	-0.067858	0.076515	0.175708	0.079160	-0.059807	0.073717	0.134534	0.006666	0.088910	0.252090	-0.023301	0.092652	0.155384	0.271067	0.286120	0.087096	0.015558	0.190315	0.153809	0.296408
[truncated: 51 more columns]
