# Supplementary material for: A medical imaging analysis system for trigger finger using an adaptive texture-based active shape model (ATASM) in ultrasound images
Source: PLoS One. 2017 Oct 27;12(10):e0187042. doi: 10.1371/journal.pone.0187042 (PMC5659776; doi:10.1371/journal.pone.0187042)
Supplement: S1 File — (ZIP) [file pone.0187042.s004.zip › ATASM_public/Param/tendon/fuzzyboundary/gradient_weight.txt]

-70.000000	-74.000000
110.222222	91.400000
0.017445	0.013933
0.017217	0.016467
0.026521	0.027048
0.035758	0.033232
0.026835	0.031288
0.018469	0.019430
0.015945	0.021118
0.012134	0.015150
0.007874	0.010026
0.003109	0.005834
0.000147	0.004335
0.000838	0.005628
0.012184	0.014197
0.018347	0.017394
0.015865	0.022938
0.018855	0.019905
0.025596	0.033774
0.031404	0.028922
0.019483	0.019581
0.010529	0.008726
