# Supplementary material for: A medical imaging analysis system for trigger finger using an adaptive texture-based active shape model (ATASM) in ultrasound images
Source: PLoS One. 2017 Oct 27;12(10):e0187042. doi: 10.1371/journal.pone.0187042 (PMC5659776; doi:10.1371/journal.pone.0187042)
Supplement: S1 File — (ZIP) [file pone.0187042.s004.zip › ATASM_public/Param/tendon/fuzzyboundary/Tendon_eigvec.txt]

0.040394083165826 -0.068011321112109 0.036663222351036 0.072247338119426 -0.166675438895376 -0.121524452398618 0.173765724314906 0.368203526741314 0.217551572890405 0.500778563814759 -0.330199876072342 -0.114223460452158 -0.148323708808969 -0.081260189064367 0.233696263480202 0.074548261389508 -0.123119790331689 -0.00533393572857 0.186221621359895 -0.107692133953684 0.086962406380531 0.128116006780983 0.066858694454401 0.038054986153338 0.131507748823701 0.025263619866712 0.160730823919645 -0.13724326067473 0.101570824368791 -0.254891276697389 0.006603096326603 -0.043606910600495 0.083289002090636 0.021360498744386 -0.021536373166908 -0.055166366799835 0.162816219254016 0.005703962341587 0.033823237842633 0.011077033572247
-0.116230613950357 -0.351897514844976 -0.292942008878409 0.060224644000233 0.102460569713214 0.143765348054719 0.116880951468306 -0.185820512309109 0.167861450487358 0.078415751880785 0.156886366998301 0.003790240491905 -0.155622361661674 0.154029812485513 -0.208764524044094 0.262209022014002 -0.031967062630024 -0.034291984144207 -0.020168513325645 -0.19419396808152 -0.176323232194402 -0.013879008242927 0.07691517019623 -0.21416590384507 0.105480409756247 0.119834713075129 0.035431672033632 -0.125498148497572 -0.000903128355141 -0.197402394365182 0.040158262124381 -0.066021159220822 -0.063285350693421 0.088087941055629 -0.128890192175066 0.310130670671837 -0.089590870960299 -0.173173430253721 0.010783117809875 0.317997600395562
0.179445542277202 -0.114753345760079 0.017859309854054 -0.02099648403195 0.087370380138989 -0.155491868202534 -0.115159117785094 -0.132431530907312 0.218972887654886 0.024882047219443 0.135297567565702 -0.242400847406944 0.162656605760075 0.242864685289225 0.149512495385698 0.120466001686558 -0.128842996343628 0.137298161199873 -0.010407286538677 0.044584292985456 0.172825127403662 -0.061363311461811 -0.231800670831172 -0.037232691410351 -0.006202636045632 -0.247457090622074 -0.163041495208806 -0.408506326283343 -0.214922226385152 0.080027936177865 -0.212404317928756 -0.05792878498457 0.12652979810945 0.1325182473541 -0.213177797633058 -0.13694950562715 0.054325915953099 0.064460276130405 -0.237334905227246 0.004088846530747
0.052325746392322 0.013155918938331 0.392566811324075 -0.2980122075672 -0.023832872852061 -0.100676428718643 -0.031445340373359 -0.251442450915113 -0.270619245809081 0.056328860229739 -0.066642153303085 -0.19529117378683 0.13175950692114 0.096544742934543 0.109334145943612 -0.046696835941619 0.109109099991735 -0.134120908153175 0.088224902902004 0.164598157193638 0.130940769295005 -0.035760357703145 0.041558510876972 0.065332929250977 0.218356585801783 -0.164658561679495 0.113167971347011 -0.001162708576333 0.044613829173604 -0.262028780499938 -0.01032964337887 -0.020063294740735 -0.060763240788362 -0.222726687413101 -0.082629705958735 0.288472918669481 -0.085879113347999 -0.1789919045525 0.061177927340932 0.291550279356485
0.053373943106233 -0.110022019563697 0.016184798388021 -0.102726367579567 -0.039649070636125 0.171278354398052 0.148403122058814 0.148250102182152 -0.180572825815676 -0.314781886986083 -0.215980460719102 0.262277430704394 0.35855009761833 0.107630973388035 0.029056440519306 -0.016865095752427 -0.049484472943007 -0.212884022938843 0.118313220373086 -0.322398503573862 0.046835427660799 -0.084143433315154 -0.05434362367078 -0.094042729111333 0.047974253821363 0.10289986487422 0.179428258589235 0.001676218341802 -0.046307995870972 -0.079265533360877 0.008745165447691 -0.138256552690488 0.117567869835697 0.03137395566351 -0.030587843514952 -0.12143137540638 0.179269301341171 -0.024677885298605 -0.42068908845021 0.105932556249665
0.087600190102223 -0.098763616668879 -0.011282138719382 0.020898316900938 -0.091421401530104 -0.194234480777968 0.044810462909972 0.175901392020452 0.160718957970006 -0.040711060888246 0.102796838256208 0.104458288724782 0.142319847009789 -0.101494820734161 -0.119514973378051 0.053238256616576 -0.089486212301047 -0.032867739006864 0.48517796256248 -0.187395385947094 0.076154908047643 0.049232388637189 -0.204032400200832 -0.08442627805599 -0.0823323998556 -0.260015319463067 -0.280860531024384 0.375986839548733 -0.109192517355769 0.131491688275992 -0.062022722273625 -0.045557110352721 0.030709826434851 -0.179029033043509 -0.0245357445696 0.141559224686125 -0.097466019303586 -0.014643884649746 0.216992834310292 0.171882121710541
-0.347852430864446 0.084103261112751 -0.005614913905917 0.064048920655187 -0.216540769860917 -0.191001182230926 0.069510446707707 -0.105850603510248 0.039826590972655 0.0092684236635 -0.025034728270909 -0.172490239149663 -0.077217782915365 -0.074023414256536 -0.140896416548424 -0.099673850061939 0.259855180628752 0.022615606693737 0.079808462592099 -0.00516010752626 -0.086632416841325 0.223638571236587 0.263080941352011 -0.268120334287441 0.167792326247513 -0.197614919223889 0.099680841502471 0.083171876228444 0.00249939841206 0.245537505155929 -0.263453888187329 0.066152692225873 0.166802016102747 0.0231725440161 0.049526369962868 -0.079735817020809 -0.047437414610565 0.002436340047659 -0.390377652622752 0.10996247336724
-0.231465353060157 -0.065909561990874 -0.158202649955049 -0.044002189602455 -0.072368968889463 -0.148354582398907 0.133644609854664 -0.219373605420741 -0.067803959266901 0.243413409569982 0.06838624686163 0.167546598277502 0.343103157517798 0.008483927013159 0.12115777570497 0.294307238806975 0.214690015587463 -0.13286662952623 0.060530045914996 0.187321461109184 0.069646928953441 -0.015201189203522 0.067120934947247 0.080805724515731 -0.193105138669682 0.243505495777708 0.153390215855267 -0.002996043562028 -0.03125154439619 0.181339572421219 -0.086727321051044 -0.165387053017981 0.037689618032896 -0.067314341046314 -0.161046585511956 -0.283719699202049 0.035639641244977 0.071309084291656 0.271024947861385 0.080827310795516
0.353800301438266 -0.228151649635135 -0.108224286628933 -0.040372502721482 0.086287352674748 0.076690257600754 -0.202034340967973 -0.111010154948912 -0.063594851788508 0.247909580667624 -0.082301603183522 0.316078057877913 -0.14385193370185 0.027620373135412 0.122256633355156 0.107473130929208 0.110293773876904 0.066686470154301 -0.134351721871073 0.046680600325856 -0.080388725213157 0.044462651505124 0.081509286578846 0.171370714072185 -0.134839633927145 -0.125908581675202 -0.069493740483449 0.142872341316345 0.149142257847177 0.044644860582764 -0.22566440305942 -0.048291808238841 0.30025619029489 -0.194417755377808 0.309946439311332 0.042928591208227 -0.035713199866543 0.037151805494708 -0.226244763627976 0.158303290143946
0.141343343328266 0.014433958712832 0.177793685460252 -0.213661537371657 0.119318586914701 0.318475016598946 -0.089506950967072 -0.11181614026028 -0.058420750316749 0.025874889685236 0.016051174775722 -0.089386880914891 -0.15476687649465 -0.197096461789231 0.152654353960446 0.219026920917947 -0.094986501498725 -0.116592914960699 -0.079619680350636 -0.27770559016211 -0.158278299741559 0.215321733731941 0.007141848086632 -0.224347981125139 0.092777742877313 -0.179274973768134 0.142530169212524 0.142647279322239 -0.18436079223707 0.043940331894758 -0.158228192015439 0.019713634600242 -0.138580953374112 0.061647265104295 -0.068604872722974 -0.404298653395253 -0.066009208047798 0.040241981720626 0.226272705730472 0.031524932635462
0.009214932893353 0.221883019252669 0.236175768672135 0.176522337751657 0.001908983016714 -0.057297446661783 0.014369517936443 -0.075828785157926 0.148920615983163 -0.023339363606004 0.292944940559054 -0.13034361542689 0.101192887742495 -0.002513392880136 -0.065813252889747 0.118905943374246 -0.295055681303827 -0.01058508003543 -0.154972115926924 -0.039655690892923 -0.076056722975449 -0.049948628521816 -0.164151661976694 0.095579336140665 0.277319732119444 0.283063130980226 0.148158625582226 0.178729355158408 0.069604741825163 0.044796434894377 -0.036838242015593 -0.018823660901431 0.393801384790471 0.000779775959491 0.253618349963503 -0.009128969723169 0.18712679465762 0.046721576833437 0.077894147512995 0.246769150912493
-0.060315774143233 -0.342906113297212 -0.129432518381641 0.134636609221125 0.155428616898672 -0.05082160570621 0.008886393520931 0.234686540947985 -0.087807313248063 -0.169715385346619 0.202436818658878 -0.127523180540016 0.018304535314376 0.012745159991731 0.10155289463629 0.052743859438007 -0.012843229928466 -0.03186840350633 -0.034788590731025 0.194002974422014 0.320284588292746 0.010076719368776 0.332690311138894 0.120900308178944 0.231410556312661 0.012799274628388 -0.014754308503265 0.202028670112667 -0.359041336514159 -0.211992753976928 -0.094370139994533 0.058963480011019 -0.12050685520364 -0.002703634553927 0.262407846522808 -0.134341043175175 0.006820198056972 0.063474802601486 -0.008055987114939 0.009102353927025
0.014317010907018 0.098879996900518 -0.229306205870897 0.073605133881986 0.095638387016212 0.171292951719806 -0.061721259008213 0.065085056157391 -0.091731775069991 -0.221654733382938 -0.196511884048483 -0.088415451893111 -0.025184183177311 0.141030618776571 0.064874804287606 -0.091698101438587 0.290685423523669 0.176732247096216 0.122625747963942 -0.033266384618534 0.002794142581044 0.214471302557084 -0.032248046047402 0.127406749796951 0.005855848728461 -0.161922549922805 0.177299207672566 -0.18007572148462 -0.217120808639737 0.110133880911715 0.117087990551127 0.055823961604181 0.337825397845186 0.117530443371483 0.057962195294634 0.111081558173712 0.190077311819981 -0.005920886954376 0.386330613360824 0.240715253944789
-0.219273466119898 0.272696993818753 0.073522751958789 0.059464121143368 0.044420148670689 0.029103292595457 0.118758695470291 -0.111565400038905 -0.184743413179786 0.042393175021043 -0.230679959776383 0.007015668943376 -0.175282785754988 0.120153535497281 -0.171699848917131 0.355378419099286 -0.075363283166741 -0.011269332602013 0.126145221856745 0.12340335881134 -0.006293929625641 -0.25863779497276 -0.04267674345424 -0.164303440112069 -0.183986225678159 -0.196758132553766 -0.217514701834855 -0.01634304872013 -0.181155965150693 -0.240516973055843 -0.027205916673406 -0.188550536093115 0.045777877013196 0.071420396717304 0.356322231166237 -0.07733696828956 0.156801281466365 -0.043572318775759 0.009566336956673 -0.050977820247572
-0.195406667374595 -0.305344984298266 0.112870327452533 -0.038164915916111 -0.281895311877323 -0.027728880431664 -0.227506370056322 -0.010018032771754 -0.186223434304295 0.036447300247332 -0.058007784276878 0.109859501338571 0.021527991271165 -0.159052899923609 -0.056893201105544 -0.237767466021666 -0.18092604758369 -0.063773415403854 -0.282410261934509 -0.093468911776312 0.142893053345121 -0.062128543466538 0.142722547211572 -0.170569913482526 -0.011110422119492 -0.034525132998638 -0.374986174254016 -0.142232257632433 0.075761159229097 0.02839201001183 -0.009804995973926 0.007392806760418 0.179324304705823 0.160845287989289 -0.031927283794153 -0.059809591106493 0.233550804716062 -0.046447047509327 0.266883051633228 0.163923590244839
0.241648603415732 0.095617690797697 0.139158665661533 -0.032774321375483 -0.046092800226601 0.083286188653831 0.161607961938102 0.118426781552405 0.102704749776177 -0.088823650411824 0.329361172989057 0.19757819322002 0.093331515650675 -0.023890196826957 -0.092461465417597 0.186309270048728 0.182990306933738 -0.318824364199042 0.087888918794949 0.18350075409894 -0.050261179731837 0.309515407610689 0.219678333775275 -0.014759717705695 0.142652332615682 -0.155473581568865 -0.204544911991975 -0.308064545827155 0.204265918215559 -0.009865085311942 0.107305047747498 -0.047002765349273 0.053767008030621 0.135246588201587 0.117570491703253 -0.007136911083257 0.109523347210911 -0.122899400581092 0.047272354794375 -0.140680886690284
0.031070530108133 0.117689877833403 -0.047658038048383 -0.014363537801536 0.19457219610286 -0.109227327522809 -0.080883838591225 -0.226264196027272 0.144830468702657 -0.18776617360595 -0.172169812056176 0.294034764880471 -0.165058224056485 0.213583378495357 0.098575016938035 -0.252515388406435 -0.214499671100804 0.049179007685418 0.292959069558406 0.192553453572254 0.016646905726793 0.18178029952566 0.095233086774351 -0.094000372417187 0.180549746978031 0.239207540640307 -0.085678511978042 0.045754400955178 0.141069020648034 -0.078146548848234 -0.352221657091177 -0.102718625672563 -0.130030196315527 0.119615526819266 -0.067549781374213 -0.092487220432399 0.10746533590282 -0.025594405882925 0.124970296463587 0.043851996472893
-0.079920206945979 -0.189089350047913 -0.045859903835296 -0.272413334410692 0.241594778753921 -0.205671041639959 0.080779433365915 -0.027262413926346 -0.019930320013217 0.099780077896784 0.048884160972481 -0.061674847218294 0.127521038975811 -0.141934065836016 0.092290787856716 -0.104710892243863 0.205967432846861 0.117568139361198 -0.075906837013012 0.019445408313505 -0.202501522815492 0.068207956905229 -0.24734261461054 -0.005092937701851 0.08054781338958 -0.060827975350124 -0.022057026287588 0.318700307657423 0.035834903225404 -0.132615521371962 0.034271638334246 -0.217615462899806 0.093335928724152 0.445733410451285 0.052711457690794 0.090131870868908 0.196824576059716 -0.17844907462662 -0.013382700209973 -0.251442040108228
0.071894547758104 -0.08921221141206 0.061989780808547 -0.027643596457064 -0.026191741818561 0.195030546618729 0.076793076373316 0.193447566309615 -0.052611586267333 0.144206386382942 -0.010493651614745 -0.157138947635902 -0.043445486715167 0.120577491171332 -0.278098016686605 -0.152840071993838 0.324983154579161 -0.063620966301377 0.062358973817122 -0.097897075410947 -0.11205066020782 -0.30866382510009 -0.15288230175063 0.199760876956714 0.251098700280257 0.112490481018836 -0.124234166998669 -0.113798655273286 0.05086412466966 0.190945198300818 -0.419916615667909 -0.15078079515514 -0.231862566840254 0.004321835418911 0.103612279772839 -0.070757584021944 0.08173864130635 0.0790810131156 0.121373857869448 0.03321445250127
-0.046589667014115 -0.063320708072111 0.15047437977123 0.14193701061268 -0.430926463088554 0.030285070816716 -0.261497995814005 -0.133631590073709 0.001793370397166 -0.125751665855499 0.067814131465673 0.064752654077241 -0.1030771651256 0.118758959216906 0.045486695663935 0.224412960697686 -0.054569664499154 0.053736929160809 0.117266747032443 -0.191217645256382 -0.007098205316403 -0.016363342867454 0.163273985384564 0.403705405415582 -0.045306116316395 -0.075439902146753 0.192693451792626 0.112884676444854 -0.071772445915187 0.040036660684652 -0.15139381117988 -0.138148805230253 -0.075456680039904 0.243867404920251 -0.094678739349779 0.194011097391558 0.083907857615741 -0.167832800724002 0.006224527123936 -0.277275019424895
-0.282302009086736 -0.044253381838458 0.181553810270402 -0.000910012403065 0.123379427386155 0.331277135112086 0.263999490519793 -0.081293404030943 0.219679470310041 0.095410233963517 -0.015127278844577 -0.051966923083474 0.31306955768165 0.235242727464139 -0.088076279032596 -0.169334808918033 -0.128107335935847 0.237606044792613 -0.116947844028364 -0.138225639810366 0.045365528471074 0.29432302775352 0.126012889474022 0.245085597503222 -0.221140875100521 -0.174733956449185 -0.108029086912219 0.067427416538428 0.121670176669465 -0.101799606369752 -0.075329925729508 -0.006430187836511 -0.071789183181847 -0.121309352763826 0.094189341601058 -0.072502544014214 -0.000125077566055 -0.047779460917125 0.028532354263301 -0.011275053275684
-0.13072795027712 -0.02523756095867 -0.116417772602637 0.065282005076892 0.164554739649938 0.316394589528633 -0.020352622825798 -0.115469776043676 -0.20568477850166 0.168668049006035 -0.017522034949653 -0.205369299723313 -0.021305904969634 -0.125204638380665 0.086163422927949 0.019693173653512 -0.161028291932596 -0.332197752836371 0.164932431678368 0.025701573247349 0.320805840195666 0.224611451462788 -0.180928689269022 -0.037759983018578 -0.023578132457535 0.172456470122373 -0.078051980426807 -0.009679786514283 0.024101501055144 0.253837284691266 -0.153856882057354 0.089961643687145 0.094868015081062 -0.01866679216374 0.049344289744789 0.321431864673872 0.083312628382016 -0.086044287434303 -0.100981274599542 -0.248523857454406
-0.018688715309253 -0.068140456458662 0.107621143517081 -0.151748559358175 -0.127451327024719 -0.173323909954913 -0.043067848284365 -0.018815381697062 0.041167112077706 -0.147964986735966 -0.061055595453768 -0.03052855450206 0.050369659239929 -0.006634167028993 0.150165174705443 0.136355643167961 0.163134496753134 0.221209968269088 0.027961761714911 -0.256792529021808 0.132573516248352 0.14900741478552 -0.140959045260597 -0.120627324242144 -0.059875970008927 0.361905119606038 -0.074392484963798 -0.239743330208297 0.014017295474302 0.01109961418338 -0.055745733498317 0.097257140890539 -0.073216759115988 0.005634025993653 0.479706512645249 -0.035316790129355 -0.31905642214268 -0.260867075038864 0.067478375494348 -0.042941550936702
-0.106890610084042 0.099757505484374 0.142056007570505 -0.370239637703668 0.098319622985278 -0.005963467298838 0.158949934986072 -0.013635982180204 0.02465433671047 0.114104334106894 0.082254745453047 0.264760724627015 -0.19478092894795 0.066576176971413 0.004891497657325 0.071984035737544 0.072299964407039 0.229145899959605 -0.00169776851745 -0.201330837534967 0.083886329785307 -0.051472166569217 0.181155826924903 0.054849669699773 0.256566820226584 0.170969251117172 -0.204321270733225 -0.016008430222992 -0.346916346782341 0.123325395144534 0.093431817269003 0.09021770522079 0.200531420575915 -0.220261044780636 -0.177266508444604 0.142788265309773 0.134763556598897 0.109465607696072 -0.034346913840939 -0.207378595731275
0.01057038142555 -0.243497187483665 0.211160830518308 0.032016291072987 0.085745721634269 0.122317398576681 -0.024742968563988 0.054517933146409 0.076278679927341 0.149062403900326 -0.053637082808486 0.084310556989306 0.047956983250007 0.030094171492938 -0.084251459190327 -0.214742620212561 -0.220543406771612 0.03001477436004 0.189077225000641 0.279610146619462 -0.203914883629086 -0.176452491182185 0.108008490703733 -0.101672064579798 0.036610438399762 -0.005943142492684 0.228916187820335 -0.101953789737641 -0.255207621272542 0.295940068968309 0.152772976859972 -0.117115641033823 0.164847181583467 -0.022468129486046 0.113381784412826 -0.088529554951863 -0.225232059724138 -0.380507238065671 0.045307669087947 -0.128729419960462
0.059557255621624 -0.205139949695209 0.168439244859279 0.116280969818373 0.015764135813695 -0.035310148042009 -0.188731050988784 -0.01556378075851 -0.009126198528295 -0.035133222529774 -0.287464127080574 -0.007505657828809 0.329196059117341 -0.136523845471992 -0.27387265406035 0.217382602448074 0.007990070906037 0.113830813009156 0.031924190584058 0.172164364367723 -0.344160185472537 0.197003582484682 -0.016236472491527 -0.085410171081369 0.045196837299523 0.138672702456645 -0.012345252638994 -0.067490861722661 -0.145789561753887 -0.14605820368323 -0.142111047345483 0.286571370686949 -0.036259076326759 -0.11574689211857 -0.04333345040932 0.165860648757536 0.159454679986002 0.248049867532915 0.030376225000521 -0.174588338671825
0.123767515988909 0.166216757887392 -0.217079728145717 0.290368446229823 0.058981014949771 -0.101298941950908 0.066697569167869 -0.033964640363833 -0.185339284370677 0.063351295875037 -0.299688441189984 0.011881827227061 0.236207065095127 0.106653857704328 -0.025253950904254 0.160917832284364 -0.05694015053835 0.035469712464267 -0.23514503388012 -0.132707091404785 0.012522258208791 -0.004166728438675 0.067442284023262 0.061576895858135 0.431563234595808 -0.101491018807384 -0.224724705050547 0.105949947079753 0.070774439557127 0.090982312838092 0.008940725196441 0.011422458035815 0.056192264811886 -0.01316381233915 -0.152834450887302 -0.08153256939809 -0.266141049132852 -0.300606646877041 0.090855836878802 -0.154198649969848
-0.150953151287289 -0.161570355918195 -0.185277922415008 -0.055429880776761 -0.316586516291397 0.182925249027429 0.142119341650286 -0.124260292355049 -0.084344745223257 -0.065895640822171 0.088495823112203 0.229113129119693 -0.038710232793293 -0.080348765124257 0.042109241699179 0.035815977361442 -0.130395457000677 0.274008046555221 0.015426240741278 0.204117908757193 0.084583052689771 0.034938320527785 -0.384755864849477 -0.048992228136054 0.386161555586096 -0.25546136626374 0.169173737843342 -0.096282474193593 0.145304951123615 -0.025673354691453 0.043206445615954 -0.027494527982405 -0.076536822725055 -0.169735815915999 0.124050380547266 -0.045020365428865 0.002664439598896 0.151024672012436 0.04164333428903 -0.124466595752367
0.046524490967542 -0.087840111193584 0.062338024981945 -0.080040522742172 0.057287320905232 0.018893853799148 0.152475570359334 0.23474709498345 -0.203410172021421 -0.164814125621055 0.129765292119594 -0.064896241812024 -0.1581205010947 0.03606002621963 -0.232052228562102 0.111588785489448 -0.001474388655012 0.186523848451646 0.019334034754958 0.088311302906721 0.148547473701794 -0.060752903440305 -0.012338835813253 -0.090767564056041 -0.189254689323493 0.03886706245537 0.161816162869353 0.038493596784353 0.267770686755545 -0.188154956115026 -0.33595804157892 0.14970453645248 0.384141219278012 -0.034698726508404 -0.291895829496614 -0.11040146267654 -0.123936375234984 -0.167591251689907 0.121880784981767 -0.163362521155293
-0.010444799274789 -0.085935131769705 -0.102526959062194 -0.025974789563893 -0.06206041017902 -0.017752224403542 -0.058899437130569 -0.031621904394435 -0.108687934830624 -0.218565618022811 -0.004437197976388 -0.334813139364863 -0.123628405686704 -0.143957217470709 -0.008679797541495 -0.022851249010848 -0.068930147107467 0.02783822607644 0.072156959356493 -0.006806567826652 -0.224650264052779 0.218097616928416 0.047309874500445 0.147100730285877 -0.006261064060814 0.159573249171272 -0.210466521565182 -0.088078685198737 0.006125437094784 -0.086612921773295 0.116895809579096 -0.577469794194144 0.144230502757191 -0.377487529183552 -0.093842577263343 -0.133729839336097 -0.024173121526641 0.017257805281802 -0.052833540692337 -0.076089685162826
-0.145106797199196 0.065220816602193 -0.061489538001403 0.00358989959998 -0.075546411317918 0.20673499237692 -0.054223947588541 -0.104464145297952 0.349254497074054 -0.092808092457076 -0.058085246691339 0.027728291009722 0.117911895571784 -0.132010784955479 0.212126386173761 -0.141435142885602 0.149744141176964 -0.266985799034923 0.013265317741479 -0.028248699786711 -0.058128212544741 -0.261100739166727 0.03075814482862 -0.006548079330542 0.07282474075123 -0.036913700850867 -0.074256294365217 -0.024420485113238 -0.063771036395417 -0.326185499255574 -0.173666531122697 -0.008191146397141 0.341433989030051 0.025459152027434 0.014803649429099 0.086873413376337 -0.367704020624264 0.205530509739778 0.12420984907255 -0.197419406164382
-0.246651553160367 -0.17888946248257 0.308336666840269 0.308137729294697 0.033912822851535 0.086615320177279 -0.175644414745791 0.146170186679467 0.015245890788737 -0.020314207191669 0.024250119794977 0.058028824727643 -0.172135839907895 0.406858461813098 0.279939638427847 0.082283132313624 0.289576802503355 -0.106814871227546 -0.009707287858296 0.069775302186232 -0.089187439172481 0.076655779023759 -0.264194094821473 -0.147709696007195 0.055963056560399 0.050175897032253 -0.157082715248091 0.175146038978153 0.100192604915537 0.002315830909277 0.18740152734339 0.058398856869649 0.039439012077127 -0.123960931792569 -0.144555157669123 -0.125170584512383 0.021575667512992 -0.017780034016382 -0.036359171918506 -0.023081919897619
-0.004819218336346 0.019764622859989 0.026311049194856 0.0820184707432 0.01490571328896 -0.215009690978817 -0.00032251221807 0.048628357346974 -0.418197046199491 0.232131093891125 0.217767107076888 0.105645961826988 0.018501880326088 0.326274887752079 -0.07693182831236 -0.20206000702732 -0.141607019887254 -0.094407153138831 0.048638857057669 -0.204327214679828 -0.126279455012407 0.227824528762022 -0.025225355340612 -0.052798378580124 -0.024015565221513 -0.025364299862044 0.106306713922784 -0.119379721925622 -0.092774761470631 -0.111974931790766 -0.013578098731799 -0.103681859752127 0.069212504296704 0.139521669086174 0.100104026734142 0.068894214923075 -0.299828671304784 0.386165911102968 0.077470050494447 -0.123266256166998
0.128126019900923 0.092718658208905 0.004298724665452 -0.152662385009067 -0.205655726625125 0.182637451004122 -0.231032301189067 0.038262215773964 0.176759078249407 0.147696557177722 -0.13300200703913 0.018504726005906 -0.000814479350964 0.11320881644989 -0.425236184750269 0.008810822633735 0.120710972079596 0.004076380159036 -0.127710682145051 0.18775072672103 0.380534370040577 0.241502598123474 -0.12913701466436 -0.063983908710274 0.045431983458726 0.162882136564548 0.019832600356732 0.207506636828576 -0.165823278636971 -0.094212082284101 0.145448206132716 -0.228166098261 0.048252830114323 0.174459760062583 -0.072907204667406 -0.064716736210965 -0.177024126196089 0.057265044392767 -0.070468467514949 0.053172057464623
0.221074484635036 -0.262124670912731 0.138346571698682 -0.064497894831196 -0.10632420987389 -0.037878614689991 0.418924278228258 -0.142878940743103 0.066219795027306 -0.21286189519257 -0.272889467536655 -0.210260435940234 -0.10486693983769 0.195370104561762 0.079249005563497 0.097556582792568 -0.060145376311023 -0.049734219041559 -0.099593052227613 0.086777285523541 0.053643337429537 -0.053162774190543 0.139545891403303 -0.109013570727834 -0.045957216012988 0.023701226970917 -0.026218345047579 0.157831938468639 0.133700319410955 0.299956306606799 0.116534460814536 -0.066030538363372 0.045587863061183 0.160218332533132 0.062009751401685 0.146092556356264 -0.076211430934925 0.350934331181817 0.120793286773586 -0.077293860205188
0.115244579678675 -0.023561841445878 0.151986822001702 0.243968339413533 0.063992045941029 0.24448680658226 -0.004860454320122 -0.207520173378771 -0.192071030178535 0.12237082154297 0.106792167536031 -0.050794375624864 0.091746119385404 -0.242457706495151 0.050365209974889 0.000775011281598 0.123909136466736 0.379579767096914 0.410728788461466 -0.048489321420747 0.100207533025533 -0.131558547855966 0.148514851828915 -0.004394919592997 0.068263322662478 0.122272942479659 -0.164467646657554 0.022068290208381 0.155495045870972 -0.065951255746015 0.205181753915247 0.015664478909671 0.041430332314808 0.274701679131442 -0.073891981702091 -0.118862351020379 -0.106776964135159 0.168064340874139 -0.118194683670277 0.112619725653555
-0.147523730077733 0.16482906749299 -0.057882752495086 -0.183221871269959 0.100635273648421 0.134134011356063 -0.33126546752586 0.378048084646439 0.00582539773846 0.007261263336285 0.048944314482478 -0.063575945986704 0.237053383857557 0.100119395452507 0.171589613972085 0.204895059638698 -0.08231825488917 0.225415797881899 -0.022135459015195 0.048201880682695 -0.004049405986329 -0.105971830786008 0.242651539736063 -0.294100436118749 0.05363743930705 -0.042521067298262 0.055479494140135 0.019191337970974 0.250152419639204 0.163625046421621 -0.061466411081559 -0.281194549240095 -0.074002081767486 -0.008761344783295 0.039324808365407 0.251608493018671 -0.023840592517162 0.137204787327406 0.045277207320056 -0.001139461215418
-0.347464351740498 -0.092519221750527 0.090971430142166 -0.212140108381093 0.26191338760809 -0.103604464208851 -0.111816000544823 0.137839129770081 0.011033559791061 -0.116318024015769 -0.183520412341899 0.08430640236354 -0.114535934367115 -0.123635698844572 -0.134667436392675 0.229272101438259 -0.149810680822877 -0.133086957563775 0.085963327335962 0.048942345766825 -0.022942874514832 0.041657042899301 -0.089587338323547 0.441658250802606 0.105793631437931 -0.080329790049712 -0.045568199911625 -0.122835414735398 0.161916742679445 0.135422897331624 0.086929844647898 0.086782928584668 0.043687243103517 0.221968469374736 -0.032979026097397 -0.080178793161893 -0.281531952975056 0.144966047375771 -0.091352710435497 0.189710658802846
-0.028128973253598 -0.005036279811367 0.30833672362895 0.374983110572021 0.262918361498701 -0.089296702296262 0.134777668706588 0.024913856057459 0.040378327926707 -0.08917313544438 -0.059563262079273 0.253048331592481 -0.076803629429137 -0.340931591480553 -0.004717630469133 -0.004952300666767 0.141634300827014 0.071600869988903 -0.245897338443527 -0.053125184591145 0.235722929564334 0.064074603773117 -0.075493876488336 -0.065693807297454 -0.032682230649206 -0.071896400959077 0.15479145858473 -0.148082716490989 -0.094268248130416 0.050526132206514 -0.153202726851906 -0.392069724674673 -0.082892404493772 -0.038152075163607 -0.085158183721149 0.213134080619237 -0.059921793530308 0.045123896418787 0.02704232085731 0.044628584342219
-0.004283842142541 0.141758199617697 0.02387736776812 -0.015887465680641 -0.266499347041229 0.179380943996971 0.273862615360872 0.233844594491616 -0.156840081122145 -0.000875076556111 0.035082212648586 0.060175674055061 0.001464028613659 -0.062676309661181 0.281254985354629 0.018905614286967 -0.111235219873091 0.110123752357927 -0.121932876940658 0.292070892802554 -0.258163676495259 0.126579059306353 -0.096774352216461 0.075041019371536 -0.08414125302284 0.141391103082464 -0.232673615530395 0.033327221012165 -0.264562613928868 0.007412521966692 -0.212597080358778 0.017237240839576 -0.033812565421391 0.203234797309568 -0.136315414068776 0.159291547035858 -0.175055193300418 -0.081921199671818 -0.11002224657649 0.277975385448864
