# Supplementary material for: A medical imaging analysis system for trigger finger using an adaptive texture-based active shape model (ATASM) in ultrasound images
Source: PLoS One. 2017 Oct 27;12(10):e0187042. doi: 10.1371/journal.pone.0187042 (PMC5659776; doi:10.1371/journal.pone.0187042)
Supplement: S1 File — (ZIP) [file pone.0187042.s004.zip › ATASM_public/Param/tendon/fuzzyboundary/Tendon_MeanShape]

0	-32
14	-31
25	-26
37	-20
45	-9
48	1
47	12
39	22
28	26
14	30
0	30
-13	29
-26	25
-38	21
-48	12
-49	-1
-45	-12
-37	-21
-26	-26
-14	-31
