# Supplementary material for: A medical imaging analysis system for trigger finger using an adaptive texture-based active shape model (ATASM) in ultrasound images
Source: PLoS One. 2017 Oct 27;12(10):e0187042. doi: 10.1371/journal.pone.0187042 (PMC5659776; doi:10.1371/journal.pone.0187042)
Supplement: S1 File — (ZIP) [file pone.0187042.s004.zip › ATASM_public/Param/tendon/fuzzyboundary/texture_weight.txt]

-24631.000000 -36.007399 -2.883553
21827.000000 30.891727 2.975675
0.640757 0.663642 0.596992
0.628369 0.659951 0.615657
0.613279 0.642517 0.596730
0.613039 0.638672 0.580170
0.594748 0.608355 0.591913
0.588409 0.593097 0.590006
0.606763 0.600989 0.579043
0.607038 0.619931 0.588777
0.625781 0.647053 0.596798
0.626969 0.647203 0.599307
0.623661 0.646470 0.607507
0.624396 0.643540 0.605335
0.629169 0.658972 0.597378
0.608331 0.638049 0.596946
0.577671 0.595683 0.576887
0.591087 0.585926 0.597691
0.615465 0.617847 0.585524
0.613576 0.618187 0.572599
0.610228 0.621129 0.578304
0.622930 0.641620 0.577265
