# Supplementary material for: A medical imaging analysis system for trigger finger using an adaptive texture-based active shape model (ATASM) in ultrasound images
Source: PLoS One. 2017 Oct 27;12(10):e0187042. doi: 10.1371/journal.pone.0187042 (PMC5659776; doi:10.1371/journal.pone.0187042)
Supplement: S1 File — (ZIP) [file pone.0187042.s004.zip › ATASM_public/Param/tendon/fuzzyboundary/tex_profile.txt]

2569.666667	975.333333	1538.370370	2699.148148	2476.296296	532.259259	-65.185185	-1119.888889	-743.296296	1585.740741	1824.703704	1534.259259	1327.814815	1215.222222	1275.555556	96.777778	399.222222	887.000000	403.703704	242.555556	-838.666667	-1816.851852	-2381.814815	-2166.518519	-2581.222222	-3092.740741	-4025.296296	-3773.222222	-3696.888889	-3688.777778	-2110.074074	-2244.518519	-2241.222222	-2352.703704	-3065.777778	-1541.703704	-1801.703704	-1643.481481	-2672.962963	-4678.555556	-85.962963	-718.740741	-2177.000000	-2170.851852	-1892.370370	-1210.074074	-960.259259	50.407407	1615.037037	-493.962963
-3.908159	-0.664713	-0.932354	-3.115035	-1.580144	-2.440421	-0.555174	0.577304	-0.337019	-4.757765	-3.468829	-2.356151	-2.944641	-3.197287	-5.143235	-3.393415	-3.446616	-4.523725	-4.452636	-4.401537	-0.046643	-1.062278	-0.911748	-1.220452	-1.536132	2.570856	2.902826	1.708752	0.655988	-0.723244	1.334373	1.009255	-0.379138	-0.765296	0.267668	-0.882188	-1.164237	-1.210385	0.443881	3.549034	-0.609953	0.891539	4.145068	3.214070	0.044840	1.735586	0.159949	-1.112595	-3.538676	0.222304
-0.146459	0.020889	0.156703	-0.188290	-0.172961	-0.067332	0.087687	0.140403	0.020522	-0.202626	-0.287074	-0.032604	-0.110004	-0.197631	-0.355041	-0.117435	-0.017756	-0.120734	-0.180873	-0.196747	0.115629	-0.114505	0.062688	0.079836	0.007124	0.139855	0.075973	0.103394	-0.158060	-0.170681	-0.225835	0.116976	0.093278	-0.142050	-0.041322	0.053461	0.051551	-0.186291	-0.102402	0.175646	-0.000822	0.063949	0.206286	0.031421	-0.101426	-0.053518	-0.007304	-0.039579	-0.118773	0.010305
[truncated: 51 more columns]
