# Supplementary material for: A medical imaging analysis system for trigger finger using an adaptive texture-based active shape model (ATASM) in ultrasound images
Source: PLoS One. 2017 Oct 27;12(10):e0187042. doi: 10.1371/journal.pone.0187042 (PMC5659776; doi:10.1371/journal.pone.0187042)
Supplement: S1 File — (ZIP) [file pone.0187042.s004.zip › ATASM_public/Project1.bpr]

<?xml version='1.0' encoding='utf-8' ?>
<!-- C++Builder XML Project -->
<PROJECT>
  <MACROS>
    <VERSION value="BCB.06.00"/>
    <PROJECT value="Project1.exe"/>
    <OBJFILES value="Project1.obj Unit1.obj ImgProc.obj Unit2.obj SRAD.obj snake.obj 
      MyMatrix.obj LAWS.obj MySpline.obj Unit3.obj"/>
    <RESFILES value="Project1.res"/>
    <DEFFILE value=""/>
    <RESDEPEN value="$(RESFILES) Unit1.dfm Unit2.dfm Unit3.dfm"/>
    <LIBFILES value=""/>
    <LIBRARIES value="tee.lib rtl.lib vcl.lib"/>
    <SPARELIBS value="vcl.lib rtl.lib tee.lib"/>
    <PACKAGES value="vcl.bpi rtl.bpi vclx.bpi bcbsmp.bpi dbrtl.bpi adortl.bpi vcldb.bpi 
      qrpt.bpi bdertl.bpi vcldbx.bpi dsnap.bpi cds.bpi bdecds.bpi teeui.bpi 
      teedb.bpi tee.bpi teeqr.bpi ibxpress.bpi visualclx.bpi visualdbclx.bpi 
      vclie.bpi xmlrtl.bpi inet.bpi inetdbbde.bpi inetdbxpress.bpi inetdb.bpi 
      nmfast.bpi bcbie.bpi soaprtl.bpi dclocx.bpi dbexpress.bpi dbxcds.bpi 
      indy.bpi bcb2kaxserver.bpi"/>
    <PATHCPP value=".;"/>
    <PATHPAS value=".;"/>
    <PATHRC value=".;"/>
    <PATHASM value=".;"/>
    <DEBUGLIBPATH value="$(BCB)\lib\debug"/>
    <RELEASELIBPATH value="$(BCB)\lib\release"/>
    <LINKER value="ilink32"/>
    <USERDEFINES value="_DEBUG"/>
    <SYSDEFINES value="NO_STRICT"/>
    <MAINSOURCE value="Project1.cpp"/>
    <INCLUDEPATH value="&quot;C:\Program Files\Borland\CBuilder6\Bin&quot;;C:\Users\lolalola\Desktop\hist;&quot;C:\Program Files\Borland\CBuilder6\Projects&quot;;C:\Users\lolalola\Project\ROIAvg;$(BCB)\include;$(BCB)\include\vcl"/>
    <LIBPATH value="&quot;C:\Program Files\Borland\CBuilder6\Bin&quot;;C:\Users\lolalola\Desktop\hist;&quot;C:\Program Files\Borland\CBuilder6\Projects&quot;;C:\Users\lolalola\Project\ROIAvg;$(BCB)\lib\obj;$(BCB)\lib"/>
    <WARNINGS value="-w-par"/>
    <OTHERFILES value=""/>
  </MACROS>
  <OPTIONS>
    <CFLAG1 value="-Od -H=$(BCB)\lib\vcl60.csm -Hc -Vx -Ve -X- -r- -a8 -b- -k -y -v -vi- -c 
      -tW -tWM"/>
    <PFLAGS value="-$YD -$W -$O- -$A8 -v -JPHNE -M"/>
    <RFLAGS value=""/>
    <AFLAGS value="/mx /w2 /zd"/>
    <LFLAGS value="-D&quot;&quot; -aa -Tpe -x -Gn -v"/>
    <OTHERFILES value=""/>
  </OPTIONS>
  <LINKER>
    <ALLOBJ value="c0w32.obj sysinit.obj $(OBJFILES)"/>
    <ALLRES value="$(RESFILES)"/>
    <ALLLIB value="$(LIBFILES) $(LIBRARIES) import32.lib cp32mt.lib"/>
    <OTHERFILES value=""/>
  </LINKER>
  <FILELIST>
      <FILE FILENAME="Project1.res" FORMNAME="" UNITNAME="Project1.res" CONTAINERID="ResTool" DESIGNCLASS="" LOCALCOMMAND=""/>
      <FILE FILENAME="Project1.cpp" FORMNAME="" UNITNAME="Project1" CONTAINERID="CCompiler" DESIGNCLASS="" LOCALCOMMAND=""/>
      <FILE FILENAME="Unit1.cpp" FORMNAME="Form1" UNITNAME="Unit1" CONTAINERID="CCompiler" DESIGNCLASS="" LOCALCOMMAND=""/>
      <FILE FILENAME="ImgProc.h" FORMNAME="" UNITNAME="ImgProc.h" CONTAINERID="" DESIGNCLASS="" LOCALCOMMAND=""/>
      <FILE FILENAME="ImgProc.cpp" FORMNAME="" UNITNAME="ImgProc" CONTAINERID="CCompiler" DESIGNCLASS="" LOCALCOMMAND=""/>
      <FILE FILENAME="Unit2.cpp" FORMNAME="Form2" UNITNAME="Unit2" CONTAINERID="CCompiler" DESIGNCLASS="" LOCALCOMMAND=""/>
      <FILE FILENAME="SRAD.cpp" FORMNAME="" UNITNAME="SRAD" CONTAINERID="CCompiler" DESIGNCLASS="" LOCALCOMMAND=""/>
      <FILE FILENAME="snake.cpp" FORMNAME="" UNITNAME="snake" CONTAINERID="CCompiler" DESIGNCLASS="" LOCALCOMMAND=""/>
      <FILE FILENAME="MyMatrix.cpp" FORMNAME="" UNITNAME="MyMatrix" CONTAINERID="CCompiler" DESIGNCLASS="" LOCALCOMMAND=""/>
      <FILE FILENAME="MyMatrix.h" FORMNAME="" UNITNAME="MyMatrix.h" CONTAINERID="" DESIGNCLASS="" LOCALCOMMAND=""/>
      <FILE FILENAME="LAWS.cpp" FORMNAME="" UNITNAME="LAWS" CONTAINERID="CCompiler" DESIGNCLASS="" LOCALCOMMAND=""/>
      <FILE FILENAME="MySpline.cpp" FORMNAME="" UNITNAME="MySpline" CONTAINERID="CCompiler" DESIGNCLASS="" LOCALCOMMAND=""/>
      <FILE FILENAME="Unit3.cpp" FORMNAME="Form3" UNITNAME="Unit3" CONTAINERID="CCompiler" DESIGNCLASS="" LOCALCOMMAND=""/>
  </FILELIST>
  <BUILDTOOLS>
  </BUILDTOOLS>

  <IDEOPTIONS>
[Version Info]
IncludeVerInfo=0
AutoIncBuild=0
MajorVer=1
MinorVer=0
Release=0
Build=0
Debug=0
PreRelease=0
Special=0
Private=0
DLL=0
Locale=1028
CodePage=950

[Version Info Keys]
CompanyName=
FileDescription=
FileVersion=1.0.0.0
InternalName=
LegalCopyright=
LegalTrademarks=
OriginalFilename=
ProductName=
ProductVersion=1.0.0.0
Comments=

[Debugging]
DebugSourceDirs=$(BCB)\source\vcl

[Parameters]
RunParams=
Launcher=
UseLauncher=0
DebugCWD=
HostApplication=
RemoteHost=
RemotePath=
RemoteLauncher=
RemoteCWD=
RemoteDebug=0

[Compiler]
ShowInfoMsgs=0
LinkDebugVcl=0
LinkCGLIB=0
  </IDEOPTIONS>
</PROJECT>
