# Supplementary material for: A medical imaging analysis system for trigger finger using an adaptive texture-based active shape model (ATASM) in ultrasound images
Source: PLoS One. 2017 Oct 27;12(10):e0187042. doi: 10.1371/journal.pone.0187042 (PMC5659776; doi:10.1371/journal.pone.0187042)
Supplement: S1 File — (ZIP) [file pone.0187042.s004.zip › ATASM_public/Project1.cpp]

//---------------------------------------------------------------------------

#include <vcl.h>
#pragma hdrstop
//---------------------------------------------------------------------------
USEFORM("Unit1.cpp", Form1);
USEFORM("Unit2.cpp", Form2);
USEFORM("Unit3.cpp", Form3);
//---------------------------------------------------------------------------
WINAPI WinMain(HINSTANCE, HINSTANCE, LPSTR, int)
{
    try
    {
         Application->Initialize();
         Application->CreateForm(__classid(TForm1), &Form1);
         Application->CreateForm(__classid(TForm3), &Form3);
         Application->Run();
    }
    catch (Exception &exception)
    {
         Application->ShowException(&exception);
    }
    catch (...)
    {
         try
         {
             throw Exception("");
         }
         catch (Exception &exception)
         {
             Application->ShowException(&exception);
         }
    }
    return 0;
}
//---------------------------------------------------------------------------
