# Supplementary material for: A medical imaging analysis system for trigger finger using an adaptive texture-based active shape model (ATASM) in ultrasound images
Source: PLoS One. 2017 Oct 27;12(10):e0187042. doi: 10.1371/journal.pone.0187042 (PMC5659776; doi:10.1371/journal.pone.0187042)
Supplement: S1 File — (ZIP) [file pone.0187042.s004.zip › ATASM_public/Readme.txt]

To run the software, please execute "project1.exe".

All required parameter files are avaliable in the "Param" folder

Tendon segmentation
1. Click "Load" button and select the image file you want to segment.

2. Under Tab "Tendon", click "Load Model" button and select the intensity template (TendonTemplate.bmp).

2. Under Tab "Tendon", click "Load Param" button and select trained mean shape (Tendon_MeanShape), eigenvalue (Tendon_eigval.txt), eigenvector (Tendon_eigvec.txt), and texture profile (tex_profile.txt) seqencially.

3. Click "Matching" button and select the intensity template (TendonTemplate.bmp) again.

4. Click "Load Param" button and select weight information of gradient (gradient_weight.txt) and texture (texture_weight.txt).

5. Click "GA" button to process the segmentation

6. If you want to reset the parameter of model, please click "Reset All Param"

7. If you want to save the point information, please click "Save Tendon"

Sheath segmentation
1. After Tendon segmentation, switch the tab to "sheath" and click "Load Model" button and select trained mean shape (Sheath_MeanShape), eigenvalue (Sheath_eigval.txt), eigenvector (Sheath_eigvec.txt), and texture profile (tex_profile.txt) seqencially.

2. Click "Load Texture Model" button and select the intensity template (IntensityTemplate.bmp).

3. Click "Load Param" button and select energy weights (energy_weight.txt) and information (energy_info.txt).

4. Click "GA" button to process the segmentation

5. If you want to reset the parameter of model, please click "Reset All Param"

6. If you want to save the point information, please click "Save Sheath"
