# Supplementary material for: A medical imaging analysis system for trigger finger using an adaptive texture-based active shape model (ATASM) in ultrasound images
Source: PLoS One. 2017 Oct 27;12(10):e0187042. doi: 10.1371/journal.pone.0187042 (PMC5659776; doi:10.1371/journal.pone.0187042)
Supplement: S1 File — (ZIP) [file pone.0187042.s004.zip › ATASM_public/snake.cpp]

//---------------------------------------------------------------------------


#pragma hdrstop

#include "snake.h"

//---------------------------------------------------------------------------

#pragma package(smart_init)

Snake::Snake() {
    alpha = 1;
    beta = 1;
    gamma = 1;
    delta = 1;
    close = true;
}

Snake::~Snake() {
    int i;
/*
    if (source != NULL) {
        for (i=0;i<height;i++) {
            delete [] source[i];
        }
        delete [] source;
    }
*/
}
bool Snake::SetImage(Graphics::TBitmap *img) {
    int i;
    int j;
    BYTE *ptr;
    width = img->Width;
    height = img->Height;
    source = new BYTE* [height];
    for (i=0;i<height;i++) {
        source[i] = new BYTE [width];
        ptr = (BYTE *)img->ScanLine[i];
        for (j=0;j<width;j++) {
            source[i][j] = ptr[j*3];
        }
    }
    region = new bool *[height];
    for (i=0;i<height;i++) {
        region[i] = new bool [width];
        memset(region[i], false, width * sizeof(bool));
    }

    return true;
}

bool Snake::SetElastography(Graphics::TBitmap *img) {
    int i;
    int j;
    BYTE *ptr;
    elasto = new BYTE* [height];
    for (i=0;i<height;i++) {
        elasto[i] = new BYTE [width*3];
        ptr = (BYTE *)img->ScanLine[i];
        for (j=0;j<width;j++) {
            elasto[i][j*3] = ptr[j*3];
            elasto[i][j*3+1] = ptr[j*3+1];
            elasto[i][j*3+2] = ptr[j*3+2];
        }
    }
    return true;
}

void Snake::Init(double *pt_x, double *pt_y, int pt_num) {
    int i;
    int j;
    ctrl_num = pt_num;
/*
    if (ctrl_pt_x != NULL) {
        delete [] ctrl_pt_x;
    }
    if (ctrl_pt_y != NULL) {
        delete [] ctrl_pt_y;
    }
    if (norm_x != NULL) {
        delete [] norm_x;
    }
    if (norm_y != NULL) {
        delete [] norm_y;
    }
    if (search_pt_x_in != NULL) {
        for (i=0;i<ctrl_num;i++) {
            delete [] search_pt_x_in[i];
        }
        delete [] search_pt_x_in;
    }
    if (search_pt_x_out != NULL) {
        for (i=0;i<ctrl_num;i++) {
            delete [] search_pt_x_out[i];
        }
        delete [] search_pt_x_out;
    }
    if (search_pt_y_in != NULL) {
        for (i=0;i<ctrl_num;i++) {
            delete [] search_pt_y_in[i];
        }
        delete [] search_pt_y_in;
    }
    if (search_pt_y_out != NULL) {
        for (i=0;i<ctrl_num;i++) {
            delete [] search_pt_y_out[i];
        }
        delete [] search_pt_y_out;
    }
*/
    ctrl_pt_x = new double[pt_num];
    ctrl_pt_y = new double[pt_num];
    norm_x = new double[pt_num];
    norm_y = new double[pt_num];
    search_pt_x_in = new double*[pt_num];
    search_pt_x_out = new double*[pt_num];
    search_pt_y_in = new double*[pt_num];
    search_pt_y_out = new double*[pt_num];
    search_num = 3;
    search_step = 1;

    for (i=0;i<ctrl_num;i++) {
        ctrl_pt_x[i] = pt_x[i];
        ctrl_pt_y[i] = pt_y[i];
        search_pt_x_in[i] = new double[search_num];
        search_pt_x_out[i] = new double[search_num];
        search_pt_y_in[i] = new double[search_num];
        search_pt_y_out[i] = new double[search_num];
    }

    Init_snake();
}

void Snake::Init_snake() {
    int i;
    int j;
    double norm_x;
    double norm_y;
    double slope;
    double sign_x;
    double sign_y;
    double x_fac;
    double y_fac;

    if (close) {
        norm_x = ctrl_pt_x[1] - ctrl_pt_x[ctrl_num-1];
        norm_y = ctrl_pt_y[1] - ctrl_pt_y[ctrl_num-1];
    } else {
        norm_x = ctrl_pt_x[1] - ctrl_pt_x[0];
        norm_y = ctrl_pt_y[1] - ctrl_pt_y[0];
    }
    if (norm_y == 0) {
        sign_x = 0;
    } else {
        sign_x = norm_y/fabs(norm_y);
    }
    if (norm_x == 0) {
        sign_y = 0;
    } else {
        sign_y = -norm_x/fabs(norm_x);
    }
    if (norm_y == 0) {
        slope = 0;
        this->norm_x[0] = 0;
        this->norm_y[0] = sign_y;
        for (j=0;j<search_num;j++) {
            search_pt_x_in[0][j] = ctrl_pt_x[0];
            search_pt_x_out[0][j] = ctrl_pt_x[0];
            search_pt_y_in[0][j] = ctrl_pt_y[0] - search_step * sign_y * j;
            search_pt_y_out[0][j] = ctrl_pt_y[0] + search_step * sign_y * j;
        }
    } else {
        slope = fabs(norm_x/norm_y);
        if (slope > 1) {
            x_fac = 1/slope;
            y_fac = 1;
        } else {
            x_fac = 1;
            y_fac = slope;
        }
        this->norm_x[0] = sign_x * x_fac;
        this->norm_y[0] = sign_y * y_fac;
        for (j=0;j<search_num;j++) {
            search_pt_x_in[0][j] = ctrl_pt_x[0] - search_step * sign_x * (j+1) * x_fac;
            search_pt_x_out[0][j] = ctrl_pt_x[0] + search_step * sign_x * (j+1) * x_fac;
            search_pt_y_in[0][j] = ctrl_pt_y[0] - search_step * sign_y * (j+1) * y_fac;
            search_pt_y_out[0][j] = ctrl_pt_y[0] + search_step * sign_y * (j+1) * y_fac;
        }
    }

    for (i=1;i<ctrl_num-1;i++) {
        norm_x = ctrl_pt_x[i+1] - ctrl_pt_x[i-1];
        norm_y = ctrl_pt_y[i+1] - ctrl_pt_y[i-1];
        if (norm_y == 0) {
            sign_x = 0;
        } else {
            sign_x = norm_y/fabs(norm_y);
        }
        if (norm_x == 0) {
            sign_y = 0;
        } else {
            sign_y = -norm_x/fabs(norm_x);
        }
        if (norm_y == 0) {
            slope = 0;
            this->norm_x[i] = 0;
            this->norm_y[i] = sign_y;

            for (j=0;j<search_num;j++) {
                search_pt_x_in[i][j] = ctrl_pt_x[i];
                search_pt_x_out[i][j] = ctrl_pt_x[i];
                search_pt_y_in[i][j] = ctrl_pt_y[i] - search_step * sign_y * (j+1);
                search_pt_y_out[i][j] = ctrl_pt_y[i] + search_step * sign_y * (j+1);
            }
        } else {
            slope = fabs(norm_x/norm_y);
            if (slope > 1) {
                x_fac = 1/slope;
                y_fac = 1;
            } else {
                x_fac = 1;
                y_fac = slope;
            }
            this->norm_x[i] = sign_x * x_fac;
            this->norm_y[i] = sign_y * y_fac;
            for (j=0;j<search_num;j++) {
                search_pt_x_in[i][j] = ctrl_pt_x[i] - search_step * sign_x * (j+1) * x_fac;
                search_pt_x_out[i][j] = ctrl_pt_x[i] + search_step * sign_x * (j+1) * x_fac;
                search_pt_y_in[i][j] = ctrl_pt_y[i] - search_step * sign_y * (j+1) * y_fac;
                search_pt_y_out[i][j] = ctrl_pt_y[i] + search_step * sign_y * (j+1) * y_fac;
            }
        }
    }

    if (close) {
        norm_x = ctrl_pt_x[0] - ctrl_pt_x[ctrl_num-2];
        norm_y = ctrl_pt_y[0] - ctrl_pt_y[ctrl_num-2];
    } else {
        norm_x = ctrl_pt_x[ctrl_num-1] - ctrl_pt_x[ctrl_num-2];
        norm_y = ctrl_pt_y[ctrl_num-1] - ctrl_pt_y[ctrl_num-2];
    }
    if (norm_y == 0) {
        sign_x = 0;
    } else {
        sign_x = norm_y/fabs(norm_y);
    }
    if (norm_x == 0) {
        sign_y = 0;
    } else {
        sign_y = -norm_x/fabs(norm_x);
    }
    if (norm_y == 0) {
        slope = 0;
        this->norm_x[ctrl_num-1] = 0;
        this->norm_y[ctrl_num-1] = sign_y;
        for (j=0;j<search_num;j++) {
            search_pt_x_in[ctrl_num-1][j] = ctrl_pt_x[ctrl_num-1];
            search_pt_x_out[ctrl_num-1][j] = ctrl_pt_x[ctrl_num-1];
            search_pt_y_in[ctrl_num-1][j] = ctrl_pt_y[ctrl_num-1] - search_step * sign_y * (j+1);
            search_pt_y_out[ctrl_num-1][j] = ctrl_pt_y[ctrl_num-1] + search_step * sign_y * (j+1);
        }
    } else {
        slope = fabs(norm_x/norm_y);
        if (slope > 1) {
            x_fac = 1/slope;
            y_fac = 1;
        } else {
            x_fac = 1;
            y_fac = slope;
        }
        this->norm_x[ctrl_num-1] = sign_x * x_fac;
        this->norm_y[ctrl_num-1] = sign_y * y_fac;
        for (j=0;j<search_num;j++) {
            search_pt_x_in[ctrl_num-1][j] = ctrl_pt_x[ctrl_num-1] - search_step * sign_x * (j+1) * x_fac;
            search_pt_x_out[ctrl_num-1][j] = ctrl_pt_x[ctrl_num-1] + search_step * sign_x * (j+1) * x_fac;
            search_pt_y_in[ctrl_num-1][j] = ctrl_pt_y[ctrl_num-1] - search_step * sign_y * (j+1) * y_fac;
            search_pt_y_out[ctrl_num-1][j] = ctrl_pt_y[ctrl_num-1] + search_step * sign_y * (j+1) * y_fac;
        }
    }

// normalize norm
    double len;
    for (i=0;i<ctrl_num;i++) {
        len = sqrt(pow(this->norm_x[i], 2) + pow(this->norm_y[i], 2));
        this->norm_x[i] /= len;
        this->norm_y[i] /= len;
    }

// Boundary Constrain
    for (i=0;i<ctrl_num;i++) {
        for (j=0;j<search_num;j++) {
            if (search_pt_x_in[i][j] < 0) {
                search_pt_x_in[i][j] = 0;
            } else if (search_pt_x_in[i][j] > width - 1) {
                search_pt_x_in[i][j] = width - 1;
            }
            if (search_pt_x_out[i][j] < 0) {
                search_pt_x_out[i][j] = 0;
            } else if (search_pt_x_out[i][j] > width - 1) {
                search_pt_x_out[i][j] = width - 1;
            }
            if (search_pt_y_in[i][j] < 0) {
                search_pt_y_in[i][j] = 0;
            } else if (search_pt_y_in[i][j] > height - 1) {
                search_pt_y_in[i][j] = height - 1;
            }
            if (search_pt_y_out[i][j] < 0) {
                search_pt_y_out[i][j] = 0;
            } else if (search_pt_y_out[i][j] > height - 1) {
                search_pt_y_out[i][j] = height - 1;
            }
        }
    }
}

void Snake::Run() {
    int i;
    int j;
    double energy;
    double last_energy = 9999999999;
    double new_energy;
    const double converge_energy_th = 0.001;
    const int converge_iter_th = 300;
    int cnt;

    double *iter_snake_x = new double [ctrl_num];
    double *iter_snake_y = new double [ctrl_num];
    int mov_x[8] = {-1, 1, 1, 0, 0, -1, -1, 0,};
    int mov_y[8] = {-1, 0, 0, 1, 1, 0, 0, -1,};

    Dupe_snake(iter_snake_x, iter_snake_y);
    energy = Cal_energy(iter_snake_x, iter_snake_y, 0);

    for (cnt=0;cnt<converge_iter_th && fabs(last_energy-energy) > converge_energy_th;cnt++) {
        last_energy = energy;

        for (i=0;i<ctrl_num;i++) {
            Dupe_snake(iter_snake_x, iter_snake_y);
            energy = Cal_energy(iter_snake_x, iter_snake_y, i);
            for (j=0;j<search_num;j++) {
//            for (j=0;j<8;j++) {
//                energy = Cal_energy(iter_snake_x, iter_snake_y, i);

                iter_snake_x[i] = search_pt_x_in[i][j];
                iter_snake_y[i] = search_pt_y_in[i][j];
//                iter_snake_x[i] += mov_x[j];
//                iter_snake_y[i] += mov_y[j];
                new_energy = Cal_energy(iter_snake_x, iter_snake_y, i);
                if (new_energy < energy) {
                    energy = new_energy;
                    Update_snake(iter_snake_x, iter_snake_y);
                }

                iter_snake_x[i] = search_pt_x_out[i][j];
                iter_snake_y[i] = search_pt_y_out[i][j];
                new_energy = Cal_energy(iter_snake_x, iter_snake_y, i);
                if (new_energy < energy) {
                    energy = new_energy;
                    Update_snake(iter_snake_x, iter_snake_y);
                }

            }
        }
        Init_snake();
    }
}

void Snake::GetResult(double *pt_x, double *pt_y) {
    int i;
    for (i=0;i<ctrl_num;i++) {
        pt_x[i] = ctrl_pt_x[i];
        pt_y[i] = ctrl_pt_y[i];
    }
}


void Snake::Dupe_snake(double *s_x, double *s_y) {
    int i;
    for (i=0;i<ctrl_num;i++) {
        s_x[i] = ctrl_pt_x[i];
        s_y[i] = ctrl_pt_y[i];
    }
}

void Snake::Update_snake(double *s_x, double *s_y) {
    int i;
    for (i=0;i<ctrl_num;i++) {
        ctrl_pt_x[i] = s_x[i];
        ctrl_pt_y[i] = s_y[i];
    }
}

bool Snake::SetParam(double a = 1, double b = 1, double c = 1, double d = 1) {
    alpha = a;
    beta = b;
    gamma = c;
    delta = d;
    return true;
}

double Snake::Cal_energy(double *s_x, double *s_y, int pt_index) {
    double eng1 = eng_gradient(s_x, s_y);
//    double eng2 = eng_dist(s_x, s_y, pt_index);
//    double eng3 = eng_curv(s_x, s_y, pt_index);
    double eng4 = eng_inner(s_x, s_y);
//    double eng2 = eng_edgeintensity(s_x, s_y);
//    double eng3 = eng_regionintensity(s_x, s_y);
//    double eng4 = eng_regionelasto(s_x, s_y);


    return alpha * eng1
//    + beta * eng2
//    + gamma * eng3
    + delta * eng4;

}


double Snake::eng_gradient(double *s_x, double *s_y) {
    int i;
    int j;
    int k;
    int grad_length = 5;
    int x;
    int y;
    int search_x;
    int search_y;
    double grad_step = 1;
    double energy = 0;
    int wid = 3;
    for (i=0;i<ctrl_num;i++) {
        x = s_x[i];
        y = s_y[i];
        for (j=0;j<grad_length;j++) {
            for (k=-wid;k<=wid;k++) {
                search_x = (int)(x+j*grad_step*norm_x[i]+norm_y[i]*k+0.5);
                search_y = (int)(y+j*grad_step*norm_y[i]+norm_x[i]*k+0.5);
                if (search_x < 0) {
                    search_x = 0;
                } else if (search_x > width - 1) {
                    search_x = width - 1;
                }
                if (search_y < 0) {
                    search_y = 0;
                } else if (search_y > height - 1) {
                    search_y = height - 1;
                }

                energy -= source[search_y][search_x];
                search_x = (int)(x-j*grad_step*norm_x[i]+0.5);
                search_y = (int)(y-j*grad_step*norm_y[i]+0.5);
                if (search_x < 0) {
                    search_x = 0;
                } else if (search_x > width - 1) {
                    search_x = width - 1;
                }
                if (search_y < 0) {
                    search_y = 0;
                } else if (search_y > height - 1) {
                    search_y = height - 1;
                }
                energy += source[search_y][search_x];
            }
        }
    }
    energy /= 255.0*grad_length*ctrl_num;
    return energy;
}

double Snake::eng_elasto(double *s_x, double *s_y) {
    int i;
    int j;
    double energy = 0;

    return 0;
}

double Snake::eng_edgeintensity(double *s_x, double *s_y) {
    int i;
    int j;
    double energy = 0;

    for (i=0;i<ctrl_num;i++) {
        energy += source[(int)s_y[i]][(int)s_x[i]];
    }

    energy /= (double)ctrl_num;
    energy /= 255.0;

    return energy;
}


void Snake::close_region (double *s_x, double *s_y) {
    int i;
    int j;
    double vec_x;
    double vec_y;
    double temp_x;
    double temp_y;
    for (i=0;i<height;i++) {
        memset(region[i], false, width * sizeof(bool));
    }

    for (i=0;i<ctrl_num-1;i++) {
        vec_x = s_x[i+1] - s_x[i];
        vec_y = s_y[i+1] - s_y[i];
        if (fabs(vec_x) > fabs(vec_y)) {
            for (j=0;j<fabs(vec_x)+0.0;j++) {
                temp_x = (s_x[i]+vec_x*j/fabs(vec_x)+0.5);
                temp_y = (s_y[i]+vec_y*j/fabs(vec_x)+0.5);
                region[(int)(s_y[i]+vec_y*j/fabs(vec_x)+0.5)][(int)(s_x[i]+vec_x*j/fabs(vec_x)+0.5)] = true;
            }
        } else {
            for (j=0;j<fabs(vec_y)+0.0;j++) {
                temp_x = (s_x[i]+vec_x*j/fabs(vec_y)+0.5);
                temp_y = (s_y[i]+vec_y*j/fabs(vec_y)+0.5);
                region[(int)(s_y[i]+vec_y*j/fabs(vec_y)+0.5)][(int)(s_x[i]+vec_x/fabs(vec_y)*j+0.5)] = true;
            }
        }
    }

    vec_x = s_x[0] - s_x[ctrl_num-1];
    vec_y = s_y[0] - s_y[ctrl_num-1];
    if (fabs(vec_x) > fabs(vec_y)) {
        for (j=0;j<fabs(vec_x)+0.0;j++) {
            temp_x = (s_x[ctrl_num-1]+vec_x*j/fabs(vec_x)+0.5);
            temp_y = (s_y[ctrl_num-1]+vec_y*j/fabs(vec_x)+0.5);
            region[(int)(s_y[ctrl_num-1]+vec_y*j/fabs(vec_x)+0.5)][(int)(s_x[ctrl_num-1]+vec_x*j/fabs(vec_x)+0.5)] = true;
        }
    } else {
        for (j=0;j<fabs(vec_y)+0.0;j++) {
            temp_x = (s_x[i]+vec_x*j/fabs(vec_y)+0.5);
            temp_y = (s_y[i]+vec_y*j/fabs(vec_y)+0.5);
            region[(int)(s_y[ctrl_num-1]+vec_y*j/fabs(vec_y)+0.5)][(int)(s_x[ctrl_num-1]+vec_x*j/fabs(vec_y)+0.5)] = true;
        }
    }
}

void Snake::hole_fill(double *s_x, double *s_y) {

    bool **inverse_map = new bool *[height];
    int i;
    int j;
    for (i=0;i<height;i++) {
        inverse_map[i] = new bool [width];
        for (j=0;j<width;j++) {
            inverse_map[i][j] = !region[i][j];
        }
    }


    int cur_x;
    int cur_y;
    int cen_x = 0;
    int cen_y = 0;

    std::list<int> lst_x;
    std::list<int> lst_y;


    for (i=0;i<ctrl_num;i++) {
        cen_x += s_x[i];
        cen_y += s_y[i];
    }
    cen_x /= ctrl_num;
    cen_y /= ctrl_num;

//    lst_x.push_back((int)(s_x[0]+s_x[10])/2);
//    lst_y.push_back((int)(s_y[0]+s_y[10])/2);
    lst_x.push_back(cen_x);
    lst_y.push_back(cen_y);

    while (!lst_x.empty()) {
        cur_x = lst_x.back();
        lst_x.pop_back();
        cur_y = lst_y.back();
        lst_y.pop_back();
        region[cur_y][cur_x] = true;
        inverse_map[cur_y][cur_x] = false;
        if (cur_y+1 < height && inverse_map[cur_y+1][cur_x]) {
            lst_x.push_back(cur_x);
            lst_y.push_back(cur_y+1);
        }
        if (cur_y-1 >= 0 && inverse_map[cur_y-1][cur_x]) {
            lst_x.push_back(cur_x);
            lst_y.push_back(cur_y-1);
        }
        if (cur_x+1 < width && inverse_map[cur_y][cur_x+1]) {
            lst_x.push_back(cur_x+1);
            lst_y.push_back(cur_y);
        }
        if (cur_x-1 >= 0 && inverse_map[cur_y][cur_x-1]) {
            lst_x.push_back(cur_x-1);
            lst_y.push_back(cur_y);
        }
    }
    for (i=0;i<height;i++) {
        delete [] inverse_map[i];
    }
    delete [] inverse_map;
}

double Snake::eng_regionintensity(double *s_x, double *s_y) {
    double energy = 0;
    close_region(s_x, s_y);
    hole_fill(s_x, s_y);

    int i;
    int j;
    double sum_I = 0;
    double mean_I = 0;
    int cnt = 0;

    for (i=0;i<height;i++) {
        for (j=0;j<width;j++) {
            if (region[i][j]) {
                ++cnt;
                sum_I += pow(source[i][j]/255.0, 2);
                mean_I += source[i][j]/255.0;
            }
        }
    }

    mean_I /= (double)cnt;
    energy = (sum_I - mean_I)/cnt;
    energy = sqrt(energy);

    return energy;
}

double Snake::eng_regionelasto(double *s_x, double *s_y) {
    double energy = 0;
    close_region(s_x, s_y);
    hole_fill(s_x, s_y);

    int i;
    int j;
    double ratio;
    double sum_E = 0;
    double mean_E = 0;
    int cnt = 0;

    for (i=0;i<height;i++) {
        for (j=0;j<width;j++) {
            if (region[i][j]) {
                ratio = (-elasto[i][j*3+1]+elasto[i][j*3+2])/255.0;
                ++cnt;
                sum_E += pow(ratio, 2);
                mean_E += ratio;
            }
        }
    }

    mean_E /= (double)cnt;
    energy = (sum_E - mean_E)/cnt;
    energy = sqrt(energy);

    return energy;
}

double Snake::eng_dist(double *s_x, double *s_y, int pt_index) {
    int i;
    double mean_dist = 0;
    double dist = 0;
    double energy = 0;

    if (close) {
        for (i=0;i<ctrl_num;i++) {
            mean_dist += sqrt(pow(s_x[(i+1)%ctrl_num]-s_x[i], 2) + pow(s_y[(i+1)%ctrl_num]-s_y[i], 2));
        }
        mean_dist /= ctrl_num;

        dist = sqrt(pow(s_x[(pt_index+1)%ctrl_num]-s_x[pt_index], 2) + pow(s_y[(pt_index+1)%ctrl_num]-s_y[pt_index], 2))
                + sqrt(pow(s_x[pt_index]-s_x[(pt_index+ctrl_num-1)%ctrl_num], 2) + pow(s_y[pt_index]-s_y[(pt_index+ctrl_num-1)%ctrl_num], 2));
        dist /= 2;
    } else {
        for (i=0;i<ctrl_num-1;i++) {
            mean_dist += sqrt(pow(s_x[(i+1)%ctrl_num]-s_x[i], 2) + pow(s_y[(i+1)%ctrl_num]-s_y[i], 2));
        }
        mean_dist /= (ctrl_num-1);

        if (pt_index == 0) {
            dist = sqrt(pow(s_x[(pt_index+1)%ctrl_num]-s_x[pt_index], 2) + pow(s_y[(pt_index+1)%ctrl_num]-s_y[pt_index], 2));
        } else if (pt_index == ctrl_num-1) {
            dist = sqrt(pow(s_x[pt_index]-s_x[(pt_index+ctrl_num-1)%ctrl_num], 2) + pow(s_y[pt_index]-s_y[(pt_index+ctrl_num-1)%ctrl_num], 2));
        } else {
            dist = sqrt(pow(s_x[(pt_index+1)%ctrl_num]-s_x[pt_index], 2) + pow(s_y[(pt_index+1)%ctrl_num]-s_y[pt_index], 2))
                    + sqrt(pow(s_x[pt_index]-s_x[(pt_index+ctrl_num-1)%ctrl_num], 2) + pow(s_y[pt_index]-s_y[(pt_index+ctrl_num-1)%ctrl_num], 2));
            dist /= 2;
        }

    }

    energy = fabs(dist/mean_dist - 1);

    return energy;
}

double Snake::eng_curv(double *s_x, double *s_y, int pt_index) {

    if (!close && (pt_index == 0 || pt_index == ctrl_num-1)) {
        return 0;
    }

    int i;
    const double PI = acos(-1);
    double energy = 0;
    double vec1_x = s_x[pt_index]-s_x[(pt_index+1)%ctrl_num];
    double vec2_x = s_x[pt_index]-s_x[(pt_index+ctrl_num-1)%ctrl_num];
    double vec1_y = s_y[pt_index]-s_y[(pt_index+1)%ctrl_num];
    double vec2_y = s_y[pt_index]-s_y[(pt_index+ctrl_num-1)%ctrl_num];
    double denominator = sqrt(pow(vec1_x, 2) + pow(vec1_y, 2)) * sqrt(pow(vec2_x, 2) + pow(vec2_y, 2));
    double numerator = vec1_x * vec2_x + vec1_y * vec2_y;

    if (denominator != 0) {
        energy = -acos(numerator/denominator)/PI;
    } else {
        energy = 999999;
    }

    energy += 1;
    energy /= 2;

    return energy;

}

double Snake::eng_inner(double *s_x, double *s_y) {
    int i;
    int j;
    bool exc = false;
    double energy = 0;
    int pt_num = 5;
    for (i=0;i<ctrl_num;i++) {
        for (j=0;j<pt_num;j++) {
            try {
                energy += source[(int)(s_y[i]-(j+1)*norm_y[i]+0.5)][(int)(s_x[i]-(j+1)*norm_x[i]+0.5)];
            } catch (Exception &e) {
                exc = true;
            }
        }
    }
    energy /= pt_num;
    energy /= 255;
    energy /= ctrl_num;
    return energy;
}

void Snake::setOpen() {
    close = false;
}

void Snake::setClose() {
    close = true;
}

int Snake::CountArea() {

    close_region(ctrl_pt_x, ctrl_pt_y);
    hole_fill(ctrl_pt_x, ctrl_pt_y);


    int i;
    int j;
    int total = 0;
    for (i=0;i<height;i++) {
        for (j=0;j<width;j++) {
            if (region[i][j]) {
                total++;
            }
        }
    }

    return total;

}
