# Supplementary material for: A medical imaging analysis system for trigger finger using an adaptive texture-based active shape model (ATASM) in ultrasound images
Source: PLoS One. 2017 Oct 27;12(10):e0187042. doi: 10.1371/journal.pone.0187042 (PMC5659776; doi:10.1371/journal.pone.0187042)
Supplement: S1 File — (ZIP) [file pone.0187042.s004.zip › ATASM_public/snake.h]

//---------------------------------------------------------------------------

#ifndef snakeH
#define snakeH
//---------------------------------------------------------------------------
#include <vcl.h>
#include <math.h>
#include <list.h>
class Snake {
public:
//    Snake();
    void Init(double *pt_x, double *pt_y, int pt_num);
    void Run();
    void GetResult(double *pt_x, double *pt_y);
    Snake();
    ~Snake();
    bool SetImage(Graphics::TBitmap *img);
    bool SetElastography(Graphics::TBitmap *img);
    bool SetParam(double a, double b, double c, double d);

    BYTE **source;
    BYTE **elasto;

    int width;
    int height;

    int search_num;
    int search_step;
    int ctrl_num;
    double *ctrl_pt_x;
    double *ctrl_pt_y;
    double *norm_x;
    double *norm_y;
    double **search_pt_x_in;
    double **search_pt_x_out;
    double **search_pt_y_in;
    double **search_pt_y_out;
    bool **region;
    void close_region(double *s_x, double *s_y);
    void hole_fill(double *s_x, double *s_y);
    int CountArea();
    void setOpen();
    void setClose();

private:
    void Init_snake();
    void Dupe_snake(double *s_x, double *s_y);
    void Update_snake(double *s_x, double *s_y);
    double Cal_energy(double *s_x, double *s_y, int pt_index);
    double eng_gradient(double *s_x, double *s_y);
    double eng_elasto(double *s_x, double *s_y);
    double eng_edgeintensity(double *s_x, double *s_y);
    double eng_regionintensity(double *s_x, double *s_y);
    double eng_regionelasto(double *s_x, double *s_y);
    double eng_dist(double *s_x, double *s_y, int pt_index);
    double eng_curv(double *s_x, double *s_y, int pt_index);
    double eng_inner(double *s_x, double *s_y);
    double alpha;
    double beta;
    double gamma;
    double delta;
    bool close;

};
#endif
