# Supplementary material for: A medical imaging analysis system for trigger finger using an adaptive texture-based active shape model (ATASM) in ultrasound images
Source: PLoS One. 2017 Oct 27;12(10):e0187042. doi: 10.1371/journal.pone.0187042 (PMC5659776; doi:10.1371/journal.pone.0187042)
Supplement: S1 File — (ZIP) [file pone.0187042.s004.zip › ATASM_public/SRAD.cpp]

//---------------------------------------------------------------------------


#pragma hdrstop

#include "SRAD.h"

//---------------------------------------------------------------------------

#pragma package(smart_init)

SRAD::SRAD(GBitmap *img) {
    int i;
    img_Source = new GBitmap();
    img_Source->Assign(img);
    Width = img->Width;
    Height = img->Height;
    Grad = new double * [Height];
    Lap = new double * [Height];
    Inst_Coef = new double * [Height];
    Diff_Coef = new double * [Height];
    Div = new double * [Height];
    for (i=0;i<Height;i++) {
        Grad[i] = new double [Width];
        Lap[i] = new double [Width];
        Inst_Coef[i] = new double [Width];
        Diff_Coef[i] = new double [Width];
        Div[i] = new double [Width];
        memset(Grad[i], 0, sizeof(double) * Width);
        memset(Lap[i], 0, sizeof(double) * Width);
        memset(Inst_Coef[i], 0, sizeof(double) * Width);
        memset(Diff_Coef[i], 0, sizeof(double) * Width);
        memset(Div[i], 0, sizeof(double) * Width);
    }

}

SRAD::~SRAD() {
    int i;
    for (i=0;i<Height;i++) {
        delete [] Grad[i];
        delete [] Lap[i];
    }
    delete [] Grad;
    delete [] Lap;
}


GBitmap* SRAD::LGradient(GBitmap* img) {
    const int width = img->Width;
    const int height = img->Height;
    Byte **line = new Byte* [3]; // «ü¦V­ì¹Ï¤ù
    Byte *result;	// «ü¦V³B²z«á¹Ï¤ù

    GBitmap *newImage = new GBitmap();
    newImage->Width = width;
    newImage->Height = height;
    newImage->PixelFormat = pf24bit;


    if (img->PixelFormat == pf24bit) {    // 8bit image
        // Center
        for (int row=1; row<height-1; row++) {
            line[0] = (Byte *)img->ScanLine[row-1];
            line[1] = (Byte *)img->ScanLine[row];
            line[2] = (Byte *)img->ScanLine[row+1];
            result = (Byte *)newImage->ScanLine[row];
            for (int col=1; col < width-1; col++) {

                result[col*3] = result[col*3+1] = result[col*3+2] = sqrt(pow(line[1][col*3] - line[1][(col-1)*3], 2) + pow(line[1][col*3] - line[0][col*3], 2));

            }
        }
        // Border

    } else {        // unsupport format
// SendMessage
    }
    delete [] line;

    return newImage;


}

GBitmap* SRAD::RGradient(GBitmap* img) {
    const int width = img->Width;
    const int height = img->Height;
    Byte **line = new Byte* [3]; // «ü¦V­ì¹Ï¤ù
    Byte *result;	// «ü¦V³B²z«á¹Ï¤ù

    GBitmap *newImage = new GBitmap();
    newImage->Width = width;
    newImage->Height = height;
    newImage->PixelFormat = pf24bit;


    if (img->PixelFormat == pf24bit) {    // 8bit image
        // Center
        for (int row=1; row<height-1; row++) {
            line[0] = (Byte *)img->ScanLine[row-1];
            line[1] = (Byte *)img->ScanLine[row];
            line[2] = (Byte *)img->ScanLine[row+1];
            result = (Byte *)newImage->ScanLine[row];
            for (int col=1; col < width-1; col++) {

                result[col*3] = result[col*3+1] = result[col*3+2] = sqrt(pow(line[1][(col+1)*3] - line[1][col*3], 2) + pow(line[2][col*3] - line[1][col*3], 2));

            }
        }
        // Border

    } else {        // unsupport format
// SendMessage
    }
    delete [] line;

    return newImage;


}


void SRAD::Gradient() {


    Byte **line = new Byte* [3]; // «ü¦V­ì¹Ï¤ù
    double value;
    if (img_Source->PixelFormat == pf24bit) {    // 8bit image
        // Center
        for (int row=1; row<Height-1; row++) {
            line[0] = (Byte *)img_Source->ScanLine[row-1];
            line[1] = (Byte *)img_Source->ScanLine[row];
            line[2] = (Byte *)img_Source->ScanLine[row+1];
            for (int col=1; col < Width-1; col++) {
                if (line[1][col*3] != 0) {
                    value = sqrt(
                            pow(line[1][col*3] - line[1][(col-1)*3], 2) + pow(line[1][col*3] - line[0][col*3], 2)   // L Gradient
                            + pow(line[1][(col+1)*3] - line[1][col*3], 2) + pow(line[2][col*3] - line[1][col*3], 2) // R Gradient
                    );
                    Grad[row][col] = value/line[1][col*3];
                } else {
                    Grad[row][col] = 0;
                }
            }
            // Border
            Grad[row][0] = Grad[row][1];
            Grad[row][Width-1] = Grad[row][Width-2];
        }
        // Border
        for (int col=1; col < Width-1; col++) {
            Grad[0][col] = Grad[1][col];
            Grad[Height-1][col] = Grad[Height-2][col];
        }
    }

    delete [] line;

}

void SRAD::Laplacian() {

    Byte **line = new Byte* [3]; // «ü¦V­ì¹Ï¤ù
    double value;
    if (img_Source->PixelFormat == pf24bit) {    // 8bit image
        // Center
        for (int row=1; row<Height-1; row++) {
            line[0] = (Byte *)img_Source->ScanLine[row-1];
            line[1] = (Byte *)img_Source->ScanLine[row];
            line[2] = (Byte *)img_Source->ScanLine[row+1];

            for (int col=1; col < Width-1; col++) {
                if (line[1][col*3] != 0) {
                    value = line[1][(col+1)*3] + line[1][(col-1)*3] + line[2][col*3] + line[0][col*3] - line[1][col*3]*4;
                    Lap[row][col] = abs(value/line[1][col*3]);
                } else {
                    Lap[row][col] = 0;
                }
            }
            // Border
            Lap[row][0] = Lap[row][1];
            Lap[row][Width-1] = Lap[row][Width-2];
        }
        // Border
        for (int col=1; col < Width-1; col++) {
            Lap[0][col] = Lap[1][col];
            Lap[Height-1][col] = Lap[Height-2][col];
        }
    }
    delete [] line;

}


void SRAD::InstCoefficient() {
    Byte *line; // «ü¦V­ì¹Ï¤ù
    double value;
    double I;   // Intensity
    double G;   // Gradient
    double L;   // Laplacian
    double dominator;
    double denominator;
    if (img_Source->PixelFormat == pf24bit) {    // 8bit image
        // Center
        for (int row=0; row<Height; row++) {
            line = (Byte *)img_Source->ScanLine[row];
            for (int col=0; col < Width; col++) {
                I = line[col*3];
                G = Grad[row][col];
                L = Lap[row][col];
                if (I == 0) {
                    value = 0;
                } else {
                    dominator = pow(1+L/(I*4) , 2);
                    if (dominator == 0) {
                        value = 0;
//                        dominator = 0.0001;
//                        denominator = (pow(G/I, 2)/2 - pow(L/I, 2)/16);
//                        value = sqrt(denominator/dominator);
                    } else {
                        denominator = (pow(G/I, 2)/2 - pow(L/I, 2)/16);
                        value = sqrt(denominator/dominator);
                    }
/*
                        value = sqrt(
                                (pow(G/I, 2)/2 - pow(L/I, 2)/16)
                                /
                                pow(1+L/(I*4) , 2)
                        );
*/
                }
                Inst_Coef[row][col] = value;
            }
        }
    }
}

#define DIFF 1

void SRAD::DiffCoefficient(int t) {
    double IC;  // Instantenous Coefficient
    double value;
    const double T = 0.0; // Threshold
    // Center
    for (int row=0; row<Height; row++) {
        for (int col=0; col < Width; col++) {
            IC = Inst_Coef[row][col];
#if DIFF==0
            value = 1 /
                    (1 + (IC*IC - pow(ScaleFunction(t), 2))/(pow(ScaleFunction(t), 2)*(1+pow(ScaleFunction(t), 2))));
#elif DIFF==1
            value = exp(-((IC*IC - pow(ScaleFunction(t), 2))/(pow(ScaleFunction(t), 2)*(1+pow(ScaleFunction(t), 2)))));

#endif
            if (value < T) {
                Diff_Coef[row][col] = 0;
            } else {
                Diff_Coef[row][col] = value;
            }
        }
    }

}

void SRAD::Divergence() {
    Byte **line = new Byte* [3]; // «ü¦V­ì¹Ï¤ù
    double value;
    double mmin = 2;
    double mmax = 1;
    // Center
    if (img_Source->PixelFormat == pf24bit) {    // 8bit image
        // Center
        for (int row=1; row<Height-1; row++) {
            line[0] = (Byte *)img_Source->ScanLine[row-1];
            line[1] = (Byte *)img_Source->ScanLine[row];
            line[2] = (Byte *)img_Source->ScanLine[row+1];
            for (int col=1; col < Width-1; col++) {
                mmin = min(mmin, Diff_Coef[row][col]);
                mmax = max(mmax, Diff_Coef[row][col]);

                value = Diff_Coef[row+1][col] * (line[0][col*3] - line[1][col*3])
                        + Diff_Coef[row-1][col] * (line[2][col*3] - line[1][col*3])
                        + Diff_Coef[row][col+1] * (line[1][(col+1)*3] - line[1][col*3])
                        + Diff_Coef[row][col-1] * (line[1][(col-1)*3] - line[1][col*3]);
                ;

                Div[row][col] = value;
            }
            // Border
            Div[row][0] = Div[row][1];
            Div[row][Width-1] = Div[row][Width-2];
        }
        // Border
        for (int col=1; col < Width-1; col++) {
            Div[0][col] = Div[1][col];
            Div[Height-1][col] = Div[Height-2][col];
        }
    }
}

GBitmap *SRAD::Update() {

    GBitmap *newImage = new GBitmap();

    newImage->Width = Width;
    newImage->Height = Height;
    newImage->PixelFormat = pf24bit;

    BYTE *line;
    BYTE *result;

    int row;
    int col;
    double value;

    if (img_Source->PixelFormat == pf24bit) {
        for (row=0;row<Height;row++) {
            line = (BYTE *)img_Source->ScanLine[row];
            result = (BYTE *)newImage->ScanLine[row];
            for (col=0;col<Width;col++) {
                value = line[col*3] + Div[row][col]/4.0;
                if ( value > 255) {
                    value = 255;
                } else if (value < 0) {
                    value = 0;
                }
                result[col*3] = result[col*3+1] = result[col*3+2] = value;
            }
        }
    }


    return newImage;


}


double SRAD::ScaleFunction(int t) {

    const double q0 = 1;
    const double ro = 1/6.0;

    return q0 * exp(-ro*t);


}

GBitmap* SRAD::Execute() {
    int i;
    const int iteration = 3;
    GBitmap* result = new GBitmap();
    result->Assign(img_Source);
    for (i=0;i<iteration;i++) {
        Gradient();
        Laplacian();
        InstCoefficient();
        DiffCoefficient(i);
        Divergence();
        ScaleFunction(i);
        result = Update();
        img_Source->Assign(result);
    }

    return result;

}

GBitmap* SRAD::ExecuteStep(int t) {
    GBitmap* result = new GBitmap();
    result->Assign(img_Source);
    Gradient();
    Laplacian();
    InstCoefficient();
    DiffCoefficient(t);
    Divergence();
    ScaleFunction(t);
    result = Update();
    img_Source->Assign(result);

    return result;


}
