# Supplementary material for: A medical imaging analysis system for trigger finger using an adaptive texture-based active shape model (ATASM) in ultrasound images
Source: PLoS One. 2017 Oct 27;12(10):e0187042. doi: 10.1371/journal.pone.0187042 (PMC5659776; doi:10.1371/journal.pone.0187042)
Supplement: S1 File — (ZIP) [file pone.0187042.s004.zip › ATASM_public/SRAD.h]

//---------------------------------------------------------------------------

#ifndef SRADH
#define SRADH

#include <vcl.h>
#include <math.h>
#include <algorithm.h>
//---------------------------------------------------------------------------

typedef Graphics::TBitmap GBitmap;


class SRAD {
    public:
    SRAD (GBitmap *img);
    ~SRAD ();
    GBitmap* Execute();
    GBitmap* ExecuteStep(int t);


    private:
    GBitmap* img_Source;
    GBitmap* img_LGradient;
    GBitmap* img_RGradient;
    GBitmap* img_Laplacian;
    double** Grad;
    double** Lap;
    double** Inst_Coef;
    double** Diff_Coef;
    double** Div;
    int Width;
    int Height;

    GBitmap* LGradient(GBitmap* input);
    GBitmap* RGradient(GBitmap* input);
    void Gradient();
    void Laplacian();
    void InstCoefficient();
    void DiffCoefficient(int t);
    void Divergence();
    double ScaleFunction(int t);
    GBitmap* Update();
};


#endif
