# Supplementary material for: A medical imaging analysis system for trigger finger using an adaptive texture-based active shape model (ATASM) in ultrasound images
Source: PLoS One. 2017 Oct 27;12(10):e0187042. doi: 10.1371/journal.pone.0187042 (PMC5659776; doi:10.1371/journal.pone.0187042)
Supplement: S1 File — (ZIP) [file pone.0187042.s004.zip › ATASM_public/Unit1.cpp]

//---------------------------------------------------------------------------

#include <vcl.h>
#pragma hdrstop

#include "Unit1.h"
#include "Unit2.h"
#include "jpeg.hpp"
#include "ImgProc.h"
#include "SRAD.h"
#include "snake.h"
#include "MyMatrix.h"
#include "LAWS.h"
#include "MySpline.h"
#include "Unit3.h"

//---------------------------------------------------------------------------
#pragma package(        smart_init)
#pragma resource "*.dfm"
TForm1 *Form1;

bool flg_drag = false;
TPoint tempLine[3];
int tempLine_cnt = 0;

const double PI = acos(-1);

double ROI_Minor = -1;
double ROI_Major = -1;
double ROI_CenX = -1;
double ROI_CenY = -1;
double ROI_Angle = -1;

TPoint pt_Center;

class LocalInfo {
public:
    double mean;
    double std;
};


double GradientOnEdge(Graphics::TBitmap* bmp, TPoint pt_cen, double a, double b, double theta);
double LocalLaplacian(Graphics::TBitmap* bmp, TPoint pt_cen, double a, double b, double theta);
double AreaEnergy(Graphics::TBitmap* bmp, double major, double minor);
double LocalEntropy(Graphics::TBitmap* bmp, TPoint pt_cen, double major, double minor, double theta);
LocalInfo LocalMinimum(Graphics::TBitmap* bmp, TPoint pt_cen, double major, double minor, double theta);

Graphics::TBitmap **imgList;
const int listNum = 5;

int snake_sample_num = 45;
TPoint *snake_list;

int flg_getratio = 0;
int tmp_rat;

TPoint *inner_list;
int inner_cnt;
int tendon_area_pt = 0;
int inner_area_pt = 0;
Graphics::TBitmap *enhance;

//---------------------------------------------------------------------------
__fastcall TForm1::TForm1(TComponent* Owner)
    : TForm(Owner)
{
    int i;
    for (i=0;i<3;i++) {
        tempLine[i] = TPoint(-1, -1);
    }
    Image1->Parent->DoubleBuffered = true;
    source = new Graphics::TBitmap();
    imgList = new Graphics::TBitmap * [listNum+1];
    res_ratio = 1;
    scale = 1.0;
    theta = 0.0;
    model = new TList();
    scale2 = 1.0;
    theta2 = 0.0;
    model2 = new TList();


}
//---------------------------------------------------------------------------

void __fastcall TForm1::btnLoadClick(TObject *Sender)
{
    int i;
    int j;
    BYTE *ptr;
    BYTE *ptr2;
    String ext;
    TJPEGImage *jpg = new TJPEGImage;
    Graphics::TBitmap *temp = new Graphics::TBitmap();

    if (opd1->Execute()) {
        ext = ExtractFileExt(opd1->FileName).LowerCase();
        SD1->FileName = opd1->FileName;
        if ( ext == ".bmp") {
            temp->LoadFromFile(opd1->FileName);
        } else if (ext == ".jpg" || ".jpeg") {
            jpg->LoadFromFile(opd1->FileName);
            temp->Assign(jpg);
            delete jpg;
        }
        source->Assign(ImgProc::Color2Gray(*temp));
        width = source->Width;
        height = source->Height;

        enhance = new Graphics::TBitmap();
        enhance->Width = width;
        enhance->Height = height;
        enhance->PixelFormat = pf24bit;


        double th = 50;
        double pwr = 0.2;
        for (i=0;i<height;i++) {
            ptr = (BYTE*)source->ScanLine[i];
            ptr2 = (BYTE*)enhance->ScanLine[i];
            for (j=0;j<width;j++) {
                if (ptr[j*3] < th && ptr[j*3] > 0) {
                    ptr2[j*3] = ptr2[j*3+1] = ptr2[j*3+2] = pow((ptr[j*3]/th), pwr) * th;
                } else {
                    ptr2[j*3] = ptr2[j*3+1] = ptr2[j*3+2] = ptr[j*3];
                }
            }
        }

        Image1->Picture->Bitmap->Assign(source);

        src = new int*[height];
        for (i=0;i<height;i++) {
            src[i] = new int[width];
            ptr = (BYTE*)source->ScanLine[i];
            for (j=0;j<width;j++) {
                src[i][j] = ptr[j*3];
            }
        }


        flg_drag = false;
        for (i=0;i<3;i++) {
            tempLine[i] = TPoint(-1, -1);
        }

        pt_Center = TPoint(-1, -1);
        ROI_Minor = -1;
        ROI_Major = -1;
        ROI_CenX = -1;
        ROI_CenY = -1;
        ROI_Angle = -1;
        snake_sample_num = 30;
        snake_list = new TPoint[snake_sample_num];
// ²£¥Ítexture¸ê®Æ
        if (D_map != NULL) {
            for(i=0;i<source->Height;i++) {
                delete [] D_map[i];
            }
            delete [] D_map;
        }
        D_map = new double*[source->Height];
        for (i=0;i<source->Height;i++) {
            D_map[i] = new double[source->Width];
        }
        D_map = G2A(source);

        if (D_LE != NULL) {
            for(i=0;i<source->Height;i++) {
                delete [] D_LE[i];
            }
            delete [] D_LE;
        }
        D_LE = new double*[Image1->Height];
        for (i=0;i<Image1->Height;i++) {
            D_LE [i] = new double[Image1->Width];
        }

        if (Gabor0 != NULL) {
            for(i=0;i<source->Height;i++) {
                delete [] Gabor0[i];
            }
            delete [] Gabor0;
        }
        Gabor0 = new double*[Image1->Height];
        for (i=0;i<Image1->Height;i++) {
            Gabor0 [i] = new double[Image1->Width];
        }


        LAW_LE(D_map, source->Width, source->Height, D_LE);
        Gabor(D_map, source->Width, source->Height, 0, Gabor0);
    }
}
//---------------------------------------------------------------------------
void __fastcall TForm1::Image1MouseDown(TObject *Sender,
      TMouseButton Button, TShiftState Shift, int X, int Y)
{

    double midX; // X of mid point
    double midY; // Y of mid point
    double vecX; // X of vector of Major
    double vecY; // Y of vector of Major

    double c;   // C of fomular Minor
    double n;   // vector ratio
    int i;
    double m1;
    double m2;

    if (flg_getratio > 0) {
        if (flg_getratio == 1) {
            flg_getratio = 2;
            tmp_rat = Y;
        } else if (flg_getratio == 2) {
            res_ratio = 10.0/(fabs(tmp_rat - Y));
            flg_getratio = 0;
        }
        return;
    }

    switch (Button) {
    case 0: // L-click: Set the center of ROI
        ROI_CenX = X;
        ROI_CenY = Y;
        centerX = X;
        centerY = Y;
        ROI_Angle = 0;
        ROI_Minor = 20;
        ROI_Major = ROI_Minor * 1.3;

        Image1->Picture->Bitmap->Assign(source);
        Image1->Canvas->Pen->Color = clRed;
        Refresh();
        break;

    default:;   // Other key. Dummy
    }
}
//---------------------------------------------------------------------------
void __fastcall TForm1::Image1MouseMove(TObject *Sender, TShiftState Shift,
      int X, int Y)
{
    String s = "";
    s += X;
    s += ", ";
    s += Y;
    s += "= (";

    s += GetRValue(Image1->Canvas->Pixels[X][Y]);
    s += ", ";
    s += GetGValue(Image1->Canvas->Pixels[X][Y]);
    s += ", ";
    s += GetBValue(Image1->Canvas->Pixels[X][Y]);
    s += ")";                                  

    StatusBar1->Panels->Items[0]->Text = s;
    return;
}
//---------------------------------------------------------------------------

void TForm1::Marking (int X, int Y) {
//    Image1->Canvas->Ellipse(X-1, Y-1, X+1, Y+1);
      Image1->Canvas->MoveTo(X-1, Y);
      Image1->Canvas->LineTo(X-2, Y);
      Image1->Canvas->MoveTo(X+1, Y);
      Image1->Canvas->LineTo(X+2, Y);
      Image1->Canvas->MoveTo(X, Y-1);
      Image1->Canvas->LineTo(X, Y-2);
      Image1->Canvas->MoveTo(X, Y+1);
      Image1->Canvas->LineTo(X, Y+2);
}

void TForm1::ImgRefresh() {
    if (source->Canvas != NULL) {
        Image1->Picture->Assign((Graphics::TBitmap *)source);

    }

    if (ROI_CenX != -1 && model->Count > 0) {
        int i;
        int j;
        double tempX;
        double tempY;
        int pt_x;
        int pt_y;
        if (CheckBox1->Checked) {
            Image1->Canvas->Pen->Color = clRed;
            pt_x = ((TPoint *)model->Items[0])->x;
            pt_y = ((TPoint *)model->Items[0])->y;
            for (j=0;j<eig_cnt;j++) {
                pt_x += b[j]*eig_ve[0][j];
                pt_y += b[j]*eig_ve[1][j];
            }
            Image1->Canvas->MoveTo(centerX + (pt_x*cos(theta)-pt_y*sin(theta))*(scale), centerY + (pt_x*sin(theta) + pt_y*cos(theta))*scale);
            for (i=1;i<model->Count;i++) {
                pt_x = ((TPoint *)model->Items[i])->x;
                pt_y = ((TPoint *)model->Items[i])->y;
                for (j=0;j<eig_cnt;j++) {
                    pt_x += b[j]*eig_ve[i*2][j];
                    pt_y += b[j]*eig_ve[i*2+1][j];
                }
                Image1->Canvas->LineTo(centerX + (pt_x*cos(theta)-pt_y*sin(theta))*scale, centerY + (pt_x*sin(theta) + pt_y*cos(theta))*scale);
                Image1->Canvas->MoveTo(centerX + (pt_x*cos(theta)-pt_y*sin(theta))*scale, centerY + (pt_x*sin(theta) + pt_y*cos(theta))*scale);
            }
            pt_x = ((TPoint *)model->Items[0])->x;
            pt_y = ((TPoint *)model->Items[0])->y;
            for (j=0;j<eig_cnt;j++) {
                pt_x += b[j]*eig_ve[0][j];
                pt_y += b[j]*eig_ve[1][j];
            }
            Image1->Canvas->LineTo(centerX + (pt_x*cos(theta)-pt_y*sin(theta))*scale, centerY + (pt_x*sin(theta) + pt_y*cos(theta))*scale);
        }

        if (chkShowEcl->Checked) {       

            if (spline != NULL) {   // b-spline
                Image1->Canvas->Pen->Width = 1;
                Image1->Canvas->Pen->Color = clYellow;
                Image1->Canvas->MoveTo(spline[0].x, spline[0].y);
                for (i=1;i<resolution;i++) {
                    Image1->Canvas->LineTo(spline[i].x, spline[i].y);
                    Image1->Canvas->MoveTo(spline[i].x, spline[i].y);
                }
                Image1->Canvas->LineTo(spline[0].x, spline[0].y);
            }
        }
        if (chkShowInnerS->Checked) {
            if (spline2 != NULL) {   // inner b-spline
                Image1->Canvas->Pen->Width = 1;
                Image1->Canvas->Pen->Color = clRed;
                Image1->Canvas->MoveTo(spline2[0].x, spline2[0].y);
                for (i=1;i<resolution2;i++) {
                    Image1->Canvas->LineTo(spline2[i].x, spline2[i].y);
                    Image1->Canvas->MoveTo(spline2[i].x, spline2[i].y);
                }
                Image1->Canvas->LineTo(spline2[0].x, spline2[0].y);
            }
        }


        if (chkShowInner->Checked) {
            if (inner_list != NULL) {
                Image1->Canvas->Pen->Color = clBlue;
                Image1->Canvas->Pen->Width = 1;
                Image1->Canvas->MoveTo(inner_list[0].x, inner_list[0].y);
                for (i=1;i<inner_cnt;i++) {
                    Image1->Canvas->LineTo(inner_list[i].x, inner_list[i].y);
                    Image1->Canvas->MoveTo(inner_list[i].x, inner_list[i].y);
                }
                Image1->Canvas->LineTo(inner_list[0].x, inner_list[0].y);
                int index_d0 = (int)(snake_sample_num - (ROI_Angle/d_angle))%snake_sample_num;
                int index_d180 = (int)(index_d0 + PI/d_angle)%snake_sample_num;
                int index_d270 = (int)(index_d0 + PI*3/2/d_angle)%snake_sample_num;

                Image1->Canvas->Pen->Color = clWhite;
                Image1->Canvas->Pen->Width = 2;

                pt_x = ((TPoint *)model->Items[index_d0])->x;
                pt_y = ((TPoint *)model->Items[index_d0])->y;
                for (j=0;j<eig_cnt;j++) {
                    pt_x += b[j]*eig_ve[index_d0*2][j];
                    pt_y += b[j]*eig_ve[index_d0*2+1][j];
                }
                Image1->Canvas->MoveTo(centerX + (pt_x*cos(theta)-pt_y*sin(theta))*scale, centerY + (pt_x*sin(theta) + pt_y*cos(theta))*scale);
                Image1->Canvas->LineTo(centerX + (pt_x*cos(theta)-pt_y*sin(theta))*scale, centerY + (pt_x*sin(theta) + pt_y*cos(theta))*scale);

                Image1->Canvas->Pen->Color = clBlack;
                pt_x = ((TPoint *)model->Items[index_d180])->x;
                pt_y = ((TPoint *)model->Items[index_d180])->y;
                for (j=0;j<eig_cnt;j++) {
                    pt_x += b[j]*eig_ve[index_d0*2][j];
                    pt_y += b[j]*eig_ve[index_d0*2+1][j];
                }
                Image1->Canvas->MoveTo(centerX + (pt_x*cos(theta)-pt_y*sin(theta))*scale, centerY + (pt_x*sin(theta) + pt_y*cos(theta))*scale);
                Image1->Canvas->LineTo(centerX + (pt_x*cos(theta)-pt_y*sin(theta))*scale, centerY + (pt_x*sin(theta) + pt_y*cos(theta))*scale);

                Image1->Canvas->Pen->Color = clGreen;
                pt_x = ((TPoint *)model->Items[index_d270])->x;
                pt_y = ((TPoint *)model->Items[index_d270])->y;
                for (j=0;j<eig_cnt;j++) {
                    pt_x += b[j]*eig_ve[index_d0*2][j];
                    pt_y += b[j]*eig_ve[index_d0*2+1][j];
                }
                Image1->Canvas->MoveTo(centerX + (pt_x*cos(theta)-pt_y*sin(theta))*scale, centerY + (pt_x*sin(theta) + pt_y*cos(theta))*scale);
                Image1->Canvas->LineTo(centerX + (pt_x*cos(theta)-pt_y*sin(theta))*scale, centerY + (pt_x*sin(theta) + pt_y*cos(theta))*scale);
            }
        }
    }

}
void __fastcall TForm1::FormPaint(TObject *Sender)
{
     ImgRefresh();
}
//---------------------------------------------------------------------------

double *TForm1::PixDensInEcl(Graphics::TBitmap &img, double CenX, double CenY, double Major, double Minor, double Angle) {
    double *pix = new double[256];
    const int width = img.Width;
    const int height = img.Height;
    Byte *origin;

    memset(pix, 0, sizeof(double) * 256);

    if (img.PixelFormat == pf24bit) {    // 24bit image
        int index;
        for (int row=0;row<height;row++) {
            origin = (Byte *)img.ScanLine[row];
            for (int col=0;col<width;col++) {
                if (InEcl(TPoint(col, row), CenX, CenY, Major, Minor, Angle)) {
//                    img.Canvas->Pixels[col][row] = (TColor)RGB(255, 0, 255);
                    index = 0.299*origin[col*3+2] + 0.587*origin[col*3+1] + 0.114*origin[col*3];
                    ++pix[index];
                }
            }
        }
    } else if (img.PixelFormat == pf8bit) {     // 8bit image
        for (int row=0;row<height;row++) {
            origin = (Byte *)img.ScanLine[row];
            for (int col=0;col<width;col++) {
                if (InEcl(TPoint(col, row), CenX, CenY, Major, Minor, Angle)) {
                    ++pix[origin[col]];
                }
            }
        }
    }


    return pix;
}

bool TForm1::InEcl(TPoint pt, double CenX, double CenY, double Major, double Minor, double Angle) {

    if (Major * Minor == 0) {
        return false;
    }


    double t_PtX = pt.x - CenX;
    double t_PtY = pt.y - CenY;

    double r_PtX = t_PtX*cos(-Angle) - t_PtY*sin(-Angle);
    double r_PtY = t_PtX*sin(-Angle) + t_PtY*cos(-Angle);

    double r = pow(r_PtX/(Major), 2) + pow(r_PtY/(Minor), 2);

    if (r <= 1) {
        return true;
    } else {
        return false;
    }

}


double TForm1::CalMean(double *data) {
    int i;
    double value = 0;;
    int num = 0;
    for (i=0;i<256;i++) {
        value += i*data[i];
        num+= data[i];
    }
    return value/num;
}

double TForm1::CalStd(double *data) {
    int i;
    double mean = 0;
    double value = 0;
    int num = 0;
    for (i=0;i<256;i++) {
        mean += i*data[i];
        num+= data[i];
    }
    mean /= num;

    for (i=0;i<256;i++) {
        value += data[i] * pow(i-mean, 2);
    }


    return sqrt(value/num);
}


//
//
// Optimize param: Center X, Center Y, Major, Minor, Angle
//
void __fastcall TForm1::btnFitClick(TObject *Sender)
{
    const double search_step[5] = {1, 1, 1, 1, 0.1};
    const int opt_order[5] = {2, 3, 0, 1, 4};   // Optimize order in 1 iteration

    if (pt_Center.x >= -1) {
        // do fitting

        pt_Center.x = ROI_CenX;
        pt_Center.y = ROI_CenY;

        int a = ROI_Major;
        int b = ROI_Minor;
        double theta = ROI_Angle;

        int i;
        int j;

        Graphics::TBitmap *var = ImgProc::Masking(*source, 5, ImgProc::LocalVariance);


        LocalInfo info;
        info = LocalMinimum(source, TPoint(ROI_CenX, ROI_CenY), ROI_Major, ROI_Minor, ROI_Angle);
        double template_mean = info.mean;
        double template_std = info.std;


        Graphics::TBitmap *th = ImgProc::Threshold(*source, info.mean - 1.3*info.std);

        Image1->Picture->Bitmap->Assign(th);

//        return;

        double best_param[5] = {pt_Center.x, pt_Center.y, a, b, theta};
        double current_param[5] = {pt_Center.x, pt_Center.y, a, b, theta};
        double current_param_var[5] = {0};
        double new_param_var[5] = {0};
        int iter = 0;

        const float alpha = 2.0;    // ratio of gradient
        const float beta = 300.0;     // ratio of area
        const float gamma = 0.0;    // ratio of var diff
        const float delta = 1.0;    // ratio of mean & std diff

        double grad_en = GradientOnEdge(th, pt_Center, a, b, theta);
        double area_en = AreaEnergy(source, a, b);
        double var_en = LocalLaplacian(var, pt_Center, a, b, theta);
        double info_en = 0;

        double best_en = grad_en * alpha + area_en * beta + var_en * gamma + info_en * delta;
        double new_en = 0;
        double last_en = -100000;


        while (best_en > last_en && iter < 1000) {
            last_en = best_en;
            iter++;

            for (i=0;i<5;i++) {
                for (j=0;j<5;j++) {
                    new_param_var[j] = 0;
                }


                // + Side

                new_param_var[opt_order[i]] = search_step[opt_order[i]];
                grad_en = GradientOnEdge(th,
                                        TPoint(best_param[0]+new_param_var[0], best_param[1]+new_param_var[1]),
                                        best_param[2]+new_param_var[2],
                                        best_param[3]+new_param_var[3],
                                        best_param[4]+new_param_var[4]
                );
                area_en = AreaEnergy(source, best_param[2]+new_param_var[2], best_param[3]+new_param_var[3]);
                var_en = LocalLaplacian(var,
                                        TPoint(best_param[0]+new_param_var[0], best_param[1]+new_param_var[1]),
                                        best_param[2]+new_param_var[2],
                                        best_param[3]+new_param_var[3],
                                        best_param[4]+new_param_var[4]
                );
                info = LocalMinimum(source,
                                        TPoint(best_param[0]+new_param_var[0], best_param[1]+new_param_var[1]),
                                        best_param[2]+new_param_var[2],
                                        best_param[3]+new_param_var[3],
                                        best_param[4]+new_param_var[4]
                );

                info_en = -(abs(info.mean - template_mean)/255.0 + abs(info.std - template_std)/128.0);

                new_en = grad_en * alpha + area_en * beta + var_en * gamma  + info_en * delta;

                if (new_en > best_en) {
                    best_en = new_en;
                    best_param[opt_order[i]] += new_param_var[opt_order[i]];
                } else {

                // - Side

                    new_param_var[opt_order[i]] *= -1;
                }
                grad_en = GradientOnEdge(th,
                                        TPoint(best_param[0]+new_param_var[0], best_param[1]+new_param_var[1]),
                                        best_param[2]+new_param_var[2],
                                        best_param[3]+new_param_var[3],
                                        best_param[4]+new_param_var[4]
                );
                area_en = AreaEnergy(source, best_param[2]+new_param_var[2], best_param[3]+new_param_var[3]);
                var_en = LocalLaplacian(var,
                                        TPoint(best_param[0]+new_param_var[0], best_param[1]+new_param_var[1]),
                                        best_param[2]+new_param_var[2],
                                        best_param[3]+new_param_var[3],
                                        best_param[4]+new_param_var[4]
                );

                info = LocalMinimum(source,
                                        TPoint(best_param[0]+new_param_var[0], best_param[1]+new_param_var[1]),
                                        best_param[2]+new_param_var[2],
                                        best_param[3]+new_param_var[3],
                                        best_param[4]+new_param_var[4]
                );
                info_en = -(abs(info.mean - template_mean)/255.0 + abs(info.std - template_std)/128.0);

                new_en = grad_en * alpha + area_en * beta + var_en * gamma  + info_en * delta;

                // 1D optimize
                while (new_en > best_en) {
                    best_en = new_en;
                    best_param[opt_order[i]] += new_param_var[opt_order[i]];
                    grad_en = GradientOnEdge(th,
                                            TPoint(best_param[0]+new_param_var[0], best_param[1]+new_param_var[1]),
                                            best_param[2]+new_param_var[2],
                                            best_param[3]+new_param_var[3],
                                            best_param[4]+new_param_var[4]
                    );
                    area_en = AreaEnergy(source, best_param[2]+new_param_var[2], best_param[3]+new_param_var[3]);
                    var_en = LocalLaplacian(var,
                                            TPoint(best_param[0]+new_param_var[0], best_param[1]+new_param_var[1]),
                                            best_param[2]+new_param_var[2],
                                            best_param[3]+new_param_var[3],
                                            best_param[4]+new_param_var[4]
                    );
                    info = LocalMinimum(source,
                                            TPoint(best_param[0]+new_param_var[0], best_param[1]+new_param_var[1]),
                                            best_param[2]+new_param_var[2],
                                            best_param[3]+new_param_var[3],
                                            best_param[4]+new_param_var[4]
                    );
                    info_en = -(abs(info.mean - template_mean)/255.0 + abs(info.std - template_std)/128.0);

                    new_en = grad_en * alpha + area_en * beta + var_en * gamma + info_en * delta;
                }
                current_param_var[opt_order[i]] = best_param[opt_order[i]] - current_param[opt_order[i]];
            }
            // Optimize 5D
            grad_en = GradientOnEdge(th,
                                        TPoint(best_param[0]+current_param_var[0], best_param[1]+current_param_var[1]),
                                        best_param[2]+current_param_var[2],
                                        best_param[3]+current_param_var[3],
                                        best_param[4]+current_param_var[4]
            );
            area_en = AreaEnergy(source, best_param[2]+current_param_var[2], best_param[3]+current_param_var[3]);
            var_en = LocalLaplacian(var,
                                        TPoint(best_param[0]+current_param_var[0], best_param[1]+current_param_var[1]),
                                        best_param[2]+current_param_var[2],
                                        best_param[3]+current_param_var[3],
                                        best_param[4]+current_param_var[4]
            );
            info = LocalMinimum(source,
                                    TPoint(best_param[0]+current_param_var[0], best_param[1]+current_param_var[1]),
                                    best_param[2]+current_param_var[2],
                                    best_param[3]+current_param_var[3],
                                    best_param[4]+current_param_var[4]
            );
            info_en = -(abs(info.mean - template_mean)/255.0 + abs(info.std - template_std)/128.0);

            new_en = grad_en * alpha + area_en * beta + var_en * gamma + info_en * delta;
            // 1D optimize
            while (new_en > best_en) {
                best_en = new_en;
                for (i=0;i<5;i++) {
                    best_param[opt_order[i]] += current_param_var[opt_order[i]];
                }
                grad_en = GradientOnEdge(th,
                                        TPoint(best_param[0]+current_param_var[0], best_param[1]+current_param_var[1]),
                                        best_param[2]+current_param_var[2],
                                        best_param[3]+current_param_var[3],
                                        best_param[4]+current_param_var[4]
                );
                area_en = AreaEnergy(source, best_param[2]+current_param_var[2], best_param[3]+current_param_var[3]);
                var_en = LocalLaplacian(var,
                                        TPoint(best_param[0]+current_param_var[0], best_param[1]+current_param_var[1]),
                                        best_param[2]+current_param_var[2],
                                        best_param[3]+current_param_var[3],
                                        best_param[4]+current_param_var[4]
                );
                info = LocalMinimum(source,
                                        TPoint(best_param[0]+current_param_var[0], best_param[1]+current_param_var[1]),
                                        best_param[2]+current_param_var[2],
                                        best_param[3]+current_param_var[3],
                                        best_param[4]+current_param_var[4]
                );
                info_en = -(abs(info.mean - template_mean)/255.0 + abs(info.std - template_std)/128.0);

                new_en = grad_en * alpha + area_en * beta + var_en * gamma + info_en * delta;

            }
            for (i=0;i<5;i++) {
                current_param[i] = best_param[i];
            }
        }
        ROI_CenX = best_param[0];
        ROI_CenY = best_param[1];
        ROI_Major = best_param[2];
        ROI_Minor = best_param[3];
        ROI_Angle = best_param[4];
        Image1->Picture->Bitmap->Assign(source);
        Image1->Canvas->Pen->Color = clRed;

        ImgRefresh();
    }
}
//---------------------------------------------------------------------------


double GradientOnEdge(Graphics::TBitmap* bmp, TPoint pt_cen, double a1, double a2, double theta) {

    int i;

//    float gradient_rate = 1.2;

    double ecl_x;
    double ecl_y;
    double rot_x;
    double rot_y;
    double dir_len;
    double dir_x;
    double dir_y;

    double edge_R;
    double out_R;

    double a = max(a1, a2); // major
    double b = min(a1, a2); // minor

    double energy = 0;

    int j;
    const int searchline_num = 5;

    const int sample_num = 90;


    for (i=0;i<180;i++) {
        ecl_x = a*cos(i*PI*2/sample_num);
        ecl_y = b*sin(i*PI*2/sample_num);
        rot_x = ecl_x * cos(theta) - ecl_y * sin(theta);
        rot_y = ecl_x * sin(theta) + ecl_y * cos(theta);

        dir_len = sqrt(pow(rot_x, 2) + pow(rot_y, 2));
        dir_x = 2 * rot_x / dir_len;
        dir_y = 2 * rot_y / dir_len;


        edge_R = 0;
        out_R = 0;

        for (j=0;j>-searchline_num;j--) {
            edge_R += GetRValue(bmp->Canvas->Pixels[pt_cen.x + rot_x + dir_x * j][pt_cen.y + rot_y + dir_y * j]) * 0.299
                     + GetGValue(bmp->Canvas->Pixels[pt_cen.x + rot_x + dir_x * j][pt_cen.y + rot_y + dir_y * j]) * 0.587
                     + GetBValue(bmp->Canvas->Pixels[pt_cen.x + rot_x + dir_x * j][pt_cen.y + rot_y + dir_y * j]) * 0.114;
        }

        for (j=1;j<=searchline_num;j++) {
            out_R += GetRValue(bmp->Canvas->Pixels[pt_cen.x + rot_x + dir_x * j][pt_cen.y + rot_y + dir_y * j]) * 0.299
                    + GetGValue(bmp->Canvas->Pixels[pt_cen.x + rot_x + dir_x * j][pt_cen.y + rot_y + dir_y * j]) * 0.587
                    + GetBValue(bmp->Canvas->Pixels[pt_cen.x + rot_x + dir_x * j][pt_cen.y + rot_y + dir_y * j]) * 0.114;

        }
        energy += edge_R - out_R;
    }

    energy /= (sample_num * searchline_num * 255);

    return energy;
}

double LocalLaplacian(Graphics::TBitmap* bmp, TPoint pt_cen, double a1, double a2, double theta) {

    int i;
    const int sample_num = 90;

    double ecl_x;
    double ecl_y;
    double rot_x;
    double rot_y;
    double dir_len;
    double dir_x;
    double dir_y;


    double a = max(a1, a2); // major
    double b = min(a1, a2); // minor

    double energy = 0;

    int j;

    for (i=0;i<180;i++) {
        ecl_x = a*cos(i*PI*2/sample_num);
        ecl_y = b*sin(i*PI*2/sample_num);
        rot_x = ecl_x * cos(theta) - ecl_y * sin(theta);
        rot_y = ecl_x * sin(theta) + ecl_y * cos(theta);

        energy += GetRValue(bmp->Canvas->Pixels[pt_cen.x + rot_x][pt_cen.y + rot_y]);

    }

    energy /= (sample_num * 255);

    return energy;
}


double AreaEnergy(Graphics::TBitmap* bmp, double major, double minor) {
    double energy = major*minor / (bmp->Width * bmp->Height);
    double area = major*minor / (50 * 50);
    double ma = major / 50;
    double mi = minor / 50;


    if (area > 1) {
        area = -9999999;
    }
    if (ma > 1) {
        ma = -9999999;
    }
    if (mi > 1) {
        mi = -9999999;
    }
    if (energy > 1) {
        energy = -9999999;
    }

    return energy;
}


void __fastcall TForm1::Button1Click(TObject *Sender)
{
    int i;

    Graphics::TBitmap *gray = ImgProc::Color2Gray(*source);

    SRAD *srad = new SRAD(gray);

    imgList[0] = gray;
    for (i=0;i<listNum;i++) {
        imgList[i+1] = srad->ExecuteStep(i);
    }


}
//---------------------------------------------------------------------------


void __fastcall TForm1::Button2Click(TObject *Sender)
{
    int LowerRow = 0;
    int UpperRow = Image1->Height-1;
    int LowerCol = 0;
    int UpperCol = Image1->Width-1;

    Byte *origin;
    Byte *result;

    int i;
    int j;
    int value;;

    Graphics::TBitmap *img = new Graphics::TBitmap();

    img->Width = UpperCol - LowerCol + 1;
    img->Height = UpperRow - LowerRow + 1;
    img->PixelFormat = pf24bit;

    ROI_Minor = -1;
    ROI_Major = -1;
    ROI_CenX = -1;
    ROI_CenY = -1;
    ROI_Angle = -1;

    Image1->Picture->Bitmap->Assign(source);

    for (i=0;i<UpperRow-LowerRow+1;i++) {
        origin = (Byte *)Image1->Picture->Bitmap->ScanLine[LowerRow+i];
        result = (Byte *)img->ScanLine[i];

        for (j=0;j<UpperCol-LowerCol+1;j++) {
            if (Image1->Picture->Bitmap->PixelFormat == pf24bit) {
                value = origin[(j+LowerCol)*3]*4+1;
                if (value > 255) {
                    value = 255;
                }
                result[j*3] = result[j*3+1] = result[j*3+2] = value;
            }
        }
    }

    Image1->Picture->Bitmap->Assign(img);

    String s = "Width: ";
    s += Image1->Width;
    s += ", Height: ";
    s += Image1->Height;
    StatusBar1->Panels->Items[1]->Text = s;

    source->Assign(img);


}
//---------------------------------------------------------------------------

void __fastcall TForm1::Button3Click(TObject *Sender)
{
    if (spd->Execute()) {
        Image1->Picture->SaveToFile(spd->FileName);
    }
}
//---------------------------------------------------------------------------


double LocalEntropy(Graphics::TBitmap* bmp, TPoint pt_cen, double major, double minor, double theta) {

    int i;
    int j;
    double rotX;
    double rotY;
    int V_bound;
    double hist[256] = {0};
    int total = 0;
    double entropy = 0;

    for (i=-(int)(major);i<=major;i++) {
        V_bound = sqrt(major*major - i*i)+0.5;
        for (j=-V_bound;j<=V_bound;j++) {
            rotX = j*cos(-theta) - i*sin(-theta) + 0.5;
            rotY = j*sin(-theta) + i*cos(-theta) + 0.5;
            if ( pow(rotX/major, 2) + pow(rotY/minor, 2) <= 1) {
                hist[GetGValue(bmp->Canvas->Pixels[pt_cen.x+j][pt_cen.y+i])]++;
                total++;
            }
        }
    }

    for (i=0;i<256;i++) {
        hist[i] /= total;
        if (hist[i] > 0) {
            entropy += hist[i] * Log2(hist[i]);
        }
    }

    entropy *= -1;

    return entropy;
}

LocalInfo LocalMinimum(Graphics::TBitmap* bmp, TPoint pt_cen, double major, double minor, double theta) {

    int i;
    int j;
    double rotX;
    double rotY;
    int V_bound;
    double hist[256] = {0};
    int total = 0;
    double mean = 0;
    double var = 0;

    for (i=-(int)(major);i<=major;i++) {
        V_bound = sqrt(major*major - i*i)+0.5;
        for (j=-V_bound;j<=V_bound;j++) {
            rotX = j*cos(-theta) - i*sin(-theta) + 0.5;
            rotY = j*sin(-theta) + i*cos(-theta) + 0.5;
            if ( pow(rotX/major, 2) + pow(rotY/minor, 2) <= 1) {
                ++hist[GetGValue(bmp->Canvas->Pixels[pt_cen.x+j][pt_cen.y+i])];
                mean += GetGValue(bmp->Canvas->Pixels[pt_cen.x+j][pt_cen.y+i]);
                ++total;
            }
        }
    }

    mean /= total;

    for (i=0;i<256;i++) {
        var += hist[i] * pow(i-mean, 2);
    }
    var /= total;
    var = sqrt(var);

    LocalInfo info;
    info.mean = mean;
    info.std = var;

    return info;
}


void __fastcall TForm1::chkShowEclClick(TObject *Sender)
{
    Refresh();
}
//---------------------------------------------------------------------------


void __fastcall TForm1::chkShowInnerClick(TObject *Sender)
{
    ImgRefresh();
}
//---------------------------------------------------------------------------


void __fastcall TForm1::Button11Click(TObject *Sender)
{
    String fn_mean;
    String fn_eva;
    String fn_eve;
    String fn_gra;
    FILE *fp;
    int read_x;
    int read_y;
    double **temp;
    int i;
    int j;
    int pt_num = 20;
    TList *tmp_model = new TList();
    double g_value;
    char s[32768];
    char *s_ptr;
    bool rev = false;

    scale = 1.0;
    theta = 0.0;

    String str;


    OD1->Title = "Select mean shape file";
    if (OD1->Execute()) {
        fn_mean = OD1->FileName;
    } else {
        return;
    }

    OD1->Title = "Select eigenvalue file";
    if (OD1->Execute()) {
        fn_eva = OD1->FileName;
    } else {
        return;
    }

    OD1->Title = "Select eigenvector file";
    if (OD1->Execute()) {
        fn_eve = OD1->FileName;
    } else {
        return;
    }

    if ((fp = fopen(fn_mean.c_str(), "r"))!= NULL) {
        while (fscanf(fp, "%d,%d\n", &read_x, &read_y) != EOF) {
            tmp_model->Add(new TPoint(read_x, read_y));
        }
        fclose(fp);
    }

    double cur_eig = 0;
    double total_eig = 0;

    if ((fp = fopen(fn_eva.c_str(), "r"))!= NULL) {
        temp = new double*[pt_num*2];
        for (i=0;i<pt_num*2;i++) {
            temp[i] = new double[pt_num*2];
            for (j=0;j<pt_num*2;j++) {
                fscanf(fp, "%lf", &temp[i][j]);
            }
            fscanf(fp, "\n");
        }
        fclose(fp);
        if (temp[0][0] < temp[1][1]) {
            rev = true;
        }
        total_eig = 0;
        for (i=0;i<pt_num*2;i++) {
            total_eig += temp[i][i];
        }
        cur_eig = 0;
        int consteig = 6;
        if (!rev) {
            for (eig_cnt=0;eig_cnt<pt_num*2;eig_cnt++) {
                cur_eig += temp[eig_cnt][eig_cnt];
                if (cur_eig >= total_eig * 0.95) {
                    break;
                }
            }
            eig_cnt++;
            eig_cnt = consteig;
            eig_va = new double[eig_cnt];
            for (i=0;i<eig_cnt;i++) {
                eig_va[i] = temp[i][i];
            }
        } else {
            for (i=pt_num*2-1, eig_cnt=0;i>=0;i--, eig_cnt++) {
                cur_eig += temp[i][i];
                if (cur_eig >= total_eig * 0.95) {
                    break;
                }
            }
            eig_cnt++;
            eig_cnt = consteig;
            eig_va = new double[eig_cnt];
            for (i=0;i<eig_cnt;i++) {
                eig_va[i] = temp[pt_num*2-i-1][pt_num*2-i-1];
            }
        }
    }
    if ((fp = fopen(fn_eve.c_str(), "r"))!= NULL) {
        temp = new double*[pt_num*2];
        for (i=0;i<pt_num*2;i++) {
            temp[i] = new double[pt_num*2];
            for (j=0;j<pt_num*2;j++) {
                fscanf(fp, "%lf", &temp[i][j]);
            }
            fscanf(fp, "\n", &g_value);
        }
        fclose(fp);
        eig_ve = new double* [pt_num*2];
        for (i=0;i<pt_num*2;i++) {
            eig_ve[i] = new double[eig_cnt];
            if (!rev) {
                for (j=0;j<eig_cnt;j++) {
                    eig_ve[i][j] = temp[i][j];
                }
            } else {
                for (j=0;j<eig_cnt;j++) {
                    eig_ve[i][j] = temp[i][pt_num*2-1-j];
                }
            }
        }
        b = new double[eig_cnt];
        memset(b, 0x00, sizeof(double) * eig_cnt);
    }
    model = new TList();
    for (i=0;i<pt_num;i++) {
        model->Add(new TPoint(((TPoint *)tmp_model->Items[i])->x, ((TPoint *)tmp_model->Items[i])->y));
    }
    delete tmp_model;

    len_profile = 2;
    cnt_ctrl = model->Count;


    OD1->Title = "Select texture information file";
    if (OD1->Execute()) {
        fp = fopen(OD1->FileName.c_str(), "r");

	    if (laws_LE_profile != NULL) {
	        delete [] laws_LE_profile;
	    }
	    laws_LE_profile = new double[100];
	    if (gabor_0_profile != NULL) {
	        delete [] gabor_0_profile;
	    }
	    gabor_0_profile = new double[100];
// LAWS
        fscanf(fp, "%s", &s);
        s_ptr = strtok(s, ",");
        laws_LE_profile[0] = StrToFloat(s_ptr);
        for (i=1;i<cnt_ctrl*(len_profile*2+1);i++) {
            fscanf(fp, "%s", &s);
            s_ptr = strtok(s, ",");
            laws_LE_profile[i] = StrToFloat(s_ptr);
        }
// Gabor 0
        fscanf(fp, "%s", &s);
        s_ptr = strtok(s, ",");
        gabor_0_profile[0] = StrToFloat(s_ptr);
        for (i=1;i<cnt_ctrl*(len_profile*2+1);i++) {
            fscanf(fp, "%s", &s);
            s_ptr = strtok(s, ",");
            gabor_0_profile[i] = StrToFloat(s_ptr);
        }
    }
    OD1->Title = "";

}
//---------------------------------------------------------------------------


void __fastcall TForm1::Button14Click(TObject *Sender)
{
    Graphics::TBitmap *temp_bmp = new Graphics::TBitmap();
    Graphics::TBitmap *temp2 = new Graphics::TBitmap();
    BYTE *ptr;
    int** temp_img;
    int width;
    int height;
    int i;
    int j;
    int loop_cnt;
    centerX = ROI_CenX;
    centerY = ROI_CenY;
    double en_last;
    double en_cur = 99999999;
    double temp;
    double temp_energy = 99999999;
    double energy;

    int scale_range = 5;
    temp2->Assign(source);
    source->Assign(enhance);
    // load intensity template
    if (OD2->Execute()) {
        temp_bmp->LoadFromFile(OD2->FileName);
        width = temp_bmp->Width;
        height = temp_bmp->Height;
        temp_img = new int* [height];
        for (i=0;i<height;i++) {
            temp_img[i] = new int[width];
            ptr = (BYTE *)temp_bmp->ScanLine[i];
            for (j=0;j<width;j++) {
                temp_img[i][j] = ptr[j*3];
            }
        }
        Graphics::TBitmap *dupe_img = new Graphics::TBitmap();
        dupe_img->Width = width;
        dupe_img->Height = height;
        dupe_img->PixelFormat = pf24bit;
        for (i=0;i<height;i++) {
            ptr = (BYTE *)dupe_img->ScanLine[i];
            for (j=0;j<width;j++) {
                ptr[j*3] = ptr[j*3+1] = ptr[j*3+2] = temp_img[i][j];
            }
        }


        for (loop_cnt=0;loop_cnt<12;loop_cnt++) {
            en_last = en_cur;
            temp = 0;
            for (j=-10;j<=10;j++) {   // theta
                energy = SSD(temp_img, width, height, centerX, centerY, scale, theta+j*0.01);
                if (energy < temp_energy) {
                    temp_energy = energy;
                    temp = j;
                }
            }
            theta += temp*0.01;

            temp = 0;
            for (j=-scale_range;j<=scale_range;j++) {   // scaling

                energy = SSD(temp_img, width, height, centerX, centerY, scale+j*0.01, theta);
                if (energy < temp_energy) {
                    temp_energy = energy;
                    temp = j;
                }
            }
            scale += temp*0.01;
            temp = 0;
            for (j=-5;j<=5;j++) {   // X dir
                energy = SSD(temp_img, width, height, centerX+j, centerY, scale, theta);
                if (energy < temp_energy) {
                    temp_energy = energy;
                    temp = j;
                }
            }
            centerX += temp;
            temp = 0;
            for (j=-5;j<=5;j++) {   // Y dir
                energy = SSD(temp_img, width, height, centerX, centerY+j, scale, theta);
                if (energy < temp_energy) {
                    temp_energy = energy;
                    temp = j;
                }
            }
            centerY += temp;

            en_cur = temp_energy;
            if (fabs(en_cur - en_last) < 1) {
                break;
            }
        }


    }

    source->Assign(temp2);
    ImgRefresh();
    // Destruct
    delete temp_bmp;
    delete temp2;

    for (i=0;i<height;i++) {
        delete [] temp_img[i];
    }
    delete [] temp_img;

}
//---------------------------------------------------------------------------

double TForm1::SSD(int **img, int width, int height, int dX, int dY, double dS, double dT) {
    int h_width = (width-1)/2;
    int h_height = (height-1)/2;
    int i;
    int j;
    TPoint pt;
    double diff;


    diff = 0;
    int c_diff;
    int src;
    int tag;
    int cnt = 0;
    int min_x = INT_MAX;
    int max_x = 0;
    int min_y = INT_MAX;
    int max_y = 0;
    pt = Transform(TPoint(h_width, h_height), dX, dY, dS, dT);
    min_x = std::min(min_x, pt.x);
    max_x = std::max(max_x, pt.x);
    min_y = std::min(min_y, pt.y);
    max_y = std::max(max_y, pt.y);
    pt = Transform(TPoint(-h_width, h_height), dX, dY, dS, dT);
    min_x = std::min(min_x, pt.x);
    max_x = std::max(max_x, pt.x);
    min_y = std::min(min_y, pt.y);
    max_y = std::max(max_y, pt.y);
    pt = Transform(TPoint(h_width, -h_height), dX, dY, dS, dT);
    min_x = std::min(min_x, pt.x);
    max_x = std::max(max_x, pt.x);
    min_y = std::min(min_y, pt.y);
    max_y = std::max(max_y, pt.y);
    pt = Transform(TPoint(-h_width, -h_height), dX, dY, dS, dT);
    min_x = std::min(min_x, pt.x);
    max_x = std::max(max_x, pt.x);
    min_y = std::min(min_y, pt.y);
    max_y = std::max(max_y, pt.y);

    int x;
    int y;

    for (i=min_y;i<=max_y;i++) {
        for (j=min_x;j<=max_x;j++) {
            x = j - dX;
            y = i - dY;
            pt = Transform(TPoint(x, y), h_width, h_height, 1.0/dS, -dT);
            if (pt.x < 0 || pt.x > h_width*2 || pt.y < 0 || pt.y > h_height*2) {
                continue;
            }
            if (img[pt.y][pt.x] == -1) {
                continue;
            }
            cnt++;
            diff += fabs(GetRValue(source->Canvas->Pixels[j][i]) - img[pt.y][pt.x]);
        }
    }


    diff /= cnt;
    return diff;
}


// Transformation fiunction & Matrix computation

TPoint TForm1::Transform(TPoint pt, double tX, double tY, double scale, double theta) {
    return Translation(Scaling(Rotation(pt, theta), scale), tX, tY);
}

TPoint TForm1::Translation(TPoint pt, double tX, double tY) {
    return TPoint(pt.x+tX, pt.y+tY);
}

TPoint TForm1::Scaling(TPoint pt, double scale) {
    return TPoint(pt.x*scale, pt.y*scale);
}

TPoint TForm1::Rotation(TPoint pt, double theta) {
    return TPoint(pt.x*cos(theta)-pt.y*sin(theta), pt.x*sin(theta)+pt.y*cos(theta));
}

double* TForm1::Transformf(double ptX, double ptY, double tX, double tY, double scale, double theta) {
    double *result = Rotationf(ptX, ptY, theta);
    result = Scalingf(result[0], result[1], scale);
    result = Translationf(result[0], result[1], tX, tY);
    return result;
}

double* TForm1::Translationf(double ptX, double ptY, double tX, double tY) {
    double *r = new double[2];
    r[0] = ptX+tX;
    r[1] = ptY+tY;
    return r;
}

double* TForm1::Scalingf(double ptX, double ptY, double scale) {
    double *r = new double[2];
    r[0] = ptX*scale;
    r[1] = ptY*scale;
    return r;
}

double* TForm1::Rotationf(double ptX, double ptY, double theta) {
    double *r = new double[2];
    r[0] = ptX*cos(theta)-ptY*sin(theta);
    r[1] = ptX*sin(theta)+ptY*cos(theta);
    return r;
}


double **TForm1::m_Transpose(double **matrix, int width, int height) {
    double **result = new double* [width];
    int i;
    int j;
    for (i=0;i<width;i++) {
        result[i] = new double[height];
        for (j=0;j<height;j++) {
            result[i][j] = matrix[j][i];
        }
    }
    return result;
}

double **TForm1::m_mul(double **m1, double **m2, int height, int hw, int width) {
    int i;
    int j;
    int k;
    double **result = new double* [height];
    for (i=0;i<height;i++) {
        result[i] = new double[width];
        memset(result[i], 0x00, sizeof(double)*width);
        for (j=0;j<width;j++) {
            for (k=0;k<hw;k++) {
                result[i][j] += m1[i][k]*m2[k][j];
            }
        }
    }
    return result;
}


void __fastcall TForm1::Button16Click(TObject *Sender)
{
    FILE *fp;
    FILE *fp2;
    int i;
    if (SD1->Execute()) {
        fp = fopen((SD1->FileName+"_tendon.txt").c_str(), "w+");

        for (i=0;i<resolution;i++) {
            fprintf(fp, "%d,%d\n", spline[i].x, spline[i].y);
        }

        fclose(fp);
    }
}
//---------------------------------------------------------------------------

double TForm1::m_dist(double *g, double *m, double **S, int length) {
    double *diff = new double[length];
    double **S_;
    int i;
    int j;
    double *gmTS_ = new double[length];
    double gmTS_gm = 0;
    for (i=0;i<length;i++) {
        diff[i] = g[i] - m[i];
    }
    S_ = InverseMatrix(S, length);
    memset(gmTS_, 0x00, sizeof(double)*length);
    for (i=0;i<length;i++) {
        for (j=0;j<length;j++) {
            gmTS_[j] += diff[i] * S_[i][j];
        }
    }
    for (i=0;i<length;i++) {
        gmTS_gm += gmTS_[i] * diff[i];
    }
    return gmTS_gm;
}


// GA (Tendon)
void __fastcall TForm1::Button18Click(TObject *Sender)
{

    // feature grad_area line curv LE g0

    double **population;
    int num_pop = 50;
    int generation;
    int max_gen = 1000;
    double rate_cross = 0.5;
    double rate_mutate = 0.01;
    double *elite;

    int i;
    int j;
    int k;
    int l;

    int g_wid = 3;
    int g_len = 2;

    int g_len2 = 2;
    int step = 2;


    double **shape_x = new double*[num_pop];
    double **shape_y = new double*[num_pop];
    double *score = new double[num_pop];
    double **vec_x = new double*[num_pop];
    double **vec_y = new double*[num_pop];

    population = new double*[num_pop];
    double **pool = new double*[num_pop];

    int num_ctrl = model->Count;
    double temp;
    int temp2;

    double g_avg_area;
    double g_avg_line;
    double curv;

    double v_A_x;
    double v_A_y;
    double v_B_x;
    double v_B_y;

    double total_score;
    double best_score = 0;
    int best_index;
    double worst_score = 999999;
    int worst_index;
    double rate;
    int pos;
    BYTE *ptr;
    double pt_x;
    double pt_y;

    BYTE **img = new BYTE*[source->Height];
    for (i=0;i<source->Height;i++) {
        img[i] = new BYTE[source->Width];
        ptr = (BYTE*)source->ScanLine[i];
        for (j=0;j<source->Width;j++) {
            img[i][j] = ptr[j*3];
        }
    }
    double **energy_table = new double*[num_pop+1]; // Elite
    double *scale_vec = new double[5];
    double *offset_vec = new double[5];
    double *upbound_vec = new double[5];

    for (i=0;i<num_pop+1;i++) {
        energy_table[i] = new double[5];
    }

    len_profile = 2;
    cnt_ctrl = num_ctrl;

    double *LE_profile = new double[cnt_ctrl*(len_profile*2+1)];
    memset(LE_profile, 0x00, sizeof(double)*cnt_ctrl*(len_profile*2+1));
    double *Gabor0_profile = new double[cnt_ctrl*(len_profile*2+1)];
    memset(Gabor0_profile, 0x00, sizeof(double)*cnt_ctrl*(len_profile*2+1));
    TPoint pt_trans;
    int cnt;
    double s_LE;
    double s_g0;

    double w[5] = {1, 1, 1, 1, 1};  //set to 0 if you want to disable energy term: g_avg_area, g_avg_line, curv, s_LE, s_g0

    double score_offset;

    int terminal_cnt = 0;
    int th_term = 30;

    FILE *fp;


    srand(time(NULL));
    for (i=0;i<num_pop;i++) {
        population[i] = new double[eig_cnt];
        pool[i] = new double[eig_cnt];
        shape_x[i] = new double[num_ctrl];
        shape_y[i] = new double[num_ctrl];
        vec_x[i] = new double[num_ctrl];
        vec_y[i] = new double[num_ctrl];
        for (j=0;j<eig_cnt;j++) {   // generate population
            population[i][j] = randDouble(-3*sqrt(eig_va[j]), 3*sqrt(eig_va[j]));
        }
    }

    double *elite_x = new double[num_ctrl];
    double *elite_y = new double[num_ctrl];

    double norm_x;
    double norm_y;
    elite = new double[eig_cnt];
    for (i=0;i<eig_cnt;i++) {
        elite[i] = b[i];
    }
    double* w_ctrlpt = new double[num_ctrl];
    double imax;
    double imin;
    TPoint *PT;
    TPoint *PT_prev;
    TPoint *PT_next;
    int s_len = 3;
    int intensity;
    double total_weight = 0;

    double t1, t2;

//  ©ñ¤Wmean shpae¡A­pºâ¦UÂIÅv­«­È
    for (i=0;i<num_ctrl;i++) {
        PT = (TPoint *)model->Items[i];
        PT_prev = (TPoint *)model->Items[(i+model->Count-1)%model->Count];
        PT_next = (TPoint *)model->Items[(i+1)%model->Count];
        norm_x = PT_prev->y - PT_next->y;
        norm_y = PT_next->x - PT_prev->x;
        pt_x = centerX + (PT->x*cos(theta) - PT->y*sin(theta))*scale;
        pt_y = centerY + (PT->x*sin(theta) + PT->y*cos(theta))*scale;

        imax = INT_MIN;
        imin = INT_MAX;
        for (j=-s_len;j<=s_len;j++) {
            intensity = GetRValue(source->Canvas->Pixels[pt_x+norm_x*j*step][pt_y+norm_y*j*step]);
            if (intensity > imax) {
                imax = intensity;
            }
            if (intensity < imin) {
                imin = intensity;
            }
        }
        w_ctrlpt[i] = imax-imin;
        total_weight += w_ctrlpt[i];
    }

    for (i=0;i<num_ctrl;i++) {
        w_ctrlpt[i] = 1;
    }


    for (generation=1;generation<=max_gen&&terminal_cnt < th_term;generation++) {

        for (i=0;i<5;i++) {
            offset_vec[i] = INT_MAX;
            scale_vec[i] = INT_MIN;
            upbound_vec[i] = INT_MIN;
        }
        for (i=0;i<num_ctrl;i++) {
            pt_x = ((TPoint *)model->Items[i])->x;
            pt_y = ((TPoint *)model->Items[i])->y;
            for (j=0;j<eig_cnt;j++) {
                pt_x += elite[j]*eig_ve[i*2][j];
                pt_y += elite[j]*eig_ve[i*2+1][j];
            }
            elite_x[i] = centerX + (pt_x*cos(theta) - pt_y*sin(theta))*scale;
            elite_y[i] = centerY + (pt_x*sin(theta) + pt_y*cos(theta))*scale;
        }

        g_avg_area = 0;
        g_avg_line = 0;
        curv = 0;

        for (j=0;j<num_ctrl;j++) {
            norm_x = elite_y[(j+1)%num_ctrl] - elite_y[(j+num_ctrl-1)%num_ctrl];
            norm_y = -elite_x[(j+1)%num_ctrl] + elite_x[(j+num_ctrl-1)%num_ctrl];
            temp = sqrt(pow(norm_x, 2) + pow(norm_y, 2));
            norm_x /= temp;
            norm_y /= temp;
            for (k=-len_profile;k<=len_profile;k++) {
                LE_profile[j*(len_profile*2+1)+k+len_profile] = D_LE[(int)(elite_y[j]+norm_y*k*step)][(int)(elite_x[j]+norm_x*k*step)];
                Gabor0_profile[j*(len_profile*2+1)+k+len_profile] = Gabor0[(int)(elite_y[j]+norm_y*k*step)][(int)(elite_x[j]+norm_x*k*step)];
            }
            t1 = 0;
            t2 = 0;
            for (k=1;k<=g_len;k++) {
                for (l=-g_wid;l<=g_wid;l++) {
                    t1 += img[(int)(elite_y[j]-norm_y*k*step-norm_x*l*step)][(int)(elite_x[j]-norm_x*k*step+norm_y*l*step)];
                    t2 += img[(int)(elite_y[j]+norm_y*k*step-norm_x*l*step)][(int)(elite_x[j]+norm_x*k*step+norm_y*l*step)];
                    Image1->Canvas->Pixels[(int)(elite_x[j]+norm_x*k*step+norm_y*l*step)][(int)(elite_y[j]+norm_y*k*step-norm_x*l*step)] = (TColor)RGB(255, 0, 0);
                    Image1->Canvas->Pixels[(int)(elite_x[j]-norm_x*k*step+norm_y*l*step)][(int)(elite_y[j]-norm_y*k*step-norm_x*l*step)] = (TColor)RGB(0, 255, 0);
                }
            }
            g_avg_area += (((t1 - t2)/(g_len*(g_wid*2+1))) - min_A)/(max_A-min_A) * w_ctrlpt[j] * ptweight_a[j] * 10;
            t1 = 0;
            t2 = 0;
            for (k=1;k<=g_len2;k++) {
                t1 += img[(int)(elite_y[j]-norm_y*k*step)][(int)(elite_x[j]-norm_x*k*step)];
                t2 += img[(int)(elite_y[j]+norm_y*k*step)][(int)(elite_x[j]+norm_x*k*step)];
            }
            g_avg_line += (((t1 - t2)/(g_len2*2+1)) - min_L)/(max_L-min_L) * w_ctrlpt[j] * ptweight_l[j] * 10;
            v_A_x = elite_x[(j+1)%num_ctrl] - elite_x[j];
            v_A_y = elite_y[(j+1)%num_ctrl] - elite_y[j];
            v_B_x = elite_x[(j+num_ctrl-1)%num_ctrl] - elite_x[j];
            v_B_y = elite_y[(j+num_ctrl-1)%num_ctrl] - elite_y[j];
            if ((pow(v_A_x, 2) + pow(v_A_y, 2)) * (pow(v_B_x, 2) + pow(v_B_y, 2)) != 0) {
                curv += acos((v_A_x * v_B_x + v_A_y * v_B_y) / (sqrt(pow(v_A_x, 2) + pow(v_A_y, 2)) * sqrt(pow(v_B_x, 2) + pow(v_B_y, 2)))) /(acos(-1)*2);
            }
        }
        curv /= num_ctrl;

        s_LE = 0;
        s_g0 = 0;
        for (i=0;i<100;i++) {
            s_LE += (1-fabs(LE_profile[i] - laws_LE_profile[i])/(max_LE-min_LE)) * weight_LE[j/5] * w_ctrlpt[j/5] * 0.1;
            s_g0 += (1-fabs(Gabor0_profile[i] - gabor_0_profile[i])/(max_G0-min_G0)) * weight_G0[j/5] * w_ctrlpt[j/5] * 0.1;
        }

        energy_table[num_pop][0] = g_avg_area;
        energy_table[num_pop][1] = g_avg_line;
        energy_table[num_pop][2] = curv;
        energy_table[num_pop][3] = s_LE;
        energy_table[num_pop][4] = s_g0;

        for (i=0;i<num_pop;i++) {
            for (j=0;j<num_ctrl;j++) {
                pt_x = ((TPoint*)model->Items[j])->x;
                pt_y = ((TPoint*)model->Items[j])->y;
                for (k=0;k<eig_cnt;k++) {
                    pt_x += population[i][k] * eig_ve[j*2][k];
                    pt_y += population[i][k] * eig_ve[j*2+1][k];
                }
                shape_x[i][j] = centerX + (pt_x*cos(theta) - pt_y*sin(theta))*scale;
                shape_y[i][j] = centerY + (pt_x*sin(theta) + pt_y*cos(theta))*scale;
            }
        }

        for (i=0;i<num_pop;i++) {
            for (j=0;j<num_ctrl;j++) {
                vec_x[i][j] = shape_y[i][(j+1)%num_ctrl] - shape_y[i][(j+num_ctrl-1)%num_ctrl];
                vec_y[i][j] = -shape_x[i][(j+1)%num_ctrl] + shape_x[i][(j+num_ctrl-1)%num_ctrl];
                temp = sqrt(pow(vec_x[i][j], 2)+pow(vec_y[i][j], 2));
                if (temp != 0) {
                    vec_x[i][j] /= temp;
                    vec_y[i][j] /= temp;
                }
            }
        }

        total_score = 0;
        best_index = -1;
        worst_score = 99999;

// compute score (each population)
        for (i=0;i<num_pop;i++) {
            g_avg_area = 0;
            g_avg_line = 0;
            curv = 0;
            for (j=0;j<num_ctrl;j++) {
                for (k=-len_profile;k<=len_profile;k++) {
                    LE_profile[j*(len_profile*2+1)+k+len_profile] = D_LE[(int)(shape_y[i][j]+vec_y[i][j]*k*step)][(int)(shape_x[i][j]+vec_x[i][j]*k*step)];
                    Gabor0_profile[j*(len_profile*2+1)+k+len_profile] = Gabor0[(int)(shape_y[i][j]+vec_y[i][j]*k*step)][(int)(shape_x[i][j]+vec_x[i][j]*k*step)];
                }
                t1 = 0;
                t2 = 0;
                for (k=1;k<=g_len;k++) {
                    for (l=-g_wid;l<=g_wid;l++) {
                        t1 += img[(int)(shape_y[i][j]-vec_y[i][j]*k*step-vec_x[i][j]*l*step)][(int)(shape_x[i][j]-vec_x[i][j]*k*step+vec_y[i][j]*l*step)];
                        t2 += img[(int)(shape_y[i][j]+vec_y[i][j]*k*step-vec_x[i][j]*l*step)][(int)(shape_x[i][j]+vec_x[i][j]*k*step+vec_y[i][j]*l*step)];
                    }
                }
                g_avg_area += (((t1 - t2)/(g_len*(g_wid*2+1))) - min_A)/(max_A-min_A) * w_ctrlpt[j] * ptweight_a[j] * 10;
                t1 = 0;
                t2 = 0;
                for (k=1;k<=g_len2;k++) {
                    t1 += img[(int)(shape_y[i][j]-vec_y[i][j]*k*step)][(int)(shape_x[i][j]-vec_x[i][j]*k*step)];
                    t2 += img[(int)(shape_y[i][j]+vec_y[i][j]*k*step)][(int)(shape_x[i][j]+vec_x[i][j]*k*step)];
                }
                g_avg_line += (((t1 - t2)/(g_len2*2+1)) - min_L)/(max_L-min_L) * w_ctrlpt[j] * ptweight_l[j] * 10;
                v_A_x = shape_x[i][(j+1)%num_ctrl] - shape_x[i][j];
                v_A_y = shape_y[i][(j+1)%num_ctrl] - shape_y[i][j];
                v_B_x = shape_x[i][(j+num_ctrl-1)%num_ctrl] - shape_x[i][j];
                v_B_y = shape_y[i][(j+num_ctrl-1)%num_ctrl] - shape_y[i][j];
                if ((pow(v_A_x, 2) + pow(v_A_y, 2)) * (pow(v_B_x, 2) + pow(v_B_y, 2)) != 0) {
                     curv += acos((v_A_x * v_B_x + v_A_y * v_B_y) / (sqrt(pow(v_A_x, 2) + pow(v_A_y, 2)) * sqrt(pow(v_B_x, 2) + pow(v_B_y, 2))))/(acos(-1)*2);
                }
            }
            curv /= num_ctrl;

            s_LE = 0;
		    s_g0 = 0;

		    for (j=0;j<100;j++) {
		        s_LE += (1-fabs(LE_profile[j] - laws_LE_profile[j])/(max_LE-min_LE)) * weight_LE[j/5] * w_ctrlpt[j/5] * 0.1;
		        s_g0 += (1-fabs(Gabor0_profile[j] - gabor_0_profile[j])/(max_G0-min_G0)) * weight_G0[j/5] * w_ctrlpt[j/5] * 0.1;
		    }

            energy_table[i][0] = g_avg_area;
            energy_table[i][1] = g_avg_line;
            energy_table[i][2] = curv;
            energy_table[i][3] = s_LE;
            energy_table[i][4] = s_g0;

        }

// Compute normalize factor

        for (i=0;i<num_pop+1;i++) {
            for (j=0;j<5;j++) {
                offset_vec[j] = min(offset_vec[j], energy_table[i][j]);
                upbound_vec[j] = max(upbound_vec[j], energy_table[i][j]);
            }
        }

        for (i=0;i<5;i++) {
            scale_vec[i] = upbound_vec[i] - offset_vec[i];
        }

// Compute Score
        total_score = 0;
        for (i=0;i<num_pop;i++) {
            score[i] = 0;
            for (j=0;j<5;j++) {
                score[i] += w[j] * energy_table[i][j];
                score[i] += energy_table[i][j];
            }
            total_score += score[i];
        }
        best_score = 0;
        for (j=0;j<5;j++) {
            best_score += w[j] * energy_table[num_pop][j];
        }

// elitism
        best_index = -1;
        worst_index = -1;
        for (i=0;i<num_pop;i++) {
            if (score[i] > best_score) {
                best_score = score[i];
                best_index = i;
            }
            if (score[i] < worst_score) {
                worst_score = score[i];
                worst_index = i;
            }
        }

        if (best_index != -1) { // have a result better than elite
            for (k=0;k<eig_cnt;k++) {   // replace the eite
                elite[k] = population[best_index][k];
            }
            terminal_cnt = 0;
        } else {    // best doesnot change
            for (k=0;k<eig_cnt;k++) {   // replace the worst
                population[worst_index][k] = elite[k];
            }
            score[worst_index] = best_score;
            terminal_cnt++;
        }

// reproduction (to pool)
        for (i=0;i<num_pop;i++) {
            rate = rand()%1000;
            rate /= 1000;
            rate *= total_score;
            temp = 0;
            for (j=0;j<num_pop;j++) {
                if (temp > rate) {
                    for (k=0;k<eig_cnt;k++) {
                        pool[i][k] = population[i][k];
                    }
                    break;
                } else {
                    temp += score[j];
                }
            }
        }

// crossover
        for (i=0;i<num_pop;i++) {
            for (k=0;k<eig_cnt;k++) {   // reproduction to next generation
                population[i][k] = pool[i][k];
            }
            rate = rand()%1000;
            if (rate/1000 < rate_cross) {   // do crossover
                while((temp2 = rand()%num_pop) == i);  // let temp != i
                pos = rand()%eig_cnt;   // random position
                population[i][pos] = pool[temp2][pos];
            }
        }

// mutation
        for (i=0;i<num_pop;i++) {
            rate = rand()%1000;
            if (rate/1000 < rate_mutate) {   // do mutation
                pos = rand()%eig_cnt;   // random position
                population[i][pos] = randDouble(-3*sqrt(eig_va[pos]), 3*sqrt(eig_va[pos]));;
            }
        }
    }
//    fclose(fp);
    for (i=0;i<eig_cnt;i++) {
        b[i] = elite[i];
    }

    TPoint *shape = new TPoint[model->Count];
    for (i=0;i<model->Count;i++) {
        pt_x = ((TPoint *)model->Items[i])->x;
        pt_y = ((TPoint *)model->Items[i])->y;
        for (j=0;j<eig_cnt;j++) {
            pt_x += elite[j]*eig_ve[i*2][j];
            pt_y += elite[j]*eig_ve[i*2+1][j];
        }
        shape[i] = TPoint(centerX + (pt_x*cos(theta)-pt_y*sin(theta))*scale, centerY + (pt_x*sin(theta) + pt_y*cos(theta))*scale);
    }
    resolution = 60;
    spline = new TPoint[resolution];
    int degree = 4;
    bspline(model->Count-1, degree, shape, spline, resolution);

    ImgRefresh();

    // Destruct

    for (i=0;i>num_pop;i++) {
        delete [] shape_x[i];
        delete [] shape_y[i];
        delete [] vec_x[i];
        delete [] vec_y[i];
        delete [] population[i];
        delete [] pool[i];

    }
    delete [] shape_x;
    delete [] shape_y;
    delete [] score;
    delete [] vec_x;
    delete [] vec_y;
    delete [] population;
    delete [] pool;

}
//---------------------------------------------------------------------------

double TForm1::randDouble(double low, double high) {
    double temp;

/* swap low & high around if the user makes no sense */
    if (low > high) {
        temp = low;
        low = high;
        high = temp;
    }

/* calculate the random number & return it */
    temp = (rand() / (static_cast<double>(RAND_MAX) + 1.0)) * (high - low) + low;
    return temp;
}


void TForm1::Gabor(double **input, int width, int height, double angle, double **output) {
    int i;
    int j;
    int k;
    int l;
    BYTE *ptr;
    double **map = new double*[height];
    double range;

    double **result = new double*[height];
    for (i=0;i<height;i++) {
        map[i] = new double[width];
        memset(map[i], 0x00, sizeof(double)*width);
        result[i] = new double[width];
        memset(result[i], 0x00, sizeof(double)*width);
    }


    double PI = acos(-1);
    double sigma_x = 1;
    double sigma_y = 1;
    double sigma_x2 = sigma_x*sigma_x;
    double sigma_y2 = sigma_y*sigma_y;
    double theta = angle * PI / 180;
    int m_wid = 6*sigma_x / 2;
    int m_hei = 6*sigma_y / 2;
    double f = 1;
    double x;
    double y;
    double x0;
    double y0;

    FILE *fp;

    fp = fopen("C:\\Gabor.txt", "a+");
    fprintf (fp, "angle = %lf\n", angle);

    double **mask = new double*[m_hei*2+1];
    for (i=0;i<m_hei*2+1;i++) {
        mask[i] = new double[m_wid*2+1];
        y = i - m_hei;
        for (j=0;j<m_wid*2+1;j++) {
            x = j - m_wid;
            x0 = x*cos(theta) + y*sin(theta);
            y0 = -x*sin(theta) + y*cos(theta);
            if (angle == 0 || angle == 90) {
                mask[i][j] = exp(-0.5*(x0*x0/sigma_x2 + y0*y0/sigma_y2)) * sin(2*PI*x0*f) * pow(10, 15);
            } else {
                mask[i][j] = exp(-0.5*(x0*x0/sigma_x2 + y0*y0/sigma_y2)) * sin(2*PI*x0*f);
            }

            fprintf (fp, "%lf ", mask[i][j]);

        }
        fprintf (fp, "\n");
    }
    fprintf (fp, "\n\n");

    fclose(fp);

    double sum;
    for (i=m_hei;i<height-m_hei;i++) {
        for (j=m_wid;j<width-m_wid;j++) {
            sum = 0;
            for (k=0;k<m_hei*2+1;k++) {
                for (l=0;l<m_wid*2+1;l++) {
                    sum += input[(int)(i-m_hei+k)][(int)(j-m_wid+l)] * mask[l][k];
                }
            }
            map[i][j] = sum;
        }
    }

    for (i=1;i<height-1;i++) {
        for (j=1;j<width-1;j++) {
            output[i][j] = map[i][j];
        }
    }
}

void TForm1::LAW_LE(double **input, int width, int height, double **output) {
    int i;
    int j;
    int k;
    int l;
    int L7[] = {1, 6, 15, 20, 15, 6, 1};
    int E7[] = {-1, -4, -5, 0, 5, 4, 1};

    int array1[7];
    int array2[7];
    for (i=0;i<7;i++) {
        array1[i] = L7[i];
    }

    for (i=0;i<7;i++) {
        array2[i] = E7[i];
    }
    double mask[49];
    double mask2[49];
    for (i=0;i<7;i++) {
        for (j=0;j<7;j++) {
            mask[i*7+j] = array1[i] * array2[j];
            mask2[i*7+j] = array2[i] * array1[j];
        }
    }

    double sum;
    for (i=3;i<height-3;i++) {
        for (j=3;j<width-3;j++) {
            sum = 0;
            for (k=0;k<7;k++) {
                for (l=0;l<7;l++) {
                    sum += input[i-3+k][j-3+l] * mask[k*7+l];
                    sum += input[i-3+k][j-3+l] * mask2[k*7+l];
                }
            }
            sum /= 2;
            output[i][j] = sum;
        }
    }
}

double **TForm1::G2A(Graphics::TBitmap *bmp) {
    int i;
    int j;
    BYTE *ptr;
    double **result= new double*[bmp->Height];

    for (i=0;i<bmp->Height;i++) {
        ptr = (BYTE*)bmp->ScanLine[i];
        result[i] = new double[bmp->Width];
        for (j=0;j<bmp->Width;j++) {
            result[i][j] = ptr[j*3];
        }
    }
    return result;
}
void __fastcall TForm1::Button23Click(TObject *Sender)
{
    String fn_mean;
    String fn_eva;
    String fn_eve;
    String fn_gra;
    FILE *fp;
    int read_x;
    int read_y;
    double **temp;
    int i;
    int j;
    int pt_num = 60;
    TList *tmp_model = new TList();
    double g_value;
    char s[32768];
    char *s_ptr;
    bool rev = false;

    scale = 1.0;
    theta = 0.0;
    OD1->Title = "Select mean shape file";
    if (OD1->Execute()) {
        fn_mean = OD1->FileName;
    } else {
        return;
    }

    OD1->Title = "Select eigenvalue file";
    if (OD1->Execute()) {
        fn_eva = OD1->FileName;
    } else {
        return;
    }

    OD1->Title = "Select eigenvector file";
    if (OD1->Execute()) {
        fn_eve = OD1->FileName;
    } else {
        return;
    }

    // gradient profile

    if ((fp = fopen(fn_mean.c_str(), "r"))!= NULL) {
        while (fscanf(fp, "%d,%d\n", &read_x, &read_y) != EOF) {
            tmp_model->Add(new TPoint(read_x, read_y));
        }
        fclose(fp);
    }

    double cur_eig = 0;
    double total_eig = 0;

    if ((fp = fopen(fn_eva.c_str(), "r"))!= NULL) {
        temp = new double*[pt_num*2];
        for (i=0;i<pt_num*2;i++) {
            temp[i] = new double[pt_num*2];
            for (j=0;j<pt_num*2;j++) {
                fscanf(fp, "%lf", &temp[i][j]);
            }
            fscanf(fp, "\n");
        }
        fclose(fp);
        if (temp[0][0] < temp[1][1]) {
            rev = true;
        }
        total_eig = 0;
        for (i=0;i<pt_num*2;i++) {
            total_eig += temp[i][i];
        }
        cur_eig = 0;
        int consteig = 6;
        if (!rev) {
            for (eig_cnt2=0;eig_cnt2<pt_num*2;eig_cnt2++) {
                cur_eig += temp[eig_cnt2][eig_cnt2];
                if (cur_eig >= total_eig * 0.95) {
                    break;
                }
            }
            eig_cnt2++;
            eig_cnt2 = consteig;
            eig_va2 = new double[eig_cnt2];
            for (i=0;i<eig_cnt2;i++) {
                eig_va[i] = temp[i][i];
            }
        } else {
            for (i=pt_num*2-1, eig_cnt2=0;i>=0;i--, eig_cnt2++) {
                cur_eig += temp[i][i];
                if (cur_eig >= total_eig * 0.95) {
                    break;
                }
            }
            eig_cnt2++;
            eig_cnt2 = consteig;
            eig_va2 = new double[eig_cnt2];
            for (i=0;i<eig_cnt2;i++) {
                eig_va2[i] = temp[pt_num*2-i-1][pt_num*2-i-1];
            }
        }

    }
    if ((fp = fopen(fn_eve.c_str(), "r"))!= NULL) {
        temp = new double*[pt_num*2];
        for (i=0;i<pt_num*2;i++) {
            temp[i] = new double[pt_num*2];
            for (j=0;j<pt_num*2;j++) {
                fscanf(fp, "%lf", &temp[i][j]);
            }
            fscanf(fp, "\n", &g_value);
        }
        fclose(fp);
        eig_ve2 = new double* [pt_num*2];
        for (i=0;i<pt_num*2;i++) {
            eig_ve2[i] = new double[eig_cnt2];
            if (!rev) {
                for (j=0;j<eig_cnt2;j++) {
                    eig_ve2[i][j] = temp[i][j];
                }
            } else {
                for (j=0;j<eig_cnt2;j++) {
                    eig_ve2[i][j] = temp[i][pt_num*2-1-j];
                }
            }
        }

        b2 = new double[eig_cnt2];
        memset(b2, 0x00, sizeof(double) * eig_cnt2);
    }

    model2 = new TList();
    for (i=0;i<pt_num;i++) {
        model2->Add(new TPoint(((TPoint *)tmp_model->Items[i])->x, ((TPoint *)tmp_model->Items[i])->y));
    }
    delete tmp_model;

    OD1->Title = "Select texture profile file.";
    if (OD1->Execute()) {
        fp = fopen(OD1->FileName.c_str(), "r");

	    if (laws_LE_profile2 != NULL) {
	        delete [] laws_LE_profile2;
	    }
	    laws_LE_profile2 = new double[100];

	    if (gabor_0_profile2 != NULL) {
	        delete [] gabor_0_profile2;
	    }
	    gabor_0_profile2 = new double[100];


// LAWS
        fscanf(fp, "%s", &s);
        s_ptr = strtok(s, ",");
        laws_LE_profile2[0] = StrToFloat(s_ptr);
        for (i=1;i<cnt_ctrl2*(len_profile2*2+1);i++) {
            s_ptr = strtok(NULL, ",");
            laws_LE_profile2[i] = StrToFloat(s_ptr);
        }
// Gabor 0
        fscanf(fp, "%s", &s);
        s_ptr = strtok(s, ",");
        gabor_0_profile2[0] = StrToFloat(s_ptr);
        for (i=1;i<cnt_ctrl2*(len_profile2*2+1);i++) {
            s_ptr = strtok(NULL, ",");
            gabor_0_profile2[i] = StrToFloat(s_ptr);
        }
    }
    OD1->Title = "";

}
//---------------------------------------------------------------------------

void __fastcall TForm1::Button24Click(TObject *Sender)
{
    Graphics::TBitmap *temp_bmp = new Graphics::TBitmap();
    BYTE *ptr;
    int** temp_img;
    int width;
    int height;
    int i;
    int j;
    int loop_cnt;
    centerX2 = centerX;
    centerY2 = centerY;
    double en_last;
    double en_cur = 99999999;
    double temp;
    double temp_energy = 99999999;
    double energy;
    Snake s;

    int scale_range = 10;
    // load intesity template
    if (OD2->Execute()) {
        temp_bmp->LoadFromFile(OD2->FileName);
        width = temp_bmp->Width;
        height = temp_bmp->Height;
        temp_img = new int* [height];
        for (i=0;i<height;i++) {
            temp_img[i] = new int[width];
            ptr = (BYTE *)temp_bmp->ScanLine[i];
            for (j=0;j<width;j++) {
                temp_img[i][j] = ptr[j*3];
            }
        }

        for (loop_cnt=0;loop_cnt<12;loop_cnt++) {
            en_last = en_cur;
            temp = 0;
            for (j=-5;j<=5;j++) {   // X dir
                energy = SSD(temp_img, width, height, centerX2+j, centerY2, scale2, theta2);
                if (energy < temp_energy) {
                    temp_energy = energy;
                    temp = j;
                }
            }
            centerX2 += temp;
            temp = 0;
            for (j=-5;j<=5;j++) {   // Y dir
                energy = SSD(temp_img, width, height, centerX2, centerY2+j, scale2, theta2);
                if (energy < temp_energy) {
                    temp_energy = energy;
                    temp = j;
                }
            }
            centerY2 += temp;
            temp = 0;
            for (j=-5;j<=5;j++) {   // theta
                energy = SSD(temp_img, width, height, centerX2, centerY2, scale2, theta2+j*0.01);
                if (energy < temp_energy) {
                    temp_energy = energy;
                    temp = j;
                }
            }
            theta2 += temp*0.01;

            temp = 0;
            for (j=-scale_range;j<=scale_range;j++) {   // scaling
                energy = SSD(temp_img, width, height, centerX2, centerY2, scale2+j*0.01, theta2);
                if (energy < temp_energy) {
                    temp_energy = energy;
                    temp = j;
                }
            }
            scale2 += temp*0.01;

            en_cur = temp_energy;
            if (fabs(en_cur - en_last) < 1) {
                break;
            }
        }
    }
    ImgRefresh();
    delete temp_bmp;
    for (i=0;i<height;i++) {
        delete [] temp_img[i];
    }
    delete [] temp_img;

}
//---------------------------------------------------------------------------

void __fastcall TForm1::Button25Click(TObject *Sender)
{
    double **population;
    int num_pop = 100;
    int generation;
    int max_gen = 200;
    double rate_cross = 0.5;
    double rate_mutate = 0.01;
    double *elite;

    int i;
    int j;
    int k;
    int l;

    int g_wid = 3;
    int g_len = 4;

    int g_len2 = 4;
    int step = 2;

    double pow_var = 1.0/3; // enhance param


    double **shape_x = new double*[num_pop];
    double **shape_y = new double*[num_pop];
    double *score = new double[num_pop];
    double **vec_x = new double*[num_pop];
    double **vec_y = new double*[num_pop];

    population = new double*[num_pop];
    double **pool = new double*[num_pop];

    int num_ctrl = model2->Count;
    double temp;
    int temp2;

    double g_avg_area;
    double g_avg_line;
    double curv;

    double v_A_x;
    double v_A_y;
    double v_B_x;
    double v_B_y;

    double pt_x;
    double pt_y;
    double *pt_weight = new double[num_ctrl];
    double *pt_angle = new double[num_ctrl];
    double t_x;
    double t_y;
    double t_angle;
    double PI = acos(-1);

    for (i=0;i<num_ctrl;i++) {
        pt_x = ((TPoint *)model2->Items[i])->x;
        pt_y = ((TPoint *)model2->Items[i])->y;
        t_x = pt_x*cos(theta2) - pt_y*sin(theta2);
        t_y = pt_x*sin(theta2) + pt_y*cos(theta2);
        if (t_x == 0) {
            if (t_y > 0) {
                t_angle = PI/2;
            } else {
                t_angle = PI*3/2;
            }
        } else {
            t_angle = atan(t_y/t_x);
            // ºâ¨¤«×¸É¨¤«×
            if (t_x < 0) {
                t_angle += PI;
            } else if (t_y < 0) {
                t_angle += PI*2;
            }
        }
        pt_angle[i] = t_angle * 180 / PI;
        if (pt_angle[i] >= 0 && pt_angle[i] <= 180) {
            pt_weight[i] = 0;
        } else {
            pt_weight[i] = 1;
        }
    }


    double total_score;
    double best_score = 0;
    int best_index;
    double worst_score = 999999;
    int worst_index;
    double rate;
    int pos;
    BYTE *ptr;

    Snake s;
    double *ten_X = new double[resolution];
    double *ten_Y = new double[resolution];

    for (i=0;i<resolution;i++) {
        ten_X[i] = spline[i].x;
        ten_Y[i] = spline[i].y;
    }
    s.Init(ten_X, ten_Y, resolution);
    s.SetImage(source);
    s.close_region(ten_X, ten_Y);
    s.hole_fill(ten_X, ten_Y);

    double *angle = new double[num_ctrl];

    BYTE **img = new BYTE*[source->Height];
    for (i=0;i<source->Height;i++) {
        img[i] = new BYTE[source->Width];
        ptr = (BYTE*)source->ScanLine[i];
        for (j=0;j<source->Width;j++) {
            img[i][j] = ptr[j*3];
        }
    }

    double **energy_table = new double*[num_pop+1]; // Elite
    double *scale_vec = new double[5];
    double *offset_vec = new double[5];
    double *upbound_vec = new double[5];

    for (i=0;i<num_pop+1;i++) {
        energy_table[i] = new double[6];
    }

// ²£¥Ítexture¸ê®Æ
    double **D_map = new double*[source->Height];
    for (i=0;i<source->Height;i++) {
        D_map[i] = new double[source->Width];
    }
    D_map = G2A(source);
    double **D_LE = new double*[Image1->Height];
    for (i=0;i<Image1->Height;i++) {
        D_LE[i] = new double[Image1->Width];
    }
    double **Gabor0 = new double*[Image1->Height];
    for (i=0;i<Image1->Height;i++) {
        Gabor0[i] = new double[Image1->Width];
    }
    LAW_LE(D_map, source->Width, source->Height, D_LE);
    Gabor(D_map, source->Width, source->Height, 0, Gabor0);

    len_profile2 = 2;
    cnt_ctrl2 = num_ctrl;

    double *LE_profile = new double[cnt_ctrl2*(len_profile2*2+1)];
    memset(LE_profile, 0x00, sizeof(double)*cnt_ctrl2*(len_profile2*2+1));
    double *Gabor0_profile = new double[cnt_ctrl2*(len_profile2*2+1)];
    memset(Gabor0_profile, 0x00, sizeof(double)*cnt_ctrl2*(len_profile2*2+1));

    TPoint pt_trans;
    int cnt;
    double s_LE;
    double s_g0;
    double w[6] = {1, 1, 1, 1, 1, 1};
    double score_offset;

    int terminal_cnt = 0;
    int th_term = 50;
    FILE *fp;


    srand(time(NULL));
    for (i=0;i<num_pop;i++) {
        population[i] = new double[eig_cnt2];
        pool[i] = new double[eig_cnt2];
        shape_x[i] = new double[num_ctrl];
        shape_y[i] = new double[num_ctrl];
        vec_x[i] = new double[num_ctrl];
        vec_y[i] = new double[num_ctrl];
        for (j=0;j<eig_cnt2;j++) {   // generate population
            population[i][j] = randDouble(-3*sqrt(eig_va2[j]), 3*sqrt(eig_va2[j]));
        }
    }

    double *elite_x = new double[num_ctrl];
    double *elite_y = new double[num_ctrl];
    double norm_x;
    double norm_y;
    elite = new double[eig_cnt2];

    double x;
    double y;

    double **p_angle = new double*[num_pop];
    for (i=0;i<num_pop;i++) {
        p_angle[i] = new double[num_ctrl];
    }


    for (i=0;i<eig_cnt2;i++) {
        elite[i] = b2[i];
//        elite[i] = population[0][i];
    }

    double imax;
    double imin;

    double* w_ctrlpt2 = new double[num_ctrl];
    TPoint *PT;
    TPoint *PT_prev;
    TPoint *PT_next;
    double min_ins_d;
    double t1, t2;
    int s_len = 3;
    int intensity;
    double total_weight = 0;

//  ©ñ¤Wmean shpae¡A­pºâ¦UÂIÅv­«­È
    for (i=0;i<num_ctrl;i++) {
        PT = (TPoint *)model2->Items[i];
        PT_prev = (TPoint *)model2->Items[(i+model->Count-1)%model->Count];
        PT_next = (TPoint *)model2->Items[(i+1)%model->Count];
        norm_x = PT_prev->y - PT_next->y;
        norm_y = PT_next->x - PT_prev->x;
        pt_x = centerX2 + (PT->x*cos(theta2) - PT->y*sin(theta2))*scale2;
        pt_y = centerY2 + (PT->x*sin(theta2) + PT->y*cos(theta2))*scale2;

        if (pt_angle[i] >= 0 && pt_angle[i] <= 180) {
            continue;
        }
        imax = INT_MIN;
        imin = INT_MAX;
        for (j=-s_len;j<=s_len;j++) {
            intensity = GetRValue(source->Canvas->Pixels[pt_x+norm_x*j*step][pt_y+norm_y*j*step]);
            if (intensity > imax) {
                imax = intensity;
            }
            if (intensity < imin) {
                imin = intensity;
            }
        }
        w_ctrlpt2[i] = imax-imin;
        total_weight += w_ctrlpt2[i];
    }


    for (i=0;i<num_ctrl;i++) {
        w_ctrlpt2[i] = sqrt(w_ctrlpt2[i]/total_weight);
    }

    for (generation=1;generation<=max_gen&&terminal_cnt < th_term;generation++) {
        for (i=0;i<num_ctrl;i++) {
            pt_x = ((TPoint *)model2->Items[i])->x;
            pt_y = ((TPoint *)model2->Items[i])->y;
            for (j=0;j<eig_cnt2;j++) {
                pt_x += elite[j]*eig_ve2[i*2][j];
                pt_y += elite[j]*eig_ve2[i*2+1][j];
            }
            elite_x[i] = centerX2 + (pt_x*cos(theta2) - pt_y*sin(theta2))*scale2;
            elite_y[i] = centerY2 + (pt_x*sin(theta2) + pt_y*cos(theta2))*scale2;
        }

// score for elite
        g_avg_area = 0;
        g_avg_line = 0;
        curv = 0;

        for (j=0;j<num_ctrl;j++) {
            if (pt_weight[j] == 0) {
                continue;
            }
            norm_x = elite_y[(j+1)%num_ctrl] - elite_y[(j+num_ctrl-1)%num_ctrl];
            norm_y = -elite_x[(j+1)%num_ctrl] + elite_x[(j+num_ctrl-1)%num_ctrl];
            temp = sqrt(pow(norm_x, 2) + pow(norm_y, 2));
            norm_x /= temp;
            norm_y /= temp;
            for (k=-len_profile2;k<=len_profile2;k++) {
                LE_profile[j*(len_profile2*2+1)+k+len_profile2] = D_LE[(int)(elite_y[j]+norm_y*k*step)][(int)(elite_x[j]+norm_x*k*step)];
                Gabor0_profile[j*(len_profile2*2+1)+k+len_profile2] = Gabor0[(int)(elite_y[j]+norm_y*k*step)][(int)(elite_x[j]+norm_x*k*step)];
            }
            t1 = t2 = 0;
            for (k=1;k<=g_len;k++) {
                for (l=-g_wid;l<=g_wid;l++) {
                    t1 += pow(img[(int)(elite_y[j]+norm_y*k*step-norm_x*l*step)][(int)(elite_x[j]+norm_x*k*step+norm_y*l*step)]/255.0, pow_var) * 255;
                    t2 += pow(img[(int)(elite_y[j]-norm_y*k*step-norm_x*l*step)][(int)(elite_x[j]-norm_x*k*step+norm_y*l*step)]/255.0, pow_var) * 255;
                }
            }

            g_avg_area += (((t1 - t2)/(g_len*(g_wid*2+1))) - normfactor_min_a2[j])/normfactor_range_a2[j] * w_ctrlpt2[j] * ptweight_a2[j];
            t1 = t2 = 0;


            for (k=1;k<=g_len2;k++) {
                t1 += pow(img[(int)(elite_y[j]+norm_y*k*step)][(int)(elite_x[j]+norm_x*k*step)]/255.0, pow_var) * 255;
                t2 += pow(img[(int)(elite_y[j]-norm_y*k*step)][(int)(elite_x[j]-norm_x*k*step)]/255.0, pow_var) * 255;
            }
            g_avg_line += (((t1 - t2)/(g_len2*2+1)) - normfactor_min_a2[j])/normfactor_range_a2[j] * w_ctrlpt2[j] * ptweight_l2[j];
            v_A_x = elite_x[(j+1)%num_ctrl] - elite_x[j];
            v_A_y = elite_y[(j+1)%num_ctrl] - elite_y[j];
            v_B_x = elite_x[(j+num_ctrl-1)%num_ctrl] - elite_x[j];
            v_B_y = elite_y[(j+num_ctrl-1)%num_ctrl] - elite_y[j];
            if ((pow(v_A_x, 2) + pow(v_A_y, 2)) * (pow(v_B_x, 2) + pow(v_B_y, 2)) != 0) {
                curv += acos((v_A_x * v_B_x + v_A_y * v_B_y) / (sqrt(pow(v_A_x, 2) + pow(v_A_y, 2)) * sqrt(pow(v_B_x, 2) + pow(v_B_y, 2))))/acos(-1);
            }
        }

        s_LE = 0;
        s_g0 = 0;

        for (i=0;i<100;i++) {
            if (pt_weight[i/5] == 0) {
                continue;
            }
            s_LE += fabs(LE_profile[i] - laws_LE_profile2[i])/(fabs(laws_LE_profile2[i])+0.001) * w_ctrlpt2[j/5];
            s_g0 += fabs(Gabor0_profile[i] - gabor_0_profile2[i])/(fabs(gabor_0_profile2[i])+0.001) * w_ctrlpt2[j/5];
        }
        s_LE = (s_LE - min_LE)/(max_LE-min_LE);
        s_g0 = (s_g0 - min_G0)/(max_G0-min_G0);
    // ±N²Ä¤@­ÓElite°O¤JTable

        energy_table[num_pop][0] = g_avg_area;
        energy_table[num_pop][1] = g_avg_line;
        energy_table[num_pop][2] = curv;
        energy_table[num_pop][3] = -s_LE;
        energy_table[num_pop][4] = -s_g0;
        energy_table[num_pop][5] = 0;

    // ­pºâ¦UÂI¬Û¹ï¤¤¤ß¨¤«×
        for (i=0;i<num_ctrl;i++) {
            x = elite_x[i] - centerX2;
            y = elite_y[i] - centerY2;
            if (x == 0) {
                if (y > 0) {
                    angle[i] = 90;
                } else {
                    angle[i] = -90;
                }
            } else {
                angle[i] = atan(y/x)*180/acos(-1);
                if (angle[i] < 0 && y > 0) {
                    angle[i] += 180;
                } else if (angle[i] > 0 && y < 0) {
                    angle[i] -= 180;
                }
            }
        }


    // 0~180«×maskingÀË¬d
        for (i=0;i<num_ctrl;i++) {
            if (pt_weight[i] == 0) {
                continue;
            }
            if (s.region[(int)elite_y[i]][(int)elite_x[i]]) {   // inside the region
                min_ins_d = 999999;
                for (j=0;j<resolution;j++) {
                    min_ins_d = min(min_ins_d, sqrt(pow(elite_x[i]-ten_X[j], 2) + pow(elite_y[i]-ten_Y[j], 2)));
                }
                energy_table[num_pop][5] -= min_ins_d;
            }
        }


        min_LE = INT_MAX;
        min_G0 = INT_MAX;
        for (i=0;i<5;i++) {
            offset_vec[i] = INT_MAX;
            scale_vec[i] = INT_MIN;
            upbound_vec[i] = INT_MIN;
        }

        for (i=0;i<num_pop;i++) {
            for (j=0;j<num_ctrl;j++) {
                pt_x = ((TPoint*)model2->Items[j])->x;
                pt_y = ((TPoint*)model2->Items[j])->y;
                for (k=0;k<eig_cnt2;k++) {
                    pt_x += population[i][k] * eig_ve2[j*2][k];
                    pt_y += population[i][k] * eig_ve2[j*2+1][k];
                }
                shape_x[i][j] = centerX2 + (pt_x*cos(theta2) - pt_y*sin(theta2))*scale2;
                shape_y[i][j] = centerY2 + (pt_x*sin(theta2) + pt_y*cos(theta2))*scale2;
            }
        }
        // ÀË¬d­ÓÂI¬Û¹ï¤¤¤ß¨¤«×
        for (i=0;i<num_pop;i++) {
            for (j=0;j<num_ctrl;j++) {
                x = shape_x[i][j] - centerX2;
                y = shape_y[i][j] - centerY2;
                if (x == 0) {
                    if (y > 0) {
                        p_angle[i][j] = 90;
                    } else {
                        p_angle[i][j] = -90;
                    }
                } else {
                    p_angle[i][j] = atan(y/x)*180/acos(-1);
                        if (p_angle[i][j] < 0 && y > 0) {
                        p_angle[i][j] += 180;
                    } else if (p_angle[i][j] > 0 && y < 0) {
                        p_angle[i][j] -= 180;
                    }
                }
            }
        }


        for (i=0;i<num_pop;i++) {
            for (j=0;j<num_ctrl;j++) {
                vec_x[i][j] = shape_y[i][(j+1)%num_ctrl] - shape_y[i][(j+num_ctrl-1)%num_ctrl];
                vec_y[i][j] = -shape_x[i][(j+1)%num_ctrl] + shape_x[i][(j+num_ctrl-1)%num_ctrl];
                temp = sqrt(pow(vec_x[i][j], 2)+pow(vec_y[i][j], 2));
                if (temp != 0) {
                    vec_x[i][j] /= temp;
                    vec_y[i][j] /= temp;
                }
            }
        }

        total_score = 0;
        best_index = -1;
        worst_score = 999999999999999;

// compute score
        for (i=0;i<num_pop;i++) {
            g_avg_area = 0;
            g_avg_line = 0;
            curv = 0;
            for (j=0;j<num_ctrl;j++) {
                if (pt_weight[j] == 0) {
                    continue;
                }
                for (k=-len_profile2;k<=len_profile2;k++) {
                    LE_profile[j*(len_profile2*2+1)+k+len_profile2] = D_LE[(int)(shape_y[i][j]+vec_y[i][j]*k*step)][(int)(shape_x[i][j]+vec_x[i][j]*k*step)];
                    Gabor0_profile[j*(len_profile2*2+1)+k+len_profile2] = Gabor0[(int)(shape_y[i][j]+vec_y[i][j]*k*step)][(int)(shape_x[i][j]+vec_x[i][j]*k*step)];
                }

                t1 = t2 = 0;
                for (k=1;k<=g_len;k++) {
                    for (l=-g_wid;l<=g_wid;l++) {
                        t1 += pow(img[(int)(shape_y[i][j]+vec_y[i][j]*k*step-vec_x[i][j]*l*step)][(int)(shape_x[i][j]+vec_x[i][j]*k*step+vec_y[i][j]*l*step)]/255.0, pow_var) * 255;
                        t2 -= pow(img[(int)(shape_y[i][j]-vec_y[i][j]*k*step-vec_x[i][j]*l*step)][(int)(shape_x[i][j]-vec_x[i][j]*k*step+vec_y[i][j]*l*step)]/255.0, pow_var) * 255;
                    }
                }
                g_avg_area += (((t1 - t2)/(g_len*(g_wid*2+1))) - normfactor_min_a2[j])/normfactor_range_a2[j] * w_ctrlpt2[j] * ptweight_a2[j];

                t1 = t2 = 0;
                for (k=1;k<=g_len2;k++) {
                    t1 += pow(img[(int)(shape_y[i][j]+vec_y[i][j]*k*step)][(int)(shape_x[i][j]+vec_x[i][j]*k*step)]/255.0, pow_var) * 255;
                    t2 -= pow(img[(int)(shape_y[i][j]-vec_y[i][j]*k*step)][(int)(shape_x[i][j]-vec_x[i][j]*k*step)]/255.0, pow_var) * 255;
                }
                g_avg_line += (((t1 - t2)/(g_len2*2+1)) - normfactor_min_a2[j])/normfactor_range_a2[j] * w_ctrlpt2[j] * ptweight_l2[j];

                v_A_x = shape_x[i][(j+1)%num_ctrl] - shape_x[i][j];
                v_A_y = shape_y[i][(j+1)%num_ctrl] - shape_y[i][j];
                v_B_x = shape_x[i][(j+num_ctrl-1)%num_ctrl] - shape_x[i][j];
                v_B_y = shape_y[i][(j+num_ctrl-1)%num_ctrl] - shape_y[i][j];
                if ((pow(v_A_x, 2) + pow(v_A_y, 2)) * (pow(v_B_x, 2) + pow(v_B_y, 2)) != 0) {
                     curv += acos((v_A_x * v_B_x + v_A_y * v_B_y) / (sqrt(pow(v_A_x, 2) + pow(v_A_y, 2)) * sqrt(pow(v_B_x, 2) + pow(v_B_y, 2))))/acos(-1);
                }
            }

            s_LE = 0;
		    s_g0 = 0;

		    for (j=0;j<100;j++) {
                if (pt_weight[j/5] == 0) {
                    continue;
                }
		        s_LE += fabs(LE_profile[j] - laws_LE_profile2[j])/(fabs(laws_LE_profile2[j])+0.001) * w_ctrlpt2[j/5];
		        s_g0 += fabs(Gabor0_profile[j] - gabor_0_profile2[j])/(fabs(gabor_0_profile2[j])+0.001) * w_ctrlpt2[j/5];
		    }
            s_LE = (s_LE - min_LE)/(max_LE-min_LE);
            s_g0 = (s_g0 - min_G0)/(max_G0-min_G0);

// Energy °O¤JTable
            energy_table[i][0] = g_avg_area;
            energy_table[i][1] = g_avg_line;
            energy_table[i][2] = curv;
            energy_table[i][3] = -s_LE;
            energy_table[i][4] = -s_g0;
            energy_table[i][5] = 0;

            for (j=0;j<num_ctrl;j++) {
                if (pt_weight[j] == 0) {
                    continue;
                }
                if (s.region[(int)shape_y[i][j]][(int)shape_x[i][j]]) { // inside the region
                    min_ins_d = 999999;
                    for (k=0;k<resolution;k++) {
                        min_ins_d = min(min_ins_d, sqrt(pow(shape_x[i][j]-ten_X[k], 2) + pow(shape_y[i][j]-ten_Y[k], 2)));
                    }
                    energy_table[i][5] -= min_ins_d;
                }
            }
        }

// Compute normalize factor
        for (i=0;i<num_pop+1;i++) {
            for (j=0;j<6;j++) {
                offset_vec[j] = min(offset_vec[j], energy_table[i][j]);
                upbound_vec[j] = max(upbound_vec[j], energy_table[i][j]);
            }
        }

// Normalize each feature
        for (i=0;i<6;i++) {
            scale_vec[i] = upbound_vec[i] - offset_vec[i];
        }

        for (i=0;i<num_pop+1;i++) {
            for (j=0;j<6;j++) {
                if (scale_vec[j] > 0) {
                    energy_table[i][j] = (energy_table[i][j] - offset_vec[j])/scale_vec[j];
                }
            }
        }

// Compute Score
        best_score = 0;
        for (j=0;j<6;j++) { // Default: elite
            best_score += w[j] * energy_table[num_pop][j];
        }

        total_score = 0;
        for (i=0;i<num_pop;i++) {
            score[i] = 0;
            for (j=0;j<6;j++) {
                score[i] += w[j] * energy_table[i][j];
            }
            total_score += score[i];
        }

        for (i=0;i<num_pop;i++) {
            if (score[i] > best_score) {
                best_score = score[i];
                best_index = i;
            }
            if (score[i] < worst_score) {
                worst_score = score[i];
                worst_index = i;
            }
        }


// elitism
        if (best_index != -1) { // have a result better than elite
            for (k=0;k<eig_cnt2;k++) {   // replace the elite
                elite[k] = population[best_index][k];
            }
            terminal_cnt = 0;
        } else {    // best doesnot change
            for (k=0;k<eig_cnt2;k++) {   // replace the worst
                population[worst_index][k] = elite[k];
            }
            score[worst_index] = best_score;
            terminal_cnt++;
        }

// reproduction (to pool)
        for (i=0;i<num_pop;i++) {
            rate = rand()%1000;
            rate /= 1000;
            rate *= total_score;
            temp = 0;
            for (j=0;j<num_pop;j++) {
                if (temp > rate) {
                    for (k=0;k<eig_cnt2;k++) {
                        pool[i][k] = population[i][k];
                    }
                    break;
                } else {
                    temp += score[j] + score_offset;
                }
            }
        }

// crossover
        for (i=0;i<num_pop;i++) {
            for (k=0;k<eig_cnt2;k++) {   // reproduction to next generation
                population[i][k] = pool[i][k];
            }
            rate = rand()%1000;
            if (rate/1000 < rate_cross) {   // do crossover
                while((temp2 = rand()%num_pop) == i);  // let temp != i
                pos = rand()%eig_cnt2;   // random position
                population[i][pos] = pool[temp2][pos];
            }
        }

// mutation
        for (i=0;i<num_pop;i++) {
            rate = rand()%1000;
            if (rate/1000 < rate_mutate) {   // do mutation
                pos = rand()%eig_cnt2;   // random position
                population[i][pos] = randDouble(-3*sqrt(eig_va2[pos]), 3*sqrt(eig_va2[pos]));;
            }
        }
    }
//    fclose(fp);

    for (i=0;i<eig_cnt2;i++) {
        b2[i] = elite[i];
    }

    TPoint *shape = new TPoint[model2->Count];
    for (i=0;i<model2->Count;i++) {
        pt_x = ((TPoint *)model2->Items[i])->x;
        pt_y = ((TPoint *)model2->Items[i])->y;
        for (j=0;j<eig_cnt2;j++) {
            pt_x += elite[j]*eig_ve2[i*2][j];
            pt_y += elite[j]*eig_ve2[i*2+1][j];
        }
        shape[i] = TPoint(centerX2 + (pt_x*cos(theta2)-pt_y*sin(theta2))*scale2, centerY2 + (pt_x*sin(theta2) + pt_y*cos(theta2))*scale2);
    }
    resolution2 = 60;
    spline2 = new TPoint[resolution];
    int degree = 4;
    bspline(model2->Count-1, degree, shape, spline2, resolution2);

    ImgRefresh();
    // Destruct

    for (i=0;i>num_pop;i++) {
        delete [] shape_x[i];
        delete [] shape_y[i];
        delete [] vec_x[i];
        delete [] vec_y[i];
        delete [] population[i];
        delete [] pool[i];

    }
    delete [] shape_x;
    delete [] shape_y;
    delete [] score;
    delete [] vec_x;
    delete [] vec_y;
    delete [] population;
    delete [] pool;

}
//---------------------------------------------------------------------------


void __fastcall TForm1::Button27Click(TObject *Sender)
{
    memset(b2, 0x00, sizeof(double)*eig_cnt2);
    scale2 = 1.0;
    theta2 = 0.0;
    ImgRefresh();
}
//---------------------------------------------------------------------------


void __fastcall TForm1::CheckBox1Click(TObject *Sender)
{
    ImgRefresh();    
}
//---------------------------------------------------------------------------
TPoint TForm1::CoarseSearch(int **img, int i_width, int i_height,
                    int **tmp, int t_width, int t_height) {
    int downrate = 4;
    int i;
    int j;
    int k;
    int l;
    int id_width = i_width/downrate;
    int id_height = i_height/downrate;
    int td_width = t_width/downrate;
    int td_height = t_height/downrate;
    int w_step = 1;
    int h_step = 1;
    int **d_img = new int*[id_height];
    int **d_tmp = new int*[td_height];
    double SSD;
    double min_dist = INT_MAX;
    int best_i = -1;
    int best_j = -1;
    Graphics::TBitmap *test = new Graphics::TBitmap();
    test->Width = id_width;
    test->Height = id_height;
    for (i=0;i<id_height;i++) {
        d_img[i] = new int[id_width];
        for (j=0;j<id_width;j++) {
            d_img[i][j] = img[i*downrate][j*downrate];
            test->Canvas->Pixels[j][i] = (TColor)RGB(d_img[i][j], d_img[i][j], d_img[i][j]);
        }
    }
    TForm3 *pic = new TForm3(this);
    pic->Image1->Picture->Bitmap->Assign(test);

    test->Width = td_width;
    test->Height = td_height;
    for (i=0;i<td_height;i++) {
        d_tmp[i] = new int[td_width];
        for (j=0;j<td_width;j++) {
            d_tmp[i][j] = tmp[i*downrate][j*downrate];
            test->Canvas->Pixels[j][i] = (TColor)RGB(d_tmp[i][j], d_tmp[i][j], d_tmp[i][j]);
        }
    }
    pic->Image2->Picture->Bitmap->Assign(test);

    for (i=0;i<id_height-td_height;i+=h_step) {
        for (j=0;j<id_width-td_width;j+=w_step) {
            SSD = 0;
            for (k=0;k<td_height;k++) {
                for (l=0;l<td_width;l++) {
                    SSD += pow(d_img[i+k][j+l]-d_tmp[k][l], 2);
                }
            }
            if (SSD < min_dist) {
                min_dist = SSD;
                best_i = i;
                best_j = j;
            }
        }
    }
    pic->Image1->Canvas->Pen->Color = clRed;
    pic->Image1->Canvas->Brush->Style = bsClear;
    pic->Image1->Canvas->Rectangle(best_j, best_i, best_j+td_width, best_i+td_height);
    return TPoint(best_j*downrate, best_i*downrate);
}

void __fastcall TForm1::Button28Click(TObject *Sender)
{
    Graphics::TBitmap *temp_bmp = new Graphics::TBitmap();
    Graphics::TBitmap *temp_bmp2 = new Graphics::TBitmap();
    BYTE *ptr;
    BYTE *ptr2;
    int** temp_img;
    int width;
    int height;
    int i;
    int j;
    int loop_cnt;
    centerX = ROI_CenX;
    centerY = ROI_CenY;
    double en_last;
    double temp;
    double energy;
    TPoint best;
    double *pt_x = new double[model->Count];
    double *pt_y = new double[model->Count];
    Snake s;


// load intensity template
    if (OD2->Execute()) {
        temp_bmp->LoadFromFile(OD2->FileName);
        width = temp_bmp->Width;
        height = temp_bmp->Height;
        temp_img = new int* [height];
        tendon_model = new int*[height];
        for (i=0;i<height;i++) {
            tendon_model[i] = new int[width];
        }
// Tendon Model
        for (i=0;i<model->Count;i++) {
            pt_x[i] = ((TPoint *)model->Items[i])->x + width/2;
            pt_y[i] = ((TPoint *)model->Items[i])->y + height/2;
        }
        s.Init(pt_x, pt_y, model->Count);
        s.SetImage(temp_bmp);
        s.close_region(pt_x, pt_y);
        s.hole_fill(pt_x, pt_y);
        temp_bmp2->Width = width;
        temp_bmp2->Height = height;
        temp_bmp2->PixelFormat = pf24bit;

        for (i=0;i<height;i++) {
            temp_img[i] = new int[width];
            ptr = (BYTE *)temp_bmp->ScanLine[i];
            ptr2 = (BYTE *)temp_bmp2->ScanLine[i];
            for (j=0;j<width;j++) {
                temp_img[i][j] = ptr[j*3];
                if (s.region[i][j]) {
                    ptr2[j*3] = ptr2[j*3+1] = ptr2[j*3+2] = ptr[j*3];
                    tendon_model[i][j] = ptr[j*3];
                } else {
                    ptr2[j*3] = ptr2[j*3+2] = 0;
                    ptr2[j*3+1] = 255;
                    tendon_model[i][j] = -1;
                }
            }
        }
        best = CoarseSearch(src, this->width, this->height, temp_img, width, height);
        Image1->Canvas->Pen->Color = clWhite;
        Image1->Canvas->Pen->Style = psDash;
        Image1->Canvas->Brush->Style = bsClear;
        Image1->Canvas->Rectangle(best.x, best.y, best.x+width, best.y+height);
        ROI_CenX = best.x + width/2;
        ROI_CenY = best.y + height/2;
    }
}
//---------------------------------------------------------------------------


void __fastcall TForm1::chkShowInnerSClick(TObject *Sender)
{
    ImgRefresh();
}
//---------------------------------------------------------------------------


void __fastcall TForm1::Button32Click(TObject *Sender)
{
    FILE *fp;
    double v1, v2, v3, v4;
    int num_ctrl = model->Count;
    normfactor_min_a = new double[num_ctrl];
    normfactor_range_a = new double[num_ctrl];
    normfactor_min_l = new double[num_ctrl];
    normfactor_range_l = new double[num_ctrl];
    ptweight_a = new double[num_ctrl];
    ptweight_l = new double[num_ctrl];
    weight_LE = new double[num_ctrl];
    weight_G0 = new double[num_ctrl];
    weight_G30 = new double[num_ctrl];
    int i;
    if (OD1->Execute()) {
        fp = fopen(OD1->FileName.c_str(), "r+");
        fscanf(fp, "%lf, %lf\n", &min_A, &min_L);
        fscanf(fp, "%lf, %lf\n", &max_A, &max_L);
        for (i=0;i<num_ctrl;i++) {
            fscanf(fp, "%lf, %lf\n", &ptweight_a[i], &ptweight_l[i]);
        }
    }

    if (OD1->Execute()) {
        fp = fopen(OD1->FileName.c_str(), "r+");
        fscanf(fp, "%lf %lf %lf\n", &min_LE, &min_G0, &min_G30);
        fscanf(fp, "%lf %lf %lf\n", &max_LE, &max_G0, &max_G30);
        for (i=0;i<num_ctrl;i++) {
            fscanf(fp, "%lf %lf %lf\n", &weight_LE[i], &weight_G0[i], &weight_G30[i]);
        }
    }

}
//---------------------------------------------------------------------------

void __fastcall TForm1::Button34Click(TObject *Sender)
{
    FILE *fp;
    double v1, v2, v3, v4;
    double constweight = 0.8;
    int num_ctrl = model2->Count;
    normfactor_min_a2 = new double[num_ctrl];
    normfactor_range_a2 = new double[num_ctrl];
    normfactor_min_l2 = new double[num_ctrl];
    normfactor_range_l2 = new double[num_ctrl];
    ptweight_a2 = new double[num_ctrl];
    ptweight_l2 = new double[num_ctrl];
    int i;
    // Load Patameter file
    if (OD1->Execute()) {
        fp = fopen(OD1->FileName.c_str(), "r+");
        for (i=0;i<num_ctrl;i++) {
            fscanf(fp, "%lf, %lf, %lf, %lf\n", &v1, &v2, &v3, &v4);
            normfactor_min_a2[i] = v1;
            normfactor_range_a2[i] = v2 - v1;
            normfactor_min_l2[i] = v3;
            normfactor_range_l2[i] = v4 - v3;
        }
        fclose(fp);
    }
    if (OD1->Execute()) {
        fp = fopen(OD1->FileName.c_str(), "r+");
        for (i=0;i<num_ctrl;i++) {
            fscanf(fp, "%lf, %lf\n", &v1, &v2);
            ptweight_a2[i] = v1 + constweight;
            ptweight_l2[i] = v2 + constweight;
        }
        fclose(fp);
    }

}


//---------------------------------------------------------------------------


void __fastcall TForm1::Button36Click(TObject *Sender)
{
    FILE *fp2;
    int i;
    if (SD1->Execute()) {
        fp2 = fopen((SD1->FileName+"_sheath.txt").c_str(), "w+");

        for (i=0;i<resolution2;i++) {
            fprintf(fp2, "%d,%d\n", spline2[i].x, spline2[i].y);
        }
        fclose(fp2);
    }
}
//---------------------------------------------------------------------------


void __fastcall TForm1::Button15Click(TObject *Sender)
{
    memset(b, 0x00, sizeof(double)*eig_cnt);
    scale = 1.0;
    theta = 0.0;
    ImgRefresh();

}
//---------------------------------------------------------------------------
