# Supplementary material for: A medical imaging analysis system for trigger finger using an adaptive texture-based active shape model (ATASM) in ultrasound images
Source: PLoS One. 2017 Oct 27;12(10):e0187042. doi: 10.1371/journal.pone.0187042 (PMC5659776; doi:10.1371/journal.pone.0187042)
Supplement: S1 File — (ZIP) [file pone.0187042.s004.zip › ATASM_public/Unit1.dfm]

object Form1: TForm1
  Left = 204
  Top = 283
  Width = 967
  Height = 674
  Caption = 'Form1'
  Color = clBtnFace
  Font.Charset = DEFAULT_CHARSET
  Font.Color = clWindowText
  Font.Height = -11
  Font.Name = 'MS Sans Serif'
  Font.Style = []
  OldCreateOrder = False
  OnPaint = FormPaint
  PixelsPerInch = 96
  TextHeight = 13
  object btnLoad: TButton
    Left = 8
    Top = 8
    Width = 75
    Height = 57
    Caption = 'Load'
    TabOrder = 0
    OnClick = btnLoadClick
  end
  object StatusBar1: TStatusBar
    Left = 0
    Top = 617
    Width = 951
    Height = 19
    Panels = <
      item
        Width = 120
      end
      item
        Width = 50
      end>
    SimplePanel = False
  end
  object CheckBox1: TCheckBox
    Left = 768
    Top = 34
    Width = 97
    Height = 17
    Caption = 'Initial'
    Checked = True
    State = cbChecked
    TabOrder = 2
    OnClick = CheckBox1Click
  end
  object Button16: TButton
    Left = 686
    Top = 26
    Width = 75
    Height = 25
    Caption = 'Save Tendon'
    TabOrder = 3
    OnClick = Button16Click
  end
  object chkShowInner: TCheckBox
    Left = 768
    Top = 66
    Width = 97
    Height = 17
    Caption = 'Show Inner'
    TabOrder = 4
    OnClick = chkShowInnerClick
  end
  object chkShowEcl: TCheckBox
    Left = 768
    Top = 50
    Width = 97
    Height = 17
    Caption = 'Show Tendon'
    Checked = True
    State = cbChecked
    TabOrder = 5
    OnClick = chkShowEclClick
  end
  object Button36: TButton
    Left = 688
    Top = 58
    Width = 73
    Height = 25
    Caption = 'Save Sheath'
    TabOrder = 6
    OnClick = Button36Click
  end
  object chkShowInnerS: TCheckBox
    Left = 768
    Top = 82
    Width = 113
    Height = 17
    Caption = 'Show Inner Spline'
    Checked = True
    State = cbChecked
    TabOrder = 7
    OnClick = chkShowInnerSClick
  end
  object PageControl2: TPageControl
    Left = 96
    Top = 8
    Width = 577
    Height = 73
    ActivePage = TabSheet4
    TabIndex = 0
    TabOrder = 8
    object TabSheet4: TTabSheet
      Caption = 'Tendon'
      object Button11: TButton
        Left = 8
        Top = 8
        Width = 75
        Height = 25
        Caption = 'Load Model'
        TabOrder = 0
        OnClick = Button11Click
      end
      object Button32: TButton
        Left = 198
        Top = 8
        Width = 75
        Height = 25
        Caption = 'Load Param'
        TabOrder = 1
        OnClick = Button32Click
      end
      object Button14: TButton
        Left = 280
        Top = 8
        Width = 105
        Height = 25
        Caption = 'Load Texture Model'
        TabOrder = 2
        OnClick = Button14Click
      end
      object Button18: TButton
        Left = 390
        Top = 8
        Width = 75
        Height = 25
        Caption = 'GA'
        TabOrder = 3
        OnClick = Button18Click
      end
      object Button28: TButton
        Left = 102
        Top = 8
        Width = 75
        Height = 25
        Caption = 'Matching'
        TabOrder = 4
        OnClick = Button28Click
      end
      object Button15: TButton
        Left = 472
        Top = 8
        Width = 89
        Height = 25
        Caption = 'Reset All Param'
        TabOrder = 5
        OnClick = Button15Click
      end
    end
    object TabSheet8: TTabSheet
      Caption = 'Sheath'
      ImageIndex = 4
      object Button23: TButton
        Left = 8
        Top = 8
        Width = 75
        Height = 25
        Caption = 'Load Model'
        TabOrder = 0
        OnClick = Button23Click
      end
      object Button24: TButton
        Left = 88
        Top = 8
        Width = 129
        Height = 25
        Caption = 'Load Texture Model'
        TabOrder = 1
        OnClick = Button24Click
      end
      object Button25: TButton
        Left = 366
        Top = 8
        Width = 75
        Height = 25
        Caption = 'GA'
        TabOrder = 2
        OnClick = Button25Click
      end
      object Button27: TButton
        Left = 480
        Top = 8
        Width = 89
        Height = 25
        Caption = 'Reset All Param'
        TabOrder = 3
        OnClick = Button27Click
      end
      object Button34: TButton
        Left = 230
        Top = 8
        Width = 123
        Height = 25
        Caption = 'Load Param'
        TabOrder = 4
        OnClick = Button34Click
      end
    end
  end
  object ScrollBox1: TScrollBox
    Left = 16
    Top = 92
    Width = 705
    Height = 505
    TabOrder = 9
    object Image1: TImage
      Left = 0
      Top = 0
      Width = 105
      Height = 105
      AutoSize = True
      OnMouseDown = Image1MouseDown
      OnMouseMove = Image1MouseMove
    end
  end
  object opd1: TOpenPictureDialog
    Left = 728
  end
  object spd: TSavePictureDialog
    DefaultExt = '*.bmp'
    FilterIndex = 4
    Left = 768
  end
  object OD1: TOpenDialog
    Left = 688
  end
  object OD2: TOpenDialog
    Left = 840
    Top = 1
  end
  object SD1: TSaveDialog
    Left = 800
    Top = 1
  end
  object OD3: TOpenDialog
    Left = 688
  end
end
