# Supplementary material for: A medical imaging analysis system for trigger finger using an adaptive texture-based active shape model (ATASM) in ultrasound images
Source: PLoS One. 2017 Oct 27;12(10):e0187042. doi: 10.1371/journal.pone.0187042 (PMC5659776; doi:10.1371/journal.pone.0187042)
Supplement: S1 File — (ZIP) [file pone.0187042.s004.zip › ATASM_public/Unit1.h]

//---------------------------------------------------------------------------

#ifndef Unit1H
#define Unit1H
//---------------------------------------------------------------------------
#include <Classes.hpp>
#include <Controls.hpp>
#include <StdCtrls.hpp>
#include <Forms.hpp>
#include <Chart.hpp>
#include <Series.hpp>
#include <Dialogs.hpp>
#include <ExtCtrls.hpp>
#include <ExtDlgs.hpp>
#include <TeEngine.hpp>
#include <TeeProcs.hpp>
#include <ComCtrls.hpp>
#include <math.hpp>
#include <ActnList.hpp>
#include <StdActns.hpp>
#include <List>
#include <stdio.h>
#include <stdlib.h>
#include <time.h>
//---------------------------------------------------------------------------
class TForm1 : public TForm
{
__published:	// IDE-managed Components
    TButton *btnLoad;
    TImage *Image1;
    TOpenPictureDialog *opd1;
    TStatusBar *StatusBar1;
    TSavePictureDialog *spd;
    TScrollBox *ScrollBox1;
    TOpenDialog *OD1;
    TOpenDialog *OD2;
    TSaveDialog *SD1;
    TOpenDialog *OD3;
    TCheckBox *CheckBox1;
    TButton *Button16;
    TCheckBox *chkShowInner;
    TCheckBox *chkShowEcl;
    TButton *Button36;
    TCheckBox *chkShowInnerS;
    TPageControl *PageControl2;
    TTabSheet *TabSheet4;
    TButton *Button11;
    TButton *Button32;
    TButton *Button14;
    TButton *Button18;
    TButton *Button28;
    TButton *Button15;
    TTabSheet *TabSheet8;
    TButton *Button23;
    TButton *Button24;
    TButton *Button25;
    TButton *Button27;
    TButton *Button34;
    void __fastcall btnLoadClick(TObject *Sender);
    void __fastcall Image1MouseDown(TObject *Sender, TMouseButton Button,
          TShiftState Shift, int X, int Y);
    void __fastcall Image1MouseMove(TObject *Sender, TShiftState Shift,
          int X, int Y);
    void __fastcall FormPaint(TObject *Sender);
    void __fastcall btnFitClick(TObject *Sender);
    void __fastcall Button1Click(TObject *Sender);
    void __fastcall Button2Click(TObject *Sender);
    void __fastcall Button3Click(TObject *Sender);
    void __fastcall chkShowEclClick(TObject *Sender);
    void __fastcall chkShowInnerClick(TObject *Sender);
    void __fastcall Button11Click(TObject *Sender);
    void __fastcall Button14Click(TObject *Sender);
    void __fastcall Button16Click(TObject *Sender);
    void __fastcall Button18Click(TObject *Sender);
    void __fastcall Button23Click(TObject *Sender);
    void __fastcall Button24Click(TObject *Sender);
    void __fastcall Button25Click(TObject *Sender);
    void __fastcall Button27Click(TObject *Sender);
    void __fastcall CheckBox1Click(TObject *Sender);
    void __fastcall Button28Click(TObject *Sender);
    void __fastcall chkShowInnerSClick(TObject *Sender);
    void __fastcall Button32Click(TObject *Sender);
    void __fastcall Button34Click(TObject *Sender);
    void __fastcall Button36Click(TObject *Sender);
    void __fastcall Button15Click(TObject *Sender);
private:	// User declarations
    Graphics::TBitmap *source;
    int width;
    int height;
    int **src;

    double d_angle;
    double res_ratio;
    TList *model;
    double **eig_ve;
    double *eig_va;
    int eig_cnt;
    TList *model2;
    double **eig_ve2;
    double *eig_va2;
    int eig_cnt2;
    double scale;
    double theta;
    int centerX;
    int centerY;
    double *b;
    double scale2;
    double theta2;
    int centerX2;
    int centerY2;
    double *b2;
    double dscale;
    double dtheta;
    double dcenterX;
    double dcenterY;

    double *g_profile;
    double **g_matrix;
    TPoint *spline;
    TPoint *spline2;
    int resolution;
    int resolution2;
    double randDouble(double low, double high);
    double *laws_LE_profile;
    double *gabor_0_profile;
    double *gabor_30_profile;
    double *gabor_90_profile;
    double *gabor_150_profile;
    double *I_profile;
    double h_profile;
    double *laws_LE_profile2;
    double *gabor_0_profile2;
    double *gabor_30_profile2;
    double *gabor_90_profile2;
    double *gabor_150_profile2;
    double *I_profile2;
    double h_profile2;

    double **D_map;
    double **D_LE;
    double **Gabor0;
    double **Gabor30;
    double **Gabor90;
    double **Gabor150;

    int **tendon_model;
    int len_profile;
    int cnt_ctrl;
    int len_profile2;
    int cnt_ctrl2;
    double *normfactor_min_a;
    double *normfactor_range_a;
    double *normfactor_min_l;
    double *normfactor_range_l;
    double *ptweight_a;
    double *ptweight_l;
    double min_A, min_L;
    double max_A, max_L;
    double min_LE, min_G0, min_G30, min_G90, min_G150;
    double max_LE, max_G0, max_G30, max_G90, max_G150;
    double *weight_LE;
    double *weight_G0;
    double *weight_G30;
    double *normfactor_min_a2;
    double *normfactor_range_a2;
    double *normfactor_min_l2;
    double *normfactor_range_l2;
    double *ptweight_a2;
    double *ptweight_l2;
    double min_LE2, min_G02, min_G302, min_G902, min_G1502;
    double max_LE2, max_G02, max_G302, max_G902, max_G1502;

public:		// User declarations
    __fastcall TForm1(TComponent* Owner);
    void Marking (int X, int Y);
    void ImgRefresh();
    double *PixDensInEcl(Graphics::TBitmap &img, double CenX, double CenY, double Major, double Minor, double Angle);
    bool InEcl(TPoint pt, double CenX, double CenY, double Major, double Minor, double Angle);
    double CalMean(double *data);
    double CalStd(double *data);
    double SSD(int **img, int width, int height, int dX, int dY, double dS, double dT);
    TPoint Transform(TPoint pt, double tX, double tY, double scale, double theta);
    TPoint Translation(TPoint pt, double tX, double tY);
    TPoint Scaling(TPoint pt, double scale);
    TPoint Rotation(TPoint pt, double theta);
    double* Transformf(double ptX, double ptY, double tX, double tY, double scale, double theta);
    double* Translationf(double ptX, double ptY, double tX, double tY);
    double* Scalingf(double ptX, double ptY, double scale);
    double* Rotationf(double ptX, double ptY, double theta);
    double **m_Transpose(double **matrix, int width, int height);
    double **m_mul(double **m1, double **m2, int width, int hw, int height);
    double m_dist(double *g, double *m, double **S, int length);
    void Gabor(double **input, int width, int height, double angle, double **output);
    void LAW_LE(double **input, int width, int height, double **output);
    double **G2A(Graphics::TBitmap *bmp);
    TPoint CoarseSearch(int **img, int i_width, int i_height,
                    int **tmp, int t_width, int t_height);
};
//---------------------------------------------------------------------------
extern PACKAGE TForm1 *Form1;
//---------------------------------------------------------------------------
#endif
