# Supplementary material for: A medical imaging analysis system for trigger finger using an adaptive texture-based active shape model (ATASM) in ultrasound images
Source: PLoS One. 2017 Oct 27;12(10):e0187042. doi: 10.1371/journal.pone.0187042 (PMC5659776; doi:10.1371/journal.pone.0187042)
Supplement: S1 File — (ZIP) [file pone.0187042.s004.zip › ATASM_public/unit1.i]

/* unit1.cpp 1: */
/* unit1.cpp 2: */
/* unit1.cpp 3: */

/* C:\Program Files\Borland\CBuilder6\Include\vcl\vcl.h 1: */

/* C:\Program Files\Borland\CBuilder6\Include\vcl\vcl.h 2: */

/* C:\Program Files\Borland\CBuilder6\Include\vcl\vcl.h 3: */

/* C:\Program Files\Borland\CBuilder6\Include\vcl\vcl.h 4: */

/* C:\Program Files\Borland\CBuilder6\Include\vcl\vcl.h 5: */

/* C:\Program Files\Borland\CBuilder6\Include\vcl\vcl.h 6: */

/* C:\Program Files\Borland\CBuilder6\Include\vcl\vcl.h 7: */
/* C:\Program Files\Borland\CBuilder6\Include\vcl\vcl.h 8: */
/* C:\Program Files\Borland\CBuilder6\Include\vcl\vcl.h 9: */
/* C:\Program Files\Borland\CBuilder6\Include\vcl\vcl.h 10: */

/* C:\Program Files\Borland\CBuilder6\Include\vcl\basepch0.h 1: */

/* C:\Program Files\Borland\CBuilder6\Include\vcl\basepch0.h 2: */

/* C:\Program Files\Borland\CBuilder6\Include\vcl\basepch0.h 3: */

/* C:\Program Files\Borland\CBuilder6\Include\vcl\basepch0.h 4: */

/* C:\Program Files\Borland\CBuilder6\Include\vcl\basepch0.h 5: */

/* C:\Program Files\Borland\CBuilder6\Include\vcl\basepch0.h 6: */

/* C:\Program Files\Borland\CBuilder6\Include\vcl\basepch0.h 7: */

/* C:\Program Files\Borland\CBuilder6\Include\vcl\basepch0.h 8: */

/* C:\Program Files\Borland\CBuilder6\Include\vcl\basepch0.h 9: */

/* C:\Program Files\Borland\CBuilder6\Include\vcl\basepch0.h 10: */

/* C:\Program Files\Borland\CBuilder6\Include\vcl\basepch0.h 11: */

/* C:\Program Files\Borland\CBuilder6\Include\vcl\basepch0.h 12: */

/* C:\Program Files\Borland\CBuilder6\Include\vcl\basepch0.h 13: */

/* C:\Program Files\Borland\CBuilder6\Include\vcl\basepch0.h 14: */

/* C:\Program Files\Borland\CBuilder6\Include\vcl\basepch0.h 15: */

/* C:\Program Files\Borland\CBuilder6\Include\vcl\basepch0.h 16: */

/* C:\Program Files\Borland\CBuilder6\Include\vcl\basepch0.h 17: */

/* C:\Program Files\Borland\CBuilder6\Include\vcl\basepch0.h 18: */

/* C:\Program Files\Borland\CBuilder6\Include\vcl\basepch0.h 19: */

/* C:\Program Files\Borland\CBuilder6\Include\vcl\basepch0.h 20: */

/* C:\Program Files\Borland\CBuilder6\Include\vcl\basepch0.h 21: */

/* C:\Program Files\Borland\CBuilder6\Include\vcl\basepch0.h 22: */

/* C:\Program Files\Borland\CBuilder6\Include\vcl\basepch0.h 23: */

/* C:\Program Files\Borland\CBuilder6\Include\vcl\basepch0.h 24: */

/* C:\Program Files\Borland\CBuilder6\Include\vcl\basepch0.h 25: */

/* C:\Program Files\Borland\CBuilder6\Include\vcl\basepch0.h 26: */

/* C:\Program Files\Borland\CBuilder6\Include\vcl\basepch0.h 27: */

/* C:\Program Files\Borland\CBuilder6\Include\vcl\basepch0.h 28: */

/* C:\Program Files\Borland\CBuilder6\Include\vcl\basepch0.h 29: */

/* C:\Program Files\Borland\CBuilder6\Include\vcl\basepch0.h 30: */

/* C:\Program Files\Borland\CBuilder6\Include\vcl\basepch0.h 31: */

/* C:\Program Files\Borland\CBuilder6\Include\vcl\basepch0.h 32: */

/* C:\Program Files\Borland\CBuilder6\Include\vcl\basepch0.h 33: */

/* C:\Program Files\Borland\CBuilder6\Include\vcl\basepch0.h 34: */

/* C:\Program Files\Borland\CBuilder6\Include\vcl\basepch0.h 35: */

/* C:\Program Files\Borland\CBuilder6\Include\vcl\basepch0.h 36: */

/* C:\Program Files\Borland\CBuilder6\Include\vcl\basepch0.h 37: */

/* C:\Program Files\Borland\CBuilder6\Include\vcl\basepch0.h 38: */

/* C:\Program Files\Borland\CBuilder6\Include\vcl\basepch0.h 39: */

/* C:\Program Files\Borland\CBuilder6\Include\vcl\basepch0.h 40: */

/* C:\Program Files\Borland\CBuilder6\Include\vcl\basepch0.h 41: */

/* C:\Program Files\Borland\CBuilder6\Include\vcl\basepch0.h 42: */

/* C:\Program Files\Borland\CBuilder6\Include\vcl\basepch0.h 43: */
/* C:\Program Files\Borland\CBuilder6\Include\vcl\basepch0.h 44: */
/* C:\Program Files\Borland\CBuilder6\Include\vcl\basepch0.h 45: */
/* C:\Program Files\Borland\CBuilder6\Include\vcl\basepch0.h 46: */
/* C:\Program Files\Borland\CBuilder6\Include\vcl\basepch0.h 47: */                 
/* C:\Program Files\Borland\CBuilder6\Include\vcl\basepch0.h 48: */
/* C:\Program Files\Borland\CBuilder6\Include\vcl\basepch0.h 49: */
/* C:\Program Files\Borland\CBuilder6\Include\vcl\basepch0.h 50: */
/* C:\Program Files\Borland\CBuilder6\Include\vcl\basepch0.h 51: */               
/* C:\Program Files\Borland\CBuilder6\Include\vcl\basepch0.h 52: */
/* C:\Program Files\Borland\CBuilder6\Include\vcl\basepch0.h 53: */
/* C:\Program Files\Borland\CBuilder6\Include\vcl\basepch0.h 54: */
/* C:\Program Files\Borland\CBuilder6\Include\vcl\basepch0.h 55: */
/* C:\Program Files\Borland\CBuilder6\Include\vcl\basepch0.h 56: */
/* C:\Program Files\Borland\CBuilder6\Include\vcl\basepch0.h 57: */
/* C:\Program Files\Borland\CBuilder6\Include\vcl\basepch0.h 58: */        
/* C:\Program Files\Borland\CBuilder6\Include\vcl\basepch0.h 59: */
/* C:\Program Files\Borland\CBuilder6\Include\vcl\basepch0.h 60: */
/* C:\Program Files\Borland\CBuilder6\Include\vcl\basepch0.h 61: */
/* C:\Program Files\Borland\CBuilder6\Include\vcl\basepch0.h 62: */
/* C:\Program Files\Borland\CBuilder6\Include\vcl\basepch0.h 63: */        
/* C:\Program Files\Borland\CBuilder6\Include\vcl\basepch0.h 64: */
/* C:\Program Files\Borland\CBuilder6\Include\vcl\basepch0.h 65: */
/* C:\Program Files\Borland\CBuilder6\Include\vcl\basepch0.h 66: */
/* C:\Program Files\Borland\CBuilder6\Include\vcl\basepch0.h 67: */
/* C:\Program Files\Borland\CBuilder6\Include\vcl\basepch0.h 68: */
/* C:\Program Files\Borland\CBuilder6\Include\vcl\basepch0.h 69: */
/* C:\Program Files\Borland\CBuilder6\Include\vcl\basepch0.h 70: */

/* C:\Program Files\Borland\CBuilder6\Include\vcl\System.hpp 1: */

/* C:\Program Files\Borland\CBuilder6\Include\vcl\System.hpp 2: */

/* C:\Program Files\Borland\CBuilder6\Include\vcl\System.hpp 3: */

/* C:\Program Files\Borland\CBuilder6\Include\vcl\System.hpp 4: */

/* C:\Program Files\Borland\CBuilder6\Include\vcl\System.hpp 5: */

/* C:\Program Files\Borland\CBuilder6\Include\vcl\System.hpp 6: */

/* C:\Program Files\Borland\CBuilder6\Include\vcl\System.hpp 7: */

/* C:\Program Files\Borland\CBuilder6\Include\vcl\System.hpp 8: */
/* C:\Program Files\Borland\CBuilder6\Include\vcl\System.hpp 9: */
/* C:\Program Files\Borland\CBuilder6\Include\vcl\System.hpp 10: */#pragma delphiheader begin
/* C:\Program Files\Borland\CBuilder6\Include\vcl\System.hpp 11: */#pragma option push -w-
/* C:\Program Files\Borland\CBuilder6\Include\vcl\System.hpp 12: */#pragma option push -Vx
/* C:\Program Files\Borland\CBuilder6\Include\vcl\System.hpp 13: */

/* C:\Program Files\Borland\CBuilder6\Include\vcl\sysmac.H 1: */

/* C:\Program Files\Borland\CBuilder6\Include\vcl\sysmac.H 2: */

/* C:\Program Files\Borland\CBuilder6\Include\vcl\sysmac.H 3: */

/* C:\Program Files\Borland\CBuilder6\Include\vcl\sysmac.H 4: */

/* C:\Program Files\Borland\CBuilder6\Include\vcl\sysmac.H 5: */
/* C:\Program Files\Borland\CBuilder6\Include\vcl\sysmac.H 6: */
/* C:\Program Files\Borland\CBuilder6\Include\vcl\sysmac.H 7: */
/* C:\Program Files\Borland\CBuilder6\Include\vcl\sysmac.H 8: */
/* C:\Program Files\Borland\CBuilder6\Include\vcl\sysmac.H 9: */
/* C:\Program Files\Borland\CBuilder6\Include\vcl\sysmac.H 10: */
/* C:\Program Files\Borland\CBuilder6\Include\vcl\sysmac.H 11: */
/* C:\Program Files\Borland\CBuilder6\Include\vcl\sysmac.H 12: */#pragma comment(lib, "vcle.lib")
/* C:\Program Files\Borland\CBuilder6\Include\vcl\sysmac.H 13: */
/* C:\Program Files\Borland\CBuilder6\Include\vcl\sysmac.H 14: */
/* C:\Program Files\Borland\CBuilder6\Include\vcl\sysmac.H 15: */  
/* C:\Program Files\Borland\CBuilder6\Include\vcl\sysmac.H 16: */
/* C:\Program Files\Borland\CBuilder6\Include\vcl\sysmac.H 17: */
/* C:\Program Files\Borland\CBuilder6\Include\vcl\sysmac.H 18: */
/* C:\Program Files\Borland\CBuilder6\Include\vcl\sysmac.H 19: */
/* C:\Program Files\Borland\CBuilder6\Include\vcl\sysmac.H 20: */#pragma anon_struct on      
/* C:\Program Files\Borland\CBuilder6\Include\vcl\sysmac.H 21: */
/* C:\Program Files\Borland\CBuilder6\Include\vcl\sysmac.H 22: */
/* C:\Program Files\Borland\CBuilder6\Include\vcl\sysmac.H 23: */
/* C:\Program Files\Borland\CBuilder6\Include\vcl\sysmac.H 24: */       
/* C:\Program Files\Borland\CBuilder6\Include\vcl\sysmac.H 25: */
/* C:\Program Files\Borland\CBuilder6\Include\vcl\sysmac.H 26: */
/* C:\Program Files\Borland\CBuilder6\Include\vcl\sysmac.H 27: */         
/* C:\Program Files\Borland\CBuilder6\Include\vcl\sysmac.H 28: */
/* C:\Program Files\Borland\CBuilder6\Include\vcl\sysmac.H 29: */
/* C:\Program Files\Borland\CBuilder6\Include\vcl\sysmac.H 30: */             
/* C:\Program Files\Borland\CBuilder6\Include\vcl\sysmac.H 31: */
/* C:\Program Files\Borland\CBuilder6\Include\vcl\sysmac.H 32: */
/* C:\Program Files\Borland\CBuilder6\Include\vcl\sysmac.H 33: */                 
/* C:\Program Files\Borland\CBuilder6\Include\vcl\sysmac.H 34: */
/* C:\Program Files\Borland\CBuilder6\Include\vcl\sysmac.H 35: */
/* C:\Program Files\Borland\CBuilder6\Include\vcl\sysmac.H 36: */
/* C:\Program Files\Borland\CBuilder6\Include\vcl\sysmac.H 37: */

/* C:\Program Files\Borland\CBuilder6\Include\windows.h 1: */

/* C:\Program Files\Borland\CBuilder6\Include\windows.h 2: */

/* C:\Program Files\Borland\CBuilder6\Include\windows.h 3: */
/* C:\Program Files\Borland\CBuilder6\Include\windows.h 4: */
/* C:\Program Files\Borland\CBuilder6\Include\windows.h 5: */
/* C:\Program Files\Borland\CBuilder6\Include\windows.h 6: */
/* C:\Program Files\Borland\CBuilder6\Include\windows.h 7: */
/* C:\Program Files\Borland\CBuilder6\Include\windows.h 8: */
/* C:\Program Files\Borland\CBuilder6\Include\windows.h 9: */
/* C:\Program Files\Borland\CBuilder6\Include\windows.h 10: */
/* C:\Program Files\Borland\CBuilder6\Include\windows.h 11: */
/* C:\Program Files\Borland\CBuilder6\Include\windows.h 12: */
/* C:\Program Files\Borland\CBuilder6\Include\windows.h 13: */
/* C:\Program Files\Borland\CBuilder6\Include\windows.h 14: */
/* C:\Program Files\Borland\CBuilder6\Include\windows.h 15: */
/* C:\Program Files\Borland\CBuilder6\Include\windows.h 16: */

/* C:\Program Files\Borland\CBuilder6\Include\windows.h 17: */

/* C:\Program Files\Borland\CBuilder6\Include\windows.h 18: */
/* C:\Program Files\Borland\CBuilder6\Include\windows.h 19: */
/* C:\Program Files\Borland\CBuilder6\Include\windows.h 20: */
/* C:\Program Files\Borland\CBuilder6\Include\windows.h 21: */#pragma defineonoption __BOROPT_A -A
/* C:\Program Files\Borland\CBuilder6\Include\windows.h 22: */#pragma defineonoption __BOROPT_H -H
/* C:\Program Files\Borland\CBuilder6\Include\windows.h 23: */
/* C:\Program Files\Borland\CBuilder6\Include\windows.h 24: */      
/* C:\Program Files\Borland\CBuilder6\Include\windows.h 25: */
/* C:\Program Files\Borland\CBuilder6\Include\windows.h 26: */
/* C:\Program Files\Borland\CBuilder6\Include\windows.h 27: */
/* C:\Program Files\Borland\CBuilder6\Include\windows.h 28: */
/* C:\Program Files\Borland\CBuilder6\Include\windows.h 29: */
/* C:\Program Files\Borland\CBuilder6\Include\windows.h 30: */#pragma option push -b -a8 -pc -A- 
/* C:\Program Files\Borland\CBuilder6\Include\windows.h 31: */
/* C:\Program Files\Borland\CBuilder6\Include\windows.h 32: */
/* C:\Program Files\Borland\CBuilder6\Include\windows.h 33: */
/* C:\Program Files\Borland\CBuilder6\Include\windows.h 34: */
/* C:\Program Files\Borland\CBuilder6\Include\windows.h 35: */
/* C:\Program Files\Borland\CBuilder6\Include\windows.h 36: */
/* C:\Program Files\Borland\CBuilder6\Include\windows.h 37: */
/* C:\Program Files\Borland\CBuilder6\Include\windows.h 38: */
/* C:\Program Files\Borland\CBuilder6\Include\windows.h 39: */
/* C:\Program Files\Borland\CBuilder6\Include\windows.h 40: */
/* C:\Program Files\Borland\CBuilder6\Include\windows.h 41: */
/* C:\Program Files\Borland\CBuilder6\Include\windows.h 42: */
/* C:\Program Files\Borland\CBuilder6\Include\windows.h 43: */    
/* C:\Program Files\Borland\CBuilder6\Include\windows.h 44: */
/* C:\Program Files\Borland\CBuilder6\Include\windows.h 45: */
/* C:\Program Files\Borland\CBuilder6\Include\windows.h 46: */
/* C:\Program Files\Borland\CBuilder6\Include\windows.h 47: */
/* C:\Program Files\Borland\CBuilder6\Include\windows.h 48: */
/* C:\Program Files\Borland\CBuilder6\Include\windows.h 49: */
/* C:\Program Files\Borland\CBuilder6\Include\windows.h 50: */
/* C:\Program Files\Borland\CBuilder6\Include\windows.h 51: */
/* C:\Program Files\Borland\CBuilder6\Include\windows.h 52: */
/* C:\Program Files\Borland\CBuilder6\Include\windows.h 53: */
/* C:\Program Files\Borland\CBuilder6\Include\windows.h 54: */
/* C:\Program Files\Borland\CBuilder6\Include\windows.h 55: */
/* C:\Program Files\Borland\CBuilder6\Include\windows.h 56: */
/* C:\Program Files\Borland\CBuilder6\Include\windows.h 57: */
/* C:\Program Files\Borland\CBuilder6\Include\windows.h 58: */
/* C:\Program Files\Borland\CBuilder6\Include\windows.h 59: */
/* C:\Program Files\Borland\CBuilder6\Include\windows.h 60: */
/* C:\Program Files\Borland\CBuilder6\Include\windows.h 61: */
/* C:\Program Files\Borland\CBuilder6\Include\windows.h 62: */
/* C:\Program Files\Borland\CBuilder6\Include\windows.h 63: */
/* C:\Program Files\Borland\CBuilder6\Include\windows.h 64: */
/* C:\Program Files\Borland\CBuilder6\Include\windows.h 65: */
/* C:\Program Files\Borland\CBuilder6\Include\windows.h 66: */
/* C:\Program Files\Borland\CBuilder6\Include\windows.h 67: */
/* C:\Program Files\Borland\CBuilder6\Include\windows.h 68: */
/* C:\Program Files\Borland\CBuilder6\Include\windows.h 69: */
/* C:\Program Files\Borland\CBuilder6\Include\windows.h 70: */
/* C:\Program Files\Borland\CBuilder6\Include\windows.h 71: */
/* C:\Program Files\Borland\CBuilder6\Include\windows.h 72: */
/* C:\Program Files\Borland\CBuilder6\Include\windows.h 73: */
/* C:\Program Files\Borland\CBuilder6\Include\windows.h 74: */
/* C:\Program Files\Borland\CBuilder6\Include\windows.h 75: */
/* C:\Program Files\Borland\CBuilder6\Include\windows.h 76: */
/* C:\Program Files\Borland\CBuilder6\Include\windows.h 77: */
/* C:\Program Files\Borland\CBuilder6\Include\windows.h 78: */
/* C:\Program Files\Borland\CBuilder6\Include\windows.h 79: */
/* C:\Program Files\Borland\CBuilder6\Include\windows.h 80: */
/* C:\Program Files\Borland\CBuilder6\Include\windows.h 81: */
/* C:\Program Files\Borland\CBuilder6\Include\windows.h 82: */
/* C:\Program Files\Borland\CBuilder6\Include\windows.h 83: */
/* C:\Program Files\Borland\CBuilder6\Include\windows.h 84: */
/* C:\Program Files\Borland\CBuilder6\Include\windows.h 85: */
/* C:\Program Files\Borland\CBuilder6\Include\windows.h 86: */
/* C:\Program Files\Borland\CBuilder6\Include\windows.h 87: */
/* C:\Program Files\Borland\CBuilder6\Include\windows.h 88: */
/* C:\Program Files\Borland\CBuilder6\Include\windows.h 89: */
/* C:\Program Files\Borland\CBuilder6\Include\windows.h 90: */
/* C:\Program Files\Borland\CBuilder6\Include\windows.h 91: */  
/* C:\Program Files\Borland\CBuilder6\Include\windows.h 92: */
/* C:\Program Files\Borland\CBuilder6\Include\windows.h 93: */
/* C:\Program Files\Borland\CBuilder6\Include\windows.h 94: */
/* C:\Program Files\Borland\CBuilder6\Include\windows.h 95: */
/* C:\Program Files\Borland\CBuilder6\Include\windows.h 96: */
/* C:\Program Files\Borland\CBuilder6\Include\windows.h 97: */
/* C:\Program Files\Borland\CBuilder6\Include\windows.h 98: */
/* C:\Program Files\Borland\CBuilder6\Include\windows.h 99: */
/* C:\Program Files\Borland\CBuilder6\Include\windows.h 100: */
/* C:\Program Files\Borland\CBuilder6\Include\windows.h 101: */
/* C:\Program Files\Borland\CBuilder6\Include\windows.h 102: */
/* C:\Program Files\Borland\CBuilder6\Include\windows.h 103: */
/* C:\Program Files\Borland\CBuilder6\Include\windows.h 104: */
/* C:\Program Files\Borland\CBuilder6\Include\windows.h 105: */
/* C:\Program Files\Borland\CBuilder6\Include\windows.h 106: */
/* C:\Program Files\Borland\CBuilder6\Include\windows.h 107: */
/* C:\Program Files\Borland\CBuilder6\Include\windows.h 108: */
/* C:\Program Files\Borland\CBuilder6\Include\windows.h 109: */
/* C:\Program Files\Borland\CBuilder6\Include\windows.h 110: */
/* C:\Program Files\Borland\CBuilder6\Include\windows.h 111: */
/* C:\Program Files\Borland\CBuilder6\Include\windows.h 112: */
/* C:\Program Files\Borland\CBuilder6\Include\windows.h 113: */
/* C:\Program Files\Borland\CBuilder6\Include\windows.h 114: */
/* C:\Program Files\Borland\CBuilder6\Include\windows.h 115: */
/* C:\Program Files\Borland\CBuilder6\Include\windows.h 116: */
/* C:\Program Files\Borland\CBuilder6\Include\windows.h 117: */
/* C:\Program Files\Borland\CBuilder6\Include\windows.h 118: */  
/* C:\Program Files\Borland\CBuilder6\Include\windows.h 119: */

/* C:\Program Files\Borland\CBuilder6\Include\mem.h 1: */

/* C:\Program Files\Borland\CBuilder6\Include\mem.h 2: */
/* C:\Program Files\Borland\CBuilder6\Include\mem.h 3: */
/* C:\Program Files\Borland\CBuilder6\Include\mem.h 4: */
/* C:\Program Files\Borland\CBuilder6\Include\mem.h 5: */
/* C:\Program Files\Borland\CBuilder6\Include\mem.h 6: */

/* C:\Program Files\Borland\CBuilder6\Include\mem.h 7: */

/* C:\Program Files\Borland\CBuilder6\Include\mem.h 8: */
/* C:\Program Files\Borland\CBuilder6\Include\mem.h 9: */
/* C:\Program Files\Borland\CBuilder6\Include\mem.h 10: */
/* C:\Program Files\Borland\CBuilder6\Include\mem.h 11: */
/* C:\Program Files\Borland\CBuilder6\Include\mem.h 12: */
/* C:\Program Files\Borland\CBuilder6\Include\mem.h 13: */
/* C:\Program Files\Borland\CBuilder6\Include\mem.h 14: */

/* C:\Program Files\Borland\CBuilder6\Include\mem.h 15: */

/* C:\Program Files\Borland\CBuilder6\Include\mem.h 16: */

/* C:\Program Files\Borland\CBuilder6\Include\mem.h 17: */

/* C:\Program Files\Borland\CBuilder6\Include\mem.h 18: */
/* C:\Program Files\Borland\CBuilder6\Include\mem.h 19: */
/* C:\Program Files\Borland\CBuilder6\Include\mem.h 20: */

/* C:\Program Files\Borland\CBuilder6\Include\_stddef.h 1: */

/* C:\Program Files\Borland\CBuilder6\Include\_stddef.h 2: */
/* C:\Program Files\Borland\CBuilder6\Include\_stddef.h 3: */
/* C:\Program Files\Borland\CBuilder6\Include\_stddef.h 4: */
/* C:\Program Files\Borland\CBuilder6\Include\_stddef.h 5: */
/* C:\Program Files\Borland\CBuilder6\Include\_stddef.h 6: */

/* C:\Program Files\Borland\CBuilder6\Include\_stddef.h 7: */

/* C:\Program Files\Borland\CBuilder6\Include\_stddef.h 8: */
/* C:\Program Files\Borland\CBuilder6\Include\_stddef.h 9: */
/* C:\Program Files\Borland\CBuilder6\Include\_stddef.h 10: */
/* C:\Program Files\Borland\CBuilder6\Include\_stddef.h 11: */
/* C:\Program Files\Borland\CBuilder6\Include\_stddef.h 12: */
/* C:\Program Files\Borland\CBuilder6\Include\_stddef.h 13: */
/* C:\Program Files\Borland\CBuilder6\Include\_stddef.h 14: */

/* C:\Program Files\Borland\CBuilder6\Include\_stddef.h 15: */

/* C:\Program Files\Borland\CBuilder6\Include\_stddef.h 16: */

/* C:\Program Files\Borland\CBuilder6\Include\_stddef.h 17: */

/* C:\Program Files\Borland\CBuilder6\Include\_stddef.h 18: */

/* C:\Program Files\Borland\CBuilder6\Include\_stddef.h 19: */
/* C:\Program Files\Borland\CBuilder6\Include\_stddef.h 20: */
/* C:\Program Files\Borland\CBuilder6\Include\_stddef.h 21: */
/* C:\Program Files\Borland\CBuilder6\Include\_stddef.h 22: */

/* C:\Program Files\Borland\CBuilder6\Include\_defs.h 1: */

/* C:\Program Files\Borland\CBuilder6\Include\_defs.h 2: */
/* C:\Program Files\Borland\CBuilder6\Include\_defs.h 3: */
/* C:\Program Files\Borland\CBuilder6\Include\_defs.h 4: */
/* C:\Program Files\Borland\CBuilder6\Include\_defs.h 5: */
/* C:\Program Files\Borland\CBuilder6\Include\_defs.h 6: */
/* C:\Program Files\Borland\CBuilder6\Include\_defs.h 7: */
/* C:\Program Files\Borland\CBuilder6\Include\_defs.h 8: */
/* C:\Program Files\Borland\CBuilder6\Include\_defs.h 9: */
/* C:\Program Files\Borland\CBuilder6\Include\_defs.h 10: */
/* C:\Program Files\Borland\CBuilder6\Include\_defs.h 11: */
/* C:\Program Files\Borland\CBuilder6\Include\_defs.h 12: */
/* C:\Program Files\Borland\CBuilder6\Include\_defs.h 13: */
/* C:\Program Files\Borland\CBuilder6\Include\_defs.h 14: */
/* C:\Program Files\Borland\CBuilder6\Include\_defs.h 15: */
/* C:\Program Files\Borland\CBuilder6\Include\_defs.h 16: */
/* C:\Program Files\Borland\CBuilder6\Include\_defs.h 17: */
/* C:\Program Files\Borland\CBuilder6\Include\_defs.h 18: */
/* C:\Program Files\Borland\CBuilder6\Include\_defs.h 19: */
/* C:\Program Files\Borland\CBuilder6\Include\_defs.h 20: */
/* C:\Program Files\Borland\CBuilder6\Include\_defs.h 21: */
/* C:\Program Files\Borland\CBuilder6\Include\_defs.h 22: */
/* C:\Program Files\Borland\CBuilder6\Include\_defs.h 23: */
/* C:\Program Files\Borland\CBuilder6\Include\_defs.h 24: */
/* C:\Program Files\Borland\CBuilder6\Include\_defs.h 25: */
/* C:\Program Files\Borland\CBuilder6\Include\_defs.h 26: */
/* C:\Program Files\Borland\CBuilder6\Include\_defs.h 27: */
/* C:\Program Files\Borland\CBuilder6\Include\_defs.h 28: */

/* C:\Program Files\Borland\CBuilder6\Include\_defs.h 29: */

/* C:\Program Files\Borland\CBuilder6\Include\_defs.h 30: */
/* C:\Program Files\Borland\CBuilder6\Include\_defs.h 31: */
/* C:\Program Files\Borland\CBuilder6\Include\_defs.h 32: */
/* C:\Program Files\Borland\CBuilder6\Include\_defs.h 33: */
/* C:\Program Files\Borland\CBuilder6\Include\_defs.h 34: */
/* C:\Program Files\Borland\CBuilder6\Include\_defs.h 35: */
/* C:\Program Files\Borland\CBuilder6\Include\_defs.h 36: */

/* C:\Program Files\Borland\CBuilder6\Include\_defs.h 37: */

/* C:\Program Files\Borland\CBuilder6\Include\_defs.h 38: */

/* C:\Program Files\Borland\CBuilder6\Include\_defs.h 39: */

/* C:\Program Files\Borland\CBuilder6\Include\_defs.h 40: */

/* C:\Program Files\Borland\CBuilder6\Include\_defs.h 41: */
/* C:\Program Files\Borland\CBuilder6\Include\_defs.h 42: */
/* C:\Program Files\Borland\CBuilder6\Include\_defs.h 43: */
/* C:\Program Files\Borland\CBuilder6\Include\_defs.h 44: */
/* C:\Program Files\Borland\CBuilder6\Include\_defs.h 45: */
/* C:\Program Files\Borland\CBuilder6\Include\_defs.h 46: */
/* C:\Program Files\Borland\CBuilder6\Include\_defs.h 47: */
/* C:\Program Files\Borland\CBuilder6\Include\_defs.h 48: */
/* C:\Program Files\Borland\CBuilder6\Include\_defs.h 49: */
/* C:\Program Files\Borland\CBuilder6\Include\_defs.h 50: */
/* C:\Program Files\Borland\CBuilder6\Include\_defs.h 51: */
/* C:\Program Files\Borland\CBuilder6\Include\_defs.h 52: */
/* C:\Program Files\Borland\CBuilder6\Include\_defs.h 53: */
/* C:\Program Files\Borland\CBuilder6\Include\_defs.h 54: */
/* C:\Program Files\Borland\CBuilder6\Include\_defs.h 55: */
/* C:\Program Files\Borland\CBuilder6\Include\_defs.h 56: */
/* C:\Program Files\Borland\CBuilder6\Include\_defs.h 57: */
/* C:\Program Files\Borland\CBuilder6\Include\_defs.h 58: */
/* C:\Program Files\Borland\CBuilder6\Include\_defs.h 59: */
/* C:\Program Files\Borland\CBuilder6\Include\_defs.h 60: */
/* C:\Program Files\Borland\CBuilder6\Include\_defs.h 61: */
/* C:\Program Files\Borland\CBuilder6\Include\_defs.h 62: */
/* C:\Program Files\Borland\CBuilder6\Include\_defs.h 63: */
/* C:\Program Files\Borland\CBuilder6\Include\_defs.h 64: */
/* C:\Program Files\Borland\CBuilder6\Include\_defs.h 65: */
/* C:\Program Files\Borland\CBuilder6\Include\_defs.h 66: */
/* C:\Program Files\Borland\CBuilder6\Include\_defs.h 67: */
/* C:\Program Files\Borland\CBuilder6\Include\_defs.h 68: */
/* C:\Program Files\Borland\CBuilder6\Include\_defs.h 69: */
/* C:\Program Files\Borland\CBuilder6\Include\_defs.h 70: */
/* C:\Program Files\Borland\CBuilder6\Include\_defs.h 71: */
/* C:\Program Files\Borland\CBuilder6\Include\_defs.h 72: */
/* C:\Program Files\Borland\CBuilder6\Include\_defs.h 73: */
/* C:\Program Files\Borland\CBuilder6\Include\_defs.h 74: */
/* C:\Program Files\Borland\CBuilder6\Include\_defs.h 75: */
/* C:\Program Files\Borland\CBuilder6\Include\_defs.h 76: */
/* C:\Program Files\Borland\CBuilder6\Include\_defs.h 77: */
/* C:\Program Files\Borland\CBuilder6\Include\_defs.h 78: */
/* C:\Program Files\Borland\CBuilder6\Include\_defs.h 79: */
/* C:\Program Files\Borland\CBuilder6\Include\_defs.h 80: */
/* C:\Program Files\Borland\CBuilder6\Include\_defs.h 81: */
/* C:\Program Files\Borland\CBuilder6\Include\_defs.h 82: */
/* C:\Program Files\Borland\CBuilder6\Include\_defs.h 83: */
/* C:\Program Files\Borland\CBuilder6\Include\_defs.h 84: */
/* C:\Program Files\Borland\CBuilder6\Include\_defs.h 85: */
/* C:\Program Files\Borland\CBuilder6\Include\_defs.h 86: */
/* C:\Program Files\Borland\CBuilder6\Include\_defs.h 87: */
/* C:\Program Files\Borland\CBuilder6\Include\_defs.h 88: */
/* C:\Program Files\Borland\CBuilder6\Include\_defs.h 89: */
/* C:\Program Files\Borland\CBuilder6\Include\_defs.h 90: */
/* C:\Program Files\Borland\CBuilder6\Include\_defs.h 91: */
/* C:\Program Files\Borland\CBuilder6\Include\_defs.h 92: */
/* C:\Program Files\Borland\CBuilder6\Include\_defs.h 93: */
/* C:\Program Files\Borland\CBuilder6\Include\_defs.h 94: */
/* C:\Program Files\Borland\CBuilder6\Include\_defs.h 95: */
/* C:\Program Files\Borland\CBuilder6\Include\_defs.h 96: */
/* C:\Program Files\Borland\CBuilder6\Include\_defs.h 97: */
/* C:\Program Files\Borland\CBuilder6\Include\_defs.h 98: */
/* C:\Program Files\Borland\CBuilder6\Include\_defs.h 99: */
/* C:\Program Files\Borland\CBuilder6\Include\_defs.h 100: */
/* C:\Program Files\Borland\CBuilder6\Include\_defs.h 101: */
/* C:\Program Files\Borland\CBuilder6\Include\_defs.h 102: */
/* C:\Program Files\Borland\CBuilder6\Include\_defs.h 103: */
/* C:\Program Files\Borland\CBuilder6\Include\_stddef.h 23: */
/* C:\Program Files\Borland\CBuilder6\Include\_stddef.h 24: */
/* C:\Program Files\Borland\CBuilder6\Include\_stddef.h 25: */
/* C:\Program Files\Borland\CBuilder6\Include\_stddef.h 26: */

/* C:\Program Files\Borland\CBuilder6\Include\_null.h 1: */

/* C:\Program Files\Borland\CBuilder6\Include\_null.h 2: */
/* C:\Program Files\Borland\CBuilder6\Include\_null.h 3: */
/* C:\Program Files\Borland\CBuilder6\Include\_null.h 4: */
/* C:\Program Files\Borland\CBuilder6\Include\_null.h 5: */
/* C:\Program Files\Borland\CBuilder6\Include\_null.h 6: */

/* C:\Program Files\Borland\CBuilder6\Include\_null.h 7: */

/* C:\Program Files\Borland\CBuilder6\Include\_null.h 8: */
/* C:\Program Files\Borland\CBuilder6\Include\_null.h 9: */
/* C:\Program Files\Borland\CBuilder6\Include\_null.h 10: */
/* C:\Program Files\Borland\CBuilder6\Include\_null.h 11: */
/* C:\Program Files\Borland\CBuilder6\Include\_null.h 12: */
/* C:\Program Files\Borland\CBuilder6\Include\_null.h 13: */
/* C:\Program Files\Borland\CBuilder6\Include\_null.h 14: */

/* C:\Program Files\Borland\CBuilder6\Include\_null.h 15: */

/* C:\Program Files\Borland\CBuilder6\Include\_null.h 16: */

/* C:\Program Files\Borland\CBuilder6\Include\_null.h 17: */

/* C:\Program Files\Borland\CBuilder6\Include\_null.h 18: */

/* C:\Program Files\Borland\CBuilder6\Include\_null.h 19: */  
/* C:\Program Files\Borland\CBuilder6\Include\_null.h 20: */
/* C:\Program Files\Borland\CBuilder6\Include\_null.h 21: */
/* C:\Program Files\Borland\CBuilder6\Include\_null.h 22: */
/* C:\Program Files\Borland\CBuilder6\Include\_null.h 23: */
/* C:\Program Files\Borland\CBuilder6\Include\_null.h 24: */
/* C:\Program Files\Borland\CBuilder6\Include\_null.h 25: */
/* C:\Program Files\Borland\CBuilder6\Include\_null.h 26: */
/* C:\Program Files\Borland\CBuilder6\Include\_null.h 27: */
/* C:\Program Files\Borland\CBuilder6\Include\_stddef.h 27: */
/* C:\Program Files\Borland\CBuilder6\Include\_stddef.h 28: */
/* C:\Program Files\Borland\CBuilder6\Include\_stddef.h 29: */
/* C:\Program Files\Borland\CBuilder6\Include\_stddef.h 30: */
/* C:\Program Files\Borland\CBuilder6\Include\_stddef.h 31: */
/* C:\Program Files\Borland\CBuilder6\Include\_stddef.h 32: */
/* C:\Program Files\Borland\CBuilder6\Include\_stddef.h 33: */
/* C:\Program Files\Borland\CBuilder6\Include\_stddef.h 34: */
/* C:\Program Files\Borland\CBuilder6\Include\_stddef.h 35: */
/* C:\Program Files\Borland\CBuilder6\Include\_stddef.h 36: */
/* C:\Program Files\Borland\CBuilder6\Include\_stddef.h 37: */namespace std {
/* C:\Program Files\Borland\CBuilder6\Include\_stddef.h 38: */
/* C:\Program Files\Borland\CBuilder6\Include\_stddef.h 39: */
/* C:\Program Files\Borland\CBuilder6\Include\_stddef.h 40: */
/* C:\Program Files\Borland\CBuilder6\Include\_stddef.h 41: */
/* C:\Program Files\Borland\CBuilder6\Include\_stddef.h 42: */
/* C:\Program Files\Borland\CBuilder6\Include\_stddef.h 43: */
/* C:\Program Files\Borland\CBuilder6\Include\_stddef.h 44: */
/* C:\Program Files\Borland\CBuilder6\Include\_stddef.h 45: */
/* C:\Program Files\Borland\CBuilder6\Include\_stddef.h 46: */
/* C:\Program Files\Borland\CBuilder6\Include\_stddef.h 47: */
/* C:\Program Files\Borland\CBuilder6\Include\_stddef.h 48: */
/* C:\Program Files\Borland\CBuilder6\Include\_stddef.h 49: */
/* C:\Program Files\Borland\CBuilder6\Include\_stddef.h 50: */
/* C:\Program Files\Borland\CBuilder6\Include\_stddef.h 51: */
/* C:\Program Files\Borland\CBuilder6\Include\_stddef.h 52: */  
/* C:\Program Files\Borland\CBuilder6\Include\_stddef.h 53: */
/* C:\Program Files\Borland\CBuilder6\Include\_stddef.h 54: */typedef unsigned int size_t;
/* C:\Program Files\Borland\CBuilder6\Include\_stddef.h 55: */
/* C:\Program Files\Borland\CBuilder6\Include\_stddef.h 56: */
/* C:\Program Files\Borland\CBuilder6\Include\_stddef.h 57: */
/* C:\Program Files\Borland\CBuilder6\Include\_stddef.h 58: */
/* C:\Program Files\Borland\CBuilder6\Include\_stddef.h 59: */
/* C:\Program Files\Borland\CBuilder6\Include\_stddef.h 60: */
/* C:\Program Files\Borland\CBuilder6\Include\_stddef.h 61: */
/* C:\Program Files\Borland\CBuilder6\Include\_stddef.h 62: */
/* C:\Program Files\Borland\CBuilder6\Include\_stddef.h 63: */
/* C:\Program Files\Borland\CBuilder6\Include\_stddef.h 64: */
/* C:\Program Files\Borland\CBuilder6\Include\_stddef.h 65: */
/* C:\Program Files\Borland\CBuilder6\Include\_stddef.h 66: */
/* C:\Program Files\Borland\CBuilder6\Include\_stddef.h 67: */
/* C:\Program Files\Borland\CBuilder6\Include\_stddef.h 68: */
/* C:\Program Files\Borland\CBuilder6\Include\_stddef.h 69: */
/* C:\Program Files\Borland\CBuilder6\Include\_stddef.h 70: */
/* C:\Program Files\Borland\CBuilder6\Include\_stddef.h 71: */
/* C:\Program Files\Borland\CBuilder6\Include\_stddef.h 72: */
/* C:\Program Files\Borland\CBuilder6\Include\_stddef.h 73: */typedef int     ptrdiff_t;
/* C:\Program Files\Borland\CBuilder6\Include\_stddef.h 74: */
/* C:\Program Files\Borland\CBuilder6\Include\_stddef.h 75: */
/* C:\Program Files\Borland\CBuilder6\Include\_stddef.h 76: */
/* C:\Program Files\Borland\CBuilder6\Include\_stddef.h 77: */
/* C:\Program Files\Borland\CBuilder6\Include\_stddef.h 78: */
/* C:\Program Files\Borland\CBuilder6\Include\_stddef.h 79: */
/* C:\Program Files\Borland\CBuilder6\Include\_stddef.h 80: */
/* C:\Program Files\Borland\CBuilder6\Include\_stddef.h 81: */
/* C:\Program Files\Borland\CBuilder6\Include\_stddef.h 82: */
/* C:\Program Files\Borland\CBuilder6\Include\_stddef.h 83: */
/* C:\Program Files\Borland\CBuilder6\Include\_stddef.h 84: */
/* C:\Program Files\Borland\CBuilder6\Include\_stddef.h 85: */
/* C:\Program Files\Borland\CBuilder6\Include\_stddef.h 86: */
/* C:\Program Files\Borland\CBuilder6\Include\_stddef.h 87: */
/* C:\Program Files\Borland\CBuilder6\Include\_stddef.h 88: */
/* C:\Program Files\Borland\CBuilder6\Include\_stddef.h 89: */
/* C:\Program Files\Borland\CBuilder6\Include\_stddef.h 90: */
/* C:\Program Files\Borland\CBuilder6\Include\_stddef.h 91: */
/* C:\Program Files\Borland\CBuilder6\Include\_stddef.h 92: */
/* C:\Program Files\Borland\CBuilder6\Include\_stddef.h 93: */typedef wchar_t wint_t;
/* C:\Program Files\Borland\CBuilder6\Include\_stddef.h 94: */
/* C:\Program Files\Borland\CBuilder6\Include\_stddef.h 95: */
/* C:\Program Files\Borland\CBuilder6\Include\_stddef.h 96: */
/* C:\Program Files\Borland\CBuilder6\Include\_stddef.h 97: */
/* C:\Program Files\Borland\CBuilder6\Include\_stddef.h 98: */
/* C:\Program Files\Borland\CBuilder6\Include\_stddef.h 99: */
/* C:\Program Files\Borland\CBuilder6\Include\_stddef.h 100: */
/* C:\Program Files\Borland\CBuilder6\Include\_stddef.h 101: */
/* C:\Program Files\Borland\CBuilder6\Include\_stddef.h 102: */typedef wchar_t wctype_t;
/* C:\Program Files\Borland\CBuilder6\Include\_stddef.h 103: */
/* C:\Program Files\Borland\CBuilder6\Include\_stddef.h 104: */
/* C:\Program Files\Borland\CBuilder6\Include\_stddef.h 105: */
/* C:\Program Files\Borland\CBuilder6\Include\_stddef.h 106: */
/* C:\Program Files\Borland\CBuilder6\Include\_stddef.h 107: */extern "C" {
/* C:\Program Files\Borland\CBuilder6\Include\_stddef.h 108: */
/* C:\Program Files\Borland\CBuilder6\Include\_stddef.h 109: */extern unsigned long __cdecl  __threadid(void);
/* C:\Program Files\Borland\CBuilder6\Include\_stddef.h 110: */
/* C:\Program Files\Borland\CBuilder6\Include\_stddef.h 111: */
/* C:\Program Files\Borland\CBuilder6\Include\_stddef.h 112: */
/* C:\Program Files\Borland\CBuilder6\Include\_stddef.h 113: */}
/* C:\Program Files\Borland\CBuilder6\Include\_stddef.h 114: */
/* C:\Program Files\Borland\CBuilder6\Include\_stddef.h 115: */
/* C:\Program Files\Borland\CBuilder6\Include\_stddef.h 116: */
/* C:\Program Files\Borland\CBuilder6\Include\_stddef.h 117: */
/* C:\Program Files\Borland\CBuilder6\Include\_stddef.h 118: */
/* C:\Program Files\Borland\CBuilder6\Include\_stddef.h 119: */
/* C:\Program Files\Borland\CBuilder6\Include\_stddef.h 120: */
/* C:\Program Files\Borland\CBuilder6\Include\_stddef.h 121: */
/* C:\Program Files\Borland\CBuilder6\Include\_stddef.h 122: */
/* C:\Program Files\Borland\CBuilder6\Include\_stddef.h 123: */
/* C:\Program Files\Borland\CBuilder6\Include\_stddef.h 124: */
/* C:\Program Files\Borland\CBuilder6\Include\_stddef.h 125: */} 
/* C:\Program Files\Borland\CBuilder6\Include\_stddef.h 126: */
/* C:\Program Files\Borland\CBuilder6\Include\_stddef.h 127: */
/* C:\Program Files\Borland\CBuilder6\Include\_stddef.h 128: */
/* C:\Program Files\Borland\CBuilder6\Include\_stddef.h 129: */
/* C:\Program Files\Borland\CBuilder6\Include\_stddef.h 130: */    
/* C:\Program Files\Borland\CBuilder6\Include\_stddef.h 131: */
/* C:\Program Files\Borland\CBuilder6\Include\_stddef.h 132: */using std::ptrdiff_t;
/* C:\Program Files\Borland\CBuilder6\Include\_stddef.h 133: */using std::__threadid;
/* C:\Program Files\Borland\CBuilder6\Include\_stddef.h 134: */using std::size_t;
/* C:\Program Files\Borland\CBuilder6\Include\_stddef.h 135: */using std::wint_t;
/* C:\Program Files\Borland\CBuilder6\Include\_stddef.h 136: */using std::wctype_t;
/* C:\Program Files\Borland\CBuilder6\Include\_stddef.h 137: */
/* C:\Program Files\Borland\CBuilder6\Include\_stddef.h 138: */
/* C:\Program Files\Borland\CBuilder6\Include\_stddef.h 139: */
/* C:\Program Files\Borland\CBuilder6\Include\mem.h 21: */
/* C:\Program Files\Borland\CBuilder6\Include\mem.h 22: */
/* C:\Program Files\Borland\CBuilder6\Include\mem.h 23: */
/* C:\Program Files\Borland\CBuilder6\Include\mem.h 24: */
/* C:\Program Files\Borland\CBuilder6\Include\mem.h 25: */
/* C:\Program Files\Borland\CBuilder6\Include\mem.h 26: */
/* C:\Program Files\Borland\CBuilder6\Include\mem.h 27: */
/* C:\Program Files\Borland\CBuilder6\Include\mem.h 28: */
/* C:\Program Files\Borland\CBuilder6\Include\mem.h 29: */
/* C:\Program Files\Borland\CBuilder6\Include\mem.h 30: */
/* C:\Program Files\Borland\CBuilder6\Include\mem.h 31: */
/* C:\Program Files\Borland\CBuilder6\Include\mem.h 32: */extern "C" {
/* C:\Program Files\Borland\CBuilder6\Include\mem.h 33: */
/* C:\Program Files\Borland\CBuilder6\Include\mem.h 34: */
/* C:\Program Files\Borland\CBuilder6\Include\mem.h 35: */
/* C:\Program Files\Borland\CBuilder6\Include\mem.h 36: */
/* C:\Program Files\Borland\CBuilder6\Include\mem.h 37: */void  * __cdecl   __memchr__(const void  * __s, int __c, std::size_t __n);
/* C:\Program Files\Borland\CBuilder6\Include\mem.h 38: */int         __cdecl   __memcmp__(const void  * __s1, const void  * __s2, std::size_t __n);
/* C:\Program Files\Borland\CBuilder6\Include\mem.h 39: */void  * __cdecl   __memcpy__(void  * __dest, const void  * __src, std::size_t __n);
/* C:\Program Files\Borland\CBuilder6\Include\mem.h 40: */void  * __cdecl  __memset__(void  * __s, int __c, std::size_t __n);
/* C:\Program Files\Borland\CBuilder6\Include\mem.h 41: */
/* C:\Program Files\Borland\CBuilder6\Include\mem.h 42: */
/* C:\Program Files\Borland\CBuilder6\Include\mem.h 43: */namespace std {
/* C:\Program Files\Borland\CBuilder6\Include\mem.h 44: */
/* C:\Program Files\Borland\CBuilder6\Include\mem.h 45: */
/* C:\Program Files\Borland\CBuilder6\Include\mem.h 46: */void  * __cdecl   memccpy(void  *__dest, const void  *__src,
/* C:\Program Files\Borland\CBuilder6\Include\mem.h 47: */int __c, std::size_t __n);
/* C:\Program Files\Borland\CBuilder6\Include\mem.h 48: */int         __cdecl   memcmp(const void  *__s1, const void  *__s2,
/* C:\Program Files\Borland\CBuilder6\Include\mem.h 49: */std::size_t __n);
/* C:\Program Files\Borland\CBuilder6\Include\mem.h 50: */void  * __cdecl   memcpy(void  *__dest, const void  *__src,
/* C:\Program Files\Borland\CBuilder6\Include\mem.h 51: */std::size_t __n);
/* C:\Program Files\Borland\CBuilder6\Include\mem.h 52: */int         __cdecl   memicmp(const void  *__s1, const void  *__s2,
/* C:\Program Files\Borland\CBuilder6\Include\mem.h 53: */std::size_t __n);
/* C:\Program Files\Borland\CBuilder6\Include\mem.h 54: */void  * __cdecl  memmove(void  *__dest, const void  *__src,
/* C:\Program Files\Borland\CBuilder6\Include\mem.h 55: */std::size_t __n);
/* C:\Program Files\Borland\CBuilder6\Include\mem.h 56: */void  * __cdecl  memset(void  *__s, int __c, std::size_t __n);
/* C:\Program Files\Borland\CBuilder6\Include\mem.h 57: */
/* C:\Program Files\Borland\CBuilder6\Include\mem.h 58: */void *          __cdecl   _wmemset(void *__s, int __c, std::size_t __n);
/* C:\Program Files\Borland\CBuilder6\Include\mem.h 59: */void *          __cdecl   _wmemcpy(void *__dest, const void *__src, std::size_t __n);
/* C:\Program Files\Borland\CBuilder6\Include\mem.h 60: */
/* C:\Program Files\Borland\CBuilder6\Include\mem.h 61: */
/* C:\Program Files\Borland\CBuilder6\Include\mem.h 62: */extern "C++"
/* C:\Program Files\Borland\CBuilder6\Include\mem.h 63: */{
/* C:\Program Files\Borland\CBuilder6\Include\mem.h 64: */void  * __cdecl  memchr(void  *__s, int __c, std::size_t __n);
/* C:\Program Files\Borland\CBuilder6\Include\mem.h 65: */const void  * __cdecl  memchr(const void  *__s, int __c, std::size_t __n);
/* C:\Program Files\Borland\CBuilder6\Include\mem.h 66: */void      * __cdecl  _wmemchr(void *__s, int __c, std::size_t __n);
/* C:\Program Files\Borland\CBuilder6\Include\mem.h 67: */const void      * __cdecl  _wmemchr(const void *__s, int __c, std::size_t __n);
/* C:\Program Files\Borland\CBuilder6\Include\mem.h 68: */}
/* C:\Program Files\Borland\CBuilder6\Include\mem.h 69: */
/* C:\Program Files\Borland\CBuilder6\Include\mem.h 70: */
/* C:\Program Files\Borland\CBuilder6\Include\mem.h 71: */
/* C:\Program Files\Borland\CBuilder6\Include\mem.h 72: */
/* C:\Program Files\Borland\CBuilder6\Include\mem.h 73: */
/* C:\Program Files\Borland\CBuilder6\Include\mem.h 74: */
/* C:\Program Files\Borland\CBuilder6\Include\mem.h 75: */
/* C:\Program Files\Borland\CBuilder6\Include\mem.h 76: */
/* C:\Program Files\Borland\CBuilder6\Include\mem.h 77: */
/* C:\Program Files\Borland\CBuilder6\Include\mem.h 78: */
/* C:\Program Files\Borland\CBuilder6\Include\mem.h 79: */ 
/* C:\Program Files\Borland\CBuilder6\Include\mem.h 80: */
/* C:\Program Files\Borland\CBuilder6\Include\mem.h 81: */
/* C:\Program Files\Borland\CBuilder6\Include\mem.h 82: */
/* C:\Program Files\Borland\CBuilder6\Include\mem.h 83: */
/* C:\Program Files\Borland\CBuilder6\Include\mem.h 84: */
/* C:\Program Files\Borland\CBuilder6\Include\mem.h 85: */
/* C:\Program Files\Borland\CBuilder6\Include\mem.h 86: */
/* C:\Program Files\Borland\CBuilder6\Include\mem.h 87: */
/* C:\Program Files\Borland\CBuilder6\Include\mem.h 88: */
/* C:\Program Files\Borland\CBuilder6\Include\mem.h 89: */
/* C:\Program Files\Borland\CBuilder6\Include\mem.h 90: */
/* C:\Program Files\Borland\CBuilder6\Include\mem.h 91: */
/* C:\Program Files\Borland\CBuilder6\Include\mem.h 92: */} 
/* C:\Program Files\Borland\CBuilder6\Include\mem.h 93: */} 
/* C:\Program Files\Borland\CBuilder6\Include\mem.h 94: */
/* C:\Program Files\Borland\CBuilder6\Include\mem.h 95: */
/* C:\Program Files\Borland\CBuilder6\Include\mem.h 96: */
/* C:\Program Files\Borland\CBuilder6\Include\mem.h 97: */
/* C:\Program Files\Borland\CBuilder6\Include\mem.h 98: */
/* C:\Program Files\Borland\CBuilder6\Include\mem.h 99: */
/* C:\Program Files\Borland\CBuilder6\Include\mem.h 100: */
/* C:\Program Files\Borland\CBuilder6\Include\mem.h 101: */
/* C:\Program Files\Borland\CBuilder6\Include\mem.h 102: */
/* C:\Program Files\Borland\CBuilder6\Include\mem.h 103: */
/* C:\Program Files\Borland\CBuilder6\Include\mem.h 104: */
/* C:\Program Files\Borland\CBuilder6\Include\mem.h 105: */
/* C:\Program Files\Borland\CBuilder6\Include\mem.h 106: */
/* C:\Program Files\Borland\CBuilder6\Include\mem.h 107: */    
/* C:\Program Files\Borland\CBuilder6\Include\mem.h 108: */
/* C:\Program Files\Borland\CBuilder6\Include\mem.h 109: */using std::_wmemchr;
/* C:\Program Files\Borland\CBuilder6\Include\mem.h 110: */using std::_wmemcpy;
/* C:\Program Files\Borland\CBuilder6\Include\mem.h 111: */using std::_wmemset;
/* C:\Program Files\Borland\CBuilder6\Include\mem.h 112: */using std::memccpy;
/* C:\Program Files\Borland\CBuilder6\Include\mem.h 113: */using std::memicmp;
/* C:\Program Files\Borland\CBuilder6\Include\mem.h 114: */using std::memmove;
/* C:\Program Files\Borland\CBuilder6\Include\mem.h 115: */
/* C:\Program Files\Borland\CBuilder6\Include\mem.h 116: */
/* C:\Program Files\Borland\CBuilder6\Include\mem.h 117: */
/* C:\Program Files\Borland\CBuilder6\Include\mem.h 118: */
/* C:\Program Files\Borland\CBuilder6\Include\mem.h 119: */
/* C:\Program Files\Borland\CBuilder6\Include\mem.h 120: */
/* C:\Program Files\Borland\CBuilder6\Include\mem.h 121: */
/* C:\Program Files\Borland\CBuilder6\Include\mem.h 122: */
/* C:\Program Files\Borland\CBuilder6\Include\mem.h 123: */
/* C:\Program Files\Borland\CBuilder6\Include\mem.h 124: */
/* C:\Program Files\Borland\CBuilder6\Include\mem.h 125: */using std::memchr;
/* C:\Program Files\Borland\CBuilder6\Include\mem.h 126: */
/* C:\Program Files\Borland\CBuilder6\Include\mem.h 127: */
/* C:\Program Files\Borland\CBuilder6\Include\mem.h 128: */using std::memcmp;
/* C:\Program Files\Borland\CBuilder6\Include\mem.h 129: */
/* C:\Program Files\Borland\CBuilder6\Include\mem.h 130: */
/* C:\Program Files\Borland\CBuilder6\Include\mem.h 131: */using std::memcpy;
/* C:\Program Files\Borland\CBuilder6\Include\mem.h 132: */
/* C:\Program Files\Borland\CBuilder6\Include\mem.h 133: */
/* C:\Program Files\Borland\CBuilder6\Include\mem.h 134: */using std::memset;
/* C:\Program Files\Borland\CBuilder6\Include\mem.h 135: */
/* C:\Program Files\Borland\CBuilder6\Include\mem.h 136: */
/* C:\Program Files\Borland\CBuilder6\Include\mem.h 137: */
/* C:\Program Files\Borland\CBuilder6\Include\mem.h 138: */
/* C:\Program Files\Borland\CBuilder6\Include\windows.h 120: */
/* C:\Program Files\Borland\CBuilder6\Include\windows.h 121: */
/* C:\Program Files\Borland\CBuilder6\Include\windows.h 122: */
/* C:\Program Files\Borland\CBuilder6\Include\windows.h 123: */
/* C:\Program Files\Borland\CBuilder6\Include\windows.h 124: */
/* C:\Program Files\Borland\CBuilder6\Include\windows.h 125: */
/* C:\Program Files\Borland\CBuilder6\Include\windows.h 126: */
/* C:\Program Files\Borland\CBuilder6\Include\windows.h 127: */
/* C:\Program Files\Borland\CBuilder6\Include\windows.h 128: */
/* C:\Program Files\Borland\CBuilder6\Include\windows.h 129: */
/* C:\Program Files\Borland\CBuilder6\Include\windows.h 130: */
/* C:\Program Files\Borland\CBuilder6\Include\windows.h 131: */
/* C:\Program Files\Borland\CBuilder6\Include\windows.h 132: */
/* C:\Program Files\Borland\CBuilder6\Include\windows.h 133: */
/* C:\Program Files\Borland\CBuilder6\Include\windows.h 134: */
/* C:\Program Files\Borland\CBuilder6\Include\windows.h 135: */
/* C:\Program Files\Borland\CBuilder6\Include\windows.h 136: */          
/* C:\Program Files\Borland\CBuilder6\Include\windows.h 137: */
/* C:\Program Files\Borland\CBuilder6\Include\windows.h 138: */
/* C:\Program Files\Borland\CBuilder6\Include\windows.h 139: */
/* C:\Program Files\Borland\CBuilder6\Include\windows.h 140: */          
/* C:\Program Files\Borland\CBuilder6\Include\windows.h 141: */
/* C:\Program Files\Borland\CBuilder6\Include\windows.h 142: */
/* C:\Program Files\Borland\CBuilder6\Include\windows.h 143: */
/* C:\Program Files\Borland\CBuilder6\Include\windows.h 144: */          
/* C:\Program Files\Borland\CBuilder6\Include\windows.h 145: */
/* C:\Program Files\Borland\CBuilder6\Include\windows.h 146: */
/* C:\Program Files\Borland\CBuilder6\Include\windows.h 147: */
/* C:\Program Files\Borland\CBuilder6\Include\windows.h 148: */          
/* C:\Program Files\Borland\CBuilder6\Include\windows.h 149: */
/* C:\Program Files\Borland\CBuilder6\Include\windows.h 150: */
/* C:\Program Files\Borland\CBuilder6\Include\windows.h 151: */
/* C:\Program Files\Borland\CBuilder6\Include\windows.h 152: */          
/* C:\Program Files\Borland\CBuilder6\Include\windows.h 153: */
/* C:\Program Files\Borland\CBuilder6\Include\windows.h 154: */
/* C:\Program Files\Borland\CBuilder6\Include\windows.h 155: */
/* C:\Program Files\Borland\CBuilder6\Include\windows.h 156: */
/* C:\Program Files\Borland\CBuilder6\Include\windows.h 157: */
/* C:\Program Files\Borland\CBuilder6\Include\windows.h 158: */
/* C:\Program Files\Borland\CBuilder6\Include\windows.h 159: */  
/* C:\Program Files\Borland\CBuilder6\Include\windows.h 160: */
/* C:\Program Files\Borland\CBuilder6\Include\windows.h 161: */
/* C:\Program Files\Borland\CBuilder6\Include\windows.h 162: */
/* C:\Program Files\Borland\CBuilder6\Include\windows.h 163: */
/* C:\Program Files\Borland\CBuilder6\Include\windows.h 164: */
/* C:\Program Files\Borland\CBuilder6\Include\windows.h 165: */
/* C:\Program Files\Borland\CBuilder6\Include\windows.h 166: */
/* C:\Program Files\Borland\CBuilder6\Include\windows.h 167: */
/* C:\Program Files\Borland\CBuilder6\Include\windows.h 168: */
/* C:\Program Files\Borland\CBuilder6\Include\windows.h 169: */
/* C:\Program Files\Borland\CBuilder6\Include\windows.h 170: */
/* C:\Program Files\Borland\CBuilder6\Include\windows.h 171: */
/* C:\Program Files\Borland\CBuilder6\Include\windows.h 172: */
/* C:\Program Files\Borland\CBuilder6\Include\windows.h 173: */
/* C:\Program Files\Borland\CBuilder6\Include\windows.h 174: */      
/* C:\Program Files\Borland\CBuilder6\Include\windows.h 175: */#pragma warning(disable:4514)
/* C:\Program Files\Borland\CBuilder6\Include\windows.h 176: */
/* C:\Program Files\Borland\CBuilder6\Include\windows.h 177: */#pragma warning(disable:4103)
/* C:\Program Files\Borland\CBuilder6\Include\windows.h 178: */
/* C:\Program Files\Borland\CBuilder6\Include\windows.h 179: */  
/* C:\Program Files\Borland\CBuilder6\Include\windows.h 180: */
/* C:\Program Files\Borland\CBuilder6\Include\windows.h 181: */
/* C:\Program Files\Borland\CBuilder6\Include\windows.h 182: */#pragma warning(disable:4001)
/* C:\Program Files\Borland\CBuilder6\Include\windows.h 183: */#pragma warning(disable:4201)
/* C:\Program Files\Borland\CBuilder6\Include\windows.h 184: */#pragma warning(disable:4214)
/* C:\Program Files\Borland\CBuilder6\Include\windows.h 185: */
/* C:\Program Files\Borland\CBuilder6\Include\windows.h 186: */

/* C:\Program Files\Borland\CBuilder6\Include\excpt.h 1: */

/* C:\Program Files\Borland\CBuilder6\Include\excpt.h 2: */
/* C:\Program Files\Borland\CBuilder6\Include\excpt.h 3: */
/* C:\Program Files\Borland\CBuilder6\Include\excpt.h 4: */
/* C:\Program Files\Borland\CBuilder6\Include\excpt.h 5: */
/* C:\Program Files\Borland\CBuilder6\Include\excpt.h 6: */
/* C:\Program Files\Borland\CBuilder6\Include\excpt.h 7: */
/* C:\Program Files\Borland\CBuilder6\Include\excpt.h 8: */
/* C:\Program Files\Borland\CBuilder6\Include\excpt.h 9: */
/* C:\Program Files\Borland\CBuilder6\Include\excpt.h 10: */

/* C:\Program Files\Borland\CBuilder6\Include\excpt.h 11: */

/* C:\Program Files\Borland\CBuilder6\Include\excpt.h 12: */
/* C:\Program Files\Borland\CBuilder6\Include\excpt.h 13: */
/* C:\Program Files\Borland\CBuilder6\Include\excpt.h 14: */
/* C:\Program Files\Borland\CBuilder6\Include\excpt.h 15: */
/* C:\Program Files\Borland\CBuilder6\Include\excpt.h 16: */
/* C:\Program Files\Borland\CBuilder6\Include\excpt.h 17: */
/* C:\Program Files\Borland\CBuilder6\Include\excpt.h 18: */

/* C:\Program Files\Borland\CBuilder6\Include\excpt.h 19: */

/* C:\Program Files\Borland\CBuilder6\Include\excpt.h 20: */

/* C:\Program Files\Borland\CBuilder6\Include\excpt.h 21: */

/* C:\Program Files\Borland\CBuilder6\Include\excpt.h 22: */#pragma option push -b -a8 -pc -A- 
/* C:\Program Files\Borland\CBuilder6\Include\excpt.h 23: */
/* C:\Program Files\Borland\CBuilder6\Include\excpt.h 24: */
/* C:\Program Files\Borland\CBuilder6\Include\excpt.h 25: */
/* C:\Program Files\Borland\CBuilder6\Include\excpt.h 26: */extern "C" {
/* C:\Program Files\Borland\CBuilder6\Include\excpt.h 27: */
/* C:\Program Files\Borland\CBuilder6\Include\excpt.h 28: */
/* C:\Program Files\Borland\CBuilder6\Include\excpt.h 29: */
/* C:\Program Files\Borland\CBuilder6\Include\excpt.h 30: */
/* C:\Program Files\Borland\CBuilder6\Include\excpt.h 31: */
/* C:\Program Files\Borland\CBuilder6\Include\excpt.h 32: */
/* C:\Program Files\Borland\CBuilder6\Include\excpt.h 33: */          
/* C:\Program Files\Borland\CBuilder6\Include\excpt.h 34: */
/* C:\Program Files\Borland\CBuilder6\Include\excpt.h 35: */
/* C:\Program Files\Borland\CBuilder6\Include\excpt.h 36: */
/* C:\Program Files\Borland\CBuilder6\Include\excpt.h 37: */
/* C:\Program Files\Borland\CBuilder6\Include\excpt.h 38: */
/* C:\Program Files\Borland\CBuilder6\Include\excpt.h 39: */
/* C:\Program Files\Borland\CBuilder6\Include\excpt.h 40: */
/* C:\Program Files\Borland\CBuilder6\Include\excpt.h 41: */
/* C:\Program Files\Borland\CBuilder6\Include\excpt.h 42: */
/* C:\Program Files\Borland\CBuilder6\Include\excpt.h 43: */
/* C:\Program Files\Borland\CBuilder6\Include\excpt.h 44: */
/* C:\Program Files\Borland\CBuilder6\Include\excpt.h 45: */
/* C:\Program Files\Borland\CBuilder6\Include\excpt.h 46: */
/* C:\Program Files\Borland\CBuilder6\Include\excpt.h 47: */
/* C:\Program Files\Borland\CBuilder6\Include\excpt.h 48: */
/* C:\Program Files\Borland\CBuilder6\Include\excpt.h 49: */
/* C:\Program Files\Borland\CBuilder6\Include\excpt.h 50: */
/* C:\Program Files\Borland\CBuilder6\Include\excpt.h 51: */
/* C:\Program Files\Borland\CBuilder6\Include\excpt.h 52: */
/* C:\Program Files\Borland\CBuilder6\Include\excpt.h 53: */
/* C:\Program Files\Borland\CBuilder6\Include\excpt.h 54: */
/* C:\Program Files\Borland\CBuilder6\Include\excpt.h 55: */
/* C:\Program Files\Borland\CBuilder6\Include\excpt.h 56: */
/* C:\Program Files\Borland\CBuilder6\Include\excpt.h 57: */
/* C:\Program Files\Borland\CBuilder6\Include\excpt.h 58: */
/* C:\Program Files\Borland\CBuilder6\Include\excpt.h 59: */
/* C:\Program Files\Borland\CBuilder6\Include\excpt.h 60: */typedef enum _EXCEPTION_DISPOSITION {
/* C:\Program Files\Borland\CBuilder6\Include\excpt.h 61: */ExceptionContinueExecution,
/* C:\Program Files\Borland\CBuilder6\Include\excpt.h 62: */ExceptionContinueSearch,
/* C:\Program Files\Borland\CBuilder6\Include\excpt.h 63: */ExceptionNestedException,
/* C:\Program Files\Borland\CBuilder6\Include\excpt.h 64: */ExceptionCollidedUnwind
/* C:\Program Files\Borland\CBuilder6\Include\excpt.h 65: */} EXCEPTION_DISPOSITION;
/* C:\Program Files\Borland\CBuilder6\Include\excpt.h 66: */
/* C:\Program Files\Borland\CBuilder6\Include\excpt.h 67: */
/* C:\Program Files\Borland\CBuilder6\Include\excpt.h 68: */
/* C:\Program Files\Borland\CBuilder6\Include\excpt.h 69: */
/* C:\Program Files\Borland\CBuilder6\Include\excpt.h 70: */
/* C:\Program Files\Borland\CBuilder6\Include\excpt.h 71: */
/* C:\Program Files\Borland\CBuilder6\Include\excpt.h 72: */
/* C:\Program Files\Borland\CBuilder6\Include\excpt.h 73: */
/* C:\Program Files\Borland\CBuilder6\Include\excpt.h 74: */
/* C:\Program Files\Borland\CBuilder6\Include\excpt.h 75: */
/* C:\Program Files\Borland\CBuilder6\Include\excpt.h 76: */
/* C:\Program Files\Borland\CBuilder6\Include\excpt.h 77: */struct _EXCEPTION_RECORD;
/* C:\Program Files\Borland\CBuilder6\Include\excpt.h 78: */struct _CONTEXT;
/* C:\Program Files\Borland\CBuilder6\Include\excpt.h 79: */
/* C:\Program Files\Borland\CBuilder6\Include\excpt.h 80: */EXCEPTION_DISPOSITION __cdecl _except_handler (
/* C:\Program Files\Borland\CBuilder6\Include\excpt.h 81: */struct _EXCEPTION_RECORD *ExceptionRecord,
/* C:\Program Files\Borland\CBuilder6\Include\excpt.h 82: */void *EstablisherFrame,
/* C:\Program Files\Borland\CBuilder6\Include\excpt.h 83: */struct _CONTEXT *ContextRecord,
/* C:\Program Files\Borland\CBuilder6\Include\excpt.h 84: */void *DispatcherContext
/* C:\Program Files\Borland\CBuilder6\Include\excpt.h 85: */);
/* C:\Program Files\Borland\CBuilder6\Include\excpt.h 86: */
/* C:\Program Files\Borland\CBuilder6\Include\excpt.h 87: */
/* C:\Program Files\Borland\CBuilder6\Include\excpt.h 88: */
/* C:\Program Files\Borland\CBuilder6\Include\excpt.h 89: */
/* C:\Program Files\Borland\CBuilder6\Include\excpt.h 90: */
/* C:\Program Files\Borland\CBuilder6\Include\excpt.h 91: */
/* C:\Program Files\Borland\CBuilder6\Include\excpt.h 92: */
/* C:\Program Files\Borland\CBuilder6\Include\excpt.h 93: */
/* C:\Program Files\Borland\CBuilder6\Include\excpt.h 94: */
/* C:\Program Files\Borland\CBuilder6\Include\excpt.h 95: */
/* C:\Program Files\Borland\CBuilder6\Include\excpt.h 96: */
/* C:\Program Files\Borland\CBuilder6\Include\excpt.h 97: */
/* C:\Program Files\Borland\CBuilder6\Include\excpt.h 98: */
/* C:\Program Files\Borland\CBuilder6\Include\excpt.h 99: */
/* C:\Program Files\Borland\CBuilder6\Include\excpt.h 100: */
/* C:\Program Files\Borland\CBuilder6\Include\excpt.h 101: */
/* C:\Program Files\Borland\CBuilder6\Include\excpt.h 102: */
/* C:\Program Files\Borland\CBuilder6\Include\excpt.h 103: */
/* C:\Program Files\Borland\CBuilder6\Include\excpt.h 104: */
/* C:\Program Files\Borland\CBuilder6\Include\excpt.h 105: */
/* C:\Program Files\Borland\CBuilder6\Include\excpt.h 106: */
/* C:\Program Files\Borland\CBuilder6\Include\excpt.h 107: */
/* C:\Program Files\Borland\CBuilder6\Include\excpt.h 108: */
/* C:\Program Files\Borland\CBuilder6\Include\excpt.h 109: */
/* C:\Program Files\Borland\CBuilder6\Include\excpt.h 110: */
/* C:\Program Files\Borland\CBuilder6\Include\excpt.h 111: */
/* C:\Program Files\Borland\CBuilder6\Include\excpt.h 112: */
/* C:\Program Files\Borland\CBuilder6\Include\excpt.h 113: */
/* C:\Program Files\Borland\CBuilder6\Include\excpt.h 114: */
/* C:\Program Files\Borland\CBuilder6\Include\excpt.h 115: */
/* C:\Program Files\Borland\CBuilder6\Include\excpt.h 116: */
/* C:\Program Files\Borland\CBuilder6\Include\excpt.h 117: */
/* C:\Program Files\Borland\CBuilder6\Include\excpt.h 118: */
/* C:\Program Files\Borland\CBuilder6\Include\excpt.h 119: */
/* C:\Program Files\Borland\CBuilder6\Include\excpt.h 120: */
/* C:\Program Files\Borland\CBuilder6\Include\excpt.h 121: */
/* C:\Program Files\Borland\CBuilder6\Include\excpt.h 122: */
/* C:\Program Files\Borland\CBuilder6\Include\excpt.h 123: */
/* C:\Program Files\Borland\CBuilder6\Include\excpt.h 124: */
/* C:\Program Files\Borland\CBuilder6\Include\excpt.h 125: */
/* C:\Program Files\Borland\CBuilder6\Include\excpt.h 126: */
/* C:\Program Files\Borland\CBuilder6\Include\excpt.h 127: */
/* C:\Program Files\Borland\CBuilder6\Include\excpt.h 128: */
/* C:\Program Files\Borland\CBuilder6\Include\excpt.h 129: */
/* C:\Program Files\Borland\CBuilder6\Include\excpt.h 130: */
/* C:\Program Files\Borland\CBuilder6\Include\excpt.h 131: */
/* C:\Program Files\Borland\CBuilder6\Include\excpt.h 132: */
/* C:\Program Files\Borland\CBuilder6\Include\excpt.h 133: */
/* C:\Program Files\Borland\CBuilder6\Include\excpt.h 134: */
/* C:\Program Files\Borland\CBuilder6\Include\excpt.h 135: */
/* C:\Program Files\Borland\CBuilder6\Include\excpt.h 136: */
/* C:\Program Files\Borland\CBuilder6\Include\excpt.h 137: */
/* C:\Program Files\Borland\CBuilder6\Include\excpt.h 138: */
/* C:\Program Files\Borland\CBuilder6\Include\excpt.h 139: */
/* C:\Program Files\Borland\CBuilder6\Include\excpt.h 140: */
/* C:\Program Files\Borland\CBuilder6\Include\excpt.h 141: */
/* C:\Program Files\Borland\CBuilder6\Include\excpt.h 142: */
/* C:\Program Files\Borland\CBuilder6\Include\excpt.h 143: */
/* C:\Program Files\Borland\CBuilder6\Include\excpt.h 144: */
/* C:\Program Files\Borland\CBuilder6\Include\excpt.h 145: */
/* C:\Program Files\Borland\CBuilder6\Include\excpt.h 146: */
/* C:\Program Files\Borland\CBuilder6\Include\excpt.h 147: */
/* C:\Program Files\Borland\CBuilder6\Include\excpt.h 148: */
/* C:\Program Files\Borland\CBuilder6\Include\excpt.h 149: */
/* C:\Program Files\Borland\CBuilder6\Include\excpt.h 150: */
/* C:\Program Files\Borland\CBuilder6\Include\excpt.h 151: */
/* C:\Program Files\Borland\CBuilder6\Include\excpt.h 152: */
/* C:\Program Files\Borland\CBuilder6\Include\excpt.h 153: */
/* C:\Program Files\Borland\CBuilder6\Include\excpt.h 154: */
/* C:\Program Files\Borland\CBuilder6\Include\excpt.h 155: */
/* C:\Program Files\Borland\CBuilder6\Include\excpt.h 156: */
/* C:\Program Files\Borland\CBuilder6\Include\excpt.h 157: */
/* C:\Program Files\Borland\CBuilder6\Include\excpt.h 158: */
/* C:\Program Files\Borland\CBuilder6\Include\excpt.h 159: */
/* C:\Program Files\Borland\CBuilder6\Include\excpt.h 160: */
/* C:\Program Files\Borland\CBuilder6\Include\excpt.h 161: */
/* C:\Program Files\Borland\CBuilder6\Include\excpt.h 162: */
/* C:\Program Files\Borland\CBuilder6\Include\excpt.h 163: */
/* C:\Program Files\Borland\CBuilder6\Include\excpt.h 164: */
/* C:\Program Files\Borland\CBuilder6\Include\excpt.h 165: */
/* C:\Program Files\Borland\CBuilder6\Include\excpt.h 166: */
/* C:\Program Files\Borland\CBuilder6\Include\excpt.h 167: */
/* C:\Program Files\Borland\CBuilder6\Include\excpt.h 168: */
/* C:\Program Files\Borland\CBuilder6\Include\excpt.h 169: */
/* C:\Program Files\Borland\CBuilder6\Include\excpt.h 170: */
/* C:\Program Files\Borland\CBuilder6\Include\excpt.h 171: */
/* C:\Program Files\Borland\CBuilder6\Include\excpt.h 172: */
/* C:\Program Files\Borland\CBuilder6\Include\excpt.h 173: */
/* C:\Program Files\Borland\CBuilder6\Include\excpt.h 174: */
/* C:\Program Files\Borland\CBuilder6\Include\excpt.h 175: */
/* C:\Program Files\Borland\CBuilder6\Include\excpt.h 176: */}
/* C:\Program Files\Borland\CBuilder6\Include\excpt.h 177: */
/* C:\Program Files\Borland\CBuilder6\Include\excpt.h 178: */
/* C:\Program Files\Borland\CBuilder6\Include\excpt.h 179: */#pragma option pop 
/* C:\Program Files\Borland\CBuilder6\Include\excpt.h 180: */
/* C:\Program Files\Borland\CBuilder6\Include\excpt.h 181: */
/* C:\Program Files\Borland\CBuilder6\Include\excpt.h 182: */
/* C:\Program Files\Borland\CBuilder6\Include\windows.h 187: */

/* C:\Program Files\Borland\CBuilder6\Include\stdarg.h 1: */

/* C:\Program Files\Borland\CBuilder6\Include\stdarg.h 2: */
/* C:\Program Files\Borland\CBuilder6\Include\stdarg.h 3: */
/* C:\Program Files\Borland\CBuilder6\Include\stdarg.h 4: */
/* C:\Program Files\Borland\CBuilder6\Include\stdarg.h 5: */
/* C:\Program Files\Borland\CBuilder6\Include\stdarg.h 6: */
/* C:\Program Files\Borland\CBuilder6\Include\stdarg.h 7: */

/* C:\Program Files\Borland\CBuilder6\Include\stdarg.h 8: */

/* C:\Program Files\Borland\CBuilder6\Include\stdarg.h 9: */
/* C:\Program Files\Borland\CBuilder6\Include\stdarg.h 10: */
/* C:\Program Files\Borland\CBuilder6\Include\stdarg.h 11: */
/* C:\Program Files\Borland\CBuilder6\Include\stdarg.h 12: */
/* C:\Program Files\Borland\CBuilder6\Include\stdarg.h 13: */
/* C:\Program Files\Borland\CBuilder6\Include\stdarg.h 14: */
/* C:\Program Files\Borland\CBuilder6\Include\stdarg.h 15: */

/* C:\Program Files\Borland\CBuilder6\Include\stdarg.h 16: */

/* C:\Program Files\Borland\CBuilder6\Include\stdarg.h 17: */

/* C:\Program Files\Borland\CBuilder6\Include\stdarg.h 18: */

/* C:\Program Files\Borland\CBuilder6\Include\stdarg.h 19: */
/* C:\Program Files\Borland\CBuilder6\Include\stdarg.h 20: */
/* C:\Program Files\Borland\CBuilder6\Include\stdarg.h 21: */
/* C:\Program Files\Borland\CBuilder6\Include\stdarg.h 22: */
/* C:\Program Files\Borland\CBuilder6\Include\stdarg.h 23: */
/* C:\Program Files\Borland\CBuilder6\Include\stdarg.h 24: */
/* C:\Program Files\Borland\CBuilder6\Include\stdarg.h 25: */
/* C:\Program Files\Borland\CBuilder6\Include\stdarg.h 26: */

/* C:\Program Files\Borland\CBuilder6\Include\_stddef.h 1: */

/* C:\Program Files\Borland\CBuilder6\Include\_stddef.h 2: */
/* C:\Program Files\Borland\CBuilder6\Include\_stddef.h 3: */
/* C:\Program Files\Borland\CBuilder6\Include\_stddef.h 4: */
/* C:\Program Files\Borland\CBuilder6\Include\_stddef.h 5: */
/* C:\Program Files\Borland\CBuilder6\Include\_stddef.h 6: */

/* C:\Program Files\Borland\CBuilder6\Include\_stddef.h 7: */

/* C:\Program Files\Borland\CBuilder6\Include\_stddef.h 8: */
/* C:\Program Files\Borland\CBuilder6\Include\_stddef.h 9: */
/* C:\Program Files\Borland\CBuilder6\Include\_stddef.h 10: */
/* C:\Program Files\Borland\CBuilder6\Include\_stddef.h 11: */
/* C:\Program Files\Borland\CBuilder6\Include\_stddef.h 12: */
/* C:\Program Files\Borland\CBuilder6\Include\_stddef.h 13: */
/* C:\Program Files\Borland\CBuilder6\Include\_stddef.h 14: */

/* C:\Program Files\Borland\CBuilder6\Include\_stddef.h 15: */

/* C:\Program Files\Borland\CBuilder6\Include\_stddef.h 16: */

/* C:\Program Files\Borland\CBuilder6\Include\_stddef.h 17: */

/* C:\Program Files\Borland\CBuilder6\Include\_stddef.h 18: */

/* C:\Program Files\Borland\CBuilder6\Include\_stddef.h 19: */
/* C:\Program Files\Borland\CBuilder6\Include\_stddef.h 20: */
/* C:\Program Files\Borland\CBuilder6\Include\_stddef.h 21: */
/* C:\Program Files\Borland\CBuilder6\Include\_stddef.h 22: */
/* C:\Program Files\Borland\CBuilder6\Include\_stddef.h 23: */
/* C:\Program Files\Borland\CBuilder6\Include\_stddef.h 24: */
/* C:\Program Files\Borland\CBuilder6\Include\_stddef.h 25: */
/* C:\Program Files\Borland\CBuilder6\Include\_stddef.h 26: */
/* C:\Program Files\Borland\CBuilder6\Include\_stddef.h 27: */
/* C:\Program Files\Borland\CBuilder6\Include\_stddef.h 28: */
/* C:\Program Files\Borland\CBuilder6\Include\_stddef.h 29: */
/* C:\Program Files\Borland\CBuilder6\Include\_stddef.h 30: */
/* C:\Program Files\Borland\CBuilder6\Include\_stddef.h 31: */
/* C:\Program Files\Borland\CBuilder6\Include\_stddef.h 32: */
/* C:\Program Files\Borland\CBuilder6\Include\_stddef.h 33: */
/* C:\Program Files\Borland\CBuilder6\Include\_stddef.h 34: */
/* C:\Program Files\Borland\CBuilder6\Include\_stddef.h 35: */
/* C:\Program Files\Borland\CBuilder6\Include\_stddef.h 36: */
/* C:\Program Files\Borland\CBuilder6\Include\_stddef.h 37: */
/* C:\Program Files\Borland\CBuilder6\Include\_stddef.h 38: */
/* C:\Program Files\Borland\CBuilder6\Include\_stddef.h 39: */
/* C:\Program Files\Borland\CBuilder6\Include\_stddef.h 40: */
/* C:\Program Files\Borland\CBuilder6\Include\_stddef.h 41: */
/* C:\Program Files\Borland\CBuilder6\Include\_stddef.h 42: */
/* C:\Program Files\Borland\CBuilder6\Include\_stddef.h 43: */
/* C:\Program Files\Borland\CBuilder6\Include\_stddef.h 44: */
/* C:\Program Files\Borland\CBuilder6\Include\_stddef.h 45: */
/* C:\Program Files\Borland\CBuilder6\Include\_stddef.h 46: */
/* C:\Program Files\Borland\CBuilder6\Include\_stddef.h 47: */
/* C:\Program Files\Borland\CBuilder6\Include\_stddef.h 48: */
/* C:\Program Files\Borland\CBuilder6\Include\_stddef.h 49: */
/* C:\Program Files\Borland\CBuilder6\Include\_stddef.h 50: */
/* C:\Program Files\Borland\CBuilder6\Include\_stddef.h 51: */
/* C:\Program Files\Borland\CBuilder6\Include\_stddef.h 52: */
/* C:\Program Files\Borland\CBuilder6\Include\_stddef.h 53: */
/* C:\Program Files\Borland\CBuilder6\Include\_stddef.h 54: */
/* C:\Program Files\Borland\CBuilder6\Include\_stddef.h 55: */
/* C:\Program Files\Borland\CBuilder6\Include\_stddef.h 56: */
/* C:\Program Files\Borland\CBuilder6\Include\_stddef.h 57: */
/* C:\Program Files\Borland\CBuilder6\Include\_stddef.h 58: */
/* C:\Program Files\Borland\CBuilder6\Include\_stddef.h 59: */
/* C:\Program Files\Borland\CBuilder6\Include\_stddef.h 60: */
/* C:\Program Files\Borland\CBuilder6\Include\_stddef.h 61: */
/* C:\Program Files\Borland\CBuilder6\Include\_stddef.h 62: */
/* C:\Program Files\Borland\CBuilder6\Include\_stddef.h 63: */
/* C:\Program Files\Borland\CBuilder6\Include\_stddef.h 64: */
/* C:\Program Files\Borland\CBuilder6\Include\_stddef.h 65: */
/* C:\Program Files\Borland\CBuilder6\Include\_stddef.h 66: */
/* C:\Program Files\Borland\CBuilder6\Include\_stddef.h 67: */
/* C:\Program Files\Borland\CBuilder6\Include\_stddef.h 68: */
/* C:\Program Files\Borland\CBuilder6\Include\_stddef.h 69: */
/* C:\Program Files\Borland\CBuilder6\Include\_stddef.h 70: */
/* C:\Program Files\Borland\CBuilder6\Include\_stddef.h 71: */
/* C:\Program Files\Borland\CBuilder6\Include\_stddef.h 72: */
/* C:\Program Files\Borland\CBuilder6\Include\_stddef.h 73: */
/* C:\Program Files\Borland\CBuilder6\Include\_stddef.h 74: */
/* C:\Program Files\Borland\CBuilder6\Include\_stddef.h 75: */
/* C:\Program Files\Borland\CBuilder6\Include\_stddef.h 76: */
/* C:\Program Files\Borland\CBuilder6\Include\_stddef.h 77: */
/* C:\Program Files\Borland\CBuilder6\Include\_stddef.h 78: */
/* C:\Program Files\Borland\CBuilder6\Include\_stddef.h 79: */
/* C:\Program Files\Borland\CBuilder6\Include\_stddef.h 80: */
/* C:\Program Files\Borland\CBuilder6\Include\_stddef.h 81: */
/* C:\Program Files\Borland\CBuilder6\Include\_stddef.h 82: */
/* C:\Program Files\Borland\CBuilder6\Include\_stddef.h 83: */
/* C:\Program Files\Borland\CBuilder6\Include\_stddef.h 84: */
/* C:\Program Files\Borland\CBuilder6\Include\_stddef.h 85: */
/* C:\Program Files\Borland\CBuilder6\Include\_stddef.h 86: */
/* C:\Program Files\Borland\CBuilder6\Include\_stddef.h 87: */
/* C:\Program Files\Borland\CBuilder6\Include\_stddef.h 88: */
/* C:\Program Files\Borland\CBuilder6\Include\_stddef.h 89: */
/* C:\Program Files\Borland\CBuilder6\Include\_stddef.h 90: */
/* C:\Program Files\Borland\CBuilder6\Include\_stddef.h 91: */
/* C:\Program Files\Borland\CBuilder6\Include\_stddef.h 92: */
/* C:\Program Files\Borland\CBuilder6\Include\_stddef.h 93: */
/* C:\Program Files\Borland\CBuilder6\Include\_stddef.h 94: */
/* C:\Program Files\Borland\CBuilder6\Include\_stddef.h 95: */
/* C:\Program Files\Borland\CBuilder6\Include\_stddef.h 96: */
/* C:\Program Files\Borland\CBuilder6\Include\_stddef.h 97: */
/* C:\Program Files\Borland\CBuilder6\Include\_stddef.h 98: */
/* C:\Program Files\Borland\CBuilder6\Include\_stddef.h 99: */
/* C:\Program Files\Borland\CBuilder6\Include\_stddef.h 100: */
/* C:\Program Files\Borland\CBuilder6\Include\_stddef.h 101: */
/* C:\Program Files\Borland\CBuilder6\Include\_stddef.h 102: */
/* C:\Program Files\Borland\CBuilder6\Include\_stddef.h 103: */
/* C:\Program Files\Borland\CBuilder6\Include\_stddef.h 104: */
/* C:\Program Files\Borland\CBuilder6\Include\_stddef.h 105: */
/* C:\Program Files\Borland\CBuilder6\Include\_stddef.h 106: */
/* C:\Program Files\Borland\CBuilder6\Include\_stddef.h 107: */
/* C:\Program Files\Borland\CBuilder6\Include\_stddef.h 108: */
/* C:\Program Files\Borland\CBuilder6\Include\_stddef.h 109: */
/* C:\Program Files\Borland\CBuilder6\Include\_stddef.h 110: */
/* C:\Program Files\Borland\CBuilder6\Include\_stddef.h 111: */
/* C:\Program Files\Borland\CBuilder6\Include\_stddef.h 112: */
/* C:\Program Files\Borland\CBuilder6\Include\_stddef.h 113: */
/* C:\Program Files\Borland\CBuilder6\Include\_stddef.h 114: */
/* C:\Program Files\Borland\CBuilder6\Include\_stddef.h 115: */
/* C:\Program Files\Borland\CBuilder6\Include\_stddef.h 116: */
/* C:\Program Files\Borland\CBuilder6\Include\_stddef.h 117: */
/* C:\Program Files\Borland\CBuilder6\Include\_stddef.h 118: */
/* C:\Program Files\Borland\CBuilder6\Include\_stddef.h 119: */
/* C:\Program Files\Borland\CBuilder6\Include\_stddef.h 120: */
/* C:\Program Files\Borland\CBuilder6\Include\_stddef.h 121: */
/* C:\Program Files\Borland\CBuilder6\Include\_stddef.h 122: */
/* C:\Program Files\Borland\CBuilder6\Include\_stddef.h 123: */
/* C:\Program Files\Borland\CBuilder6\Include\_stddef.h 124: */
/* C:\Program Files\Borland\CBuilder6\Include\_stddef.h 125: */
/* C:\Program Files\Borland\CBuilder6\Include\_stddef.h 126: */
/* C:\Program Files\Borland\CBuilder6\Include\_stddef.h 127: */
/* C:\Program Files\Borland\CBuilder6\Include\_stddef.h 128: */
/* C:\Program Files\Borland\CBuilder6\Include\_stddef.h 129: */
/* C:\Program Files\Borland\CBuilder6\Include\_stddef.h 130: */    
/* C:\Program Files\Borland\CBuilder6\Include\_stddef.h 131: */
/* C:\Program Files\Borland\CBuilder6\Include\_stddef.h 132: */
/* C:\Program Files\Borland\CBuilder6\Include\_stddef.h 133: */
/* C:\Program Files\Borland\CBuilder6\Include\_stddef.h 134: */
/* C:\Program Files\Borland\CBuilder6\Include\_stddef.h 135: */
/* C:\Program Files\Borland\CBuilder6\Include\_stddef.h 136: */
/* C:\Program Files\Borland\CBuilder6\Include\_stddef.h 137: */
/* C:\Program Files\Borland\CBuilder6\Include\_stddef.h 138: */
/* C:\Program Files\Borland\CBuilder6\Include\_stddef.h 139: */
/* C:\Program Files\Borland\CBuilder6\Include\stdarg.h 27: */
/* C:\Program Files\Borland\CBuilder6\Include\stdarg.h 28: */
/* C:\Program Files\Borland\CBuilder6\Include\stdarg.h 29: */namespace std {
/* C:\Program Files\Borland\CBuilder6\Include\stdarg.h 30: */
/* C:\Program Files\Borland\CBuilder6\Include\stdarg.h 31: */
/* C:\Program Files\Borland\CBuilder6\Include\stdarg.h 32: */typedef void  *va_list;
/* C:\Program Files\Borland\CBuilder6\Include\stdarg.h 33: */
/* C:\Program Files\Borland\CBuilder6\Include\stdarg.h 34: */
/* C:\Program Files\Borland\CBuilder6\Include\stdarg.h 35: */
/* C:\Program Files\Borland\CBuilder6\Include\stdarg.h 36: */
/* C:\Program Files\Borland\CBuilder6\Include\stdarg.h 37: */
/* C:\Program Files\Borland\CBuilder6\Include\stdarg.h 38: */
/* C:\Program Files\Borland\CBuilder6\Include\stdarg.h 39: */
/* C:\Program Files\Borland\CBuilder6\Include\stdarg.h 40: */
/* C:\Program Files\Borland\CBuilder6\Include\stdarg.h 41: */
/* C:\Program Files\Borland\CBuilder6\Include\stdarg.h 42: */
/* C:\Program Files\Borland\CBuilder6\Include\stdarg.h 43: */
/* C:\Program Files\Borland\CBuilder6\Include\stdarg.h 44: */
/* C:\Program Files\Borland\CBuilder6\Include\stdarg.h 45: */
/* C:\Program Files\Borland\CBuilder6\Include\stdarg.h 46: */
/* C:\Program Files\Borland\CBuilder6\Include\stdarg.h 47: */
/* C:\Program Files\Borland\CBuilder6\Include\stdarg.h 48: */
/* C:\Program Files\Borland\CBuilder6\Include\stdarg.h 49: */
/* C:\Program Files\Borland\CBuilder6\Include\stdarg.h 50: */} 
/* C:\Program Files\Borland\CBuilder6\Include\stdarg.h 51: */
/* C:\Program Files\Borland\CBuilder6\Include\stdarg.h 52: */
/* C:\Program Files\Borland\CBuilder6\Include\stdarg.h 53: */
/* C:\Program Files\Borland\CBuilder6\Include\stdarg.h 54: */
/* C:\Program Files\Borland\CBuilder6\Include\stdarg.h 55: */    
/* C:\Program Files\Borland\CBuilder6\Include\stdarg.h 56: */
/* C:\Program Files\Borland\CBuilder6\Include\stdarg.h 57: */using std::va_list;
/* C:\Program Files\Borland\CBuilder6\Include\stdarg.h 58: */
/* C:\Program Files\Borland\CBuilder6\Include\stdarg.h 59: */
/* C:\Program Files\Borland\CBuilder6\Include\stdarg.h 60: */
/* C:\Program Files\Borland\CBuilder6\Include\windows.h 188: */
/* C:\Program Files\Borland\CBuilder6\Include\windows.h 189: */
/* C:\Program Files\Borland\CBuilder6\Include\windows.h 190: */

/* C:\Program Files\Borland\CBuilder6\Include\windef.h 1: */

/* C:\Program Files\Borland\CBuilder6\Include\windef.h 2: */
/* C:\Program Files\Borland\CBuilder6\Include\windef.h 3: */
/* C:\Program Files\Borland\CBuilder6\Include\windef.h 4: */
/* C:\Program Files\Borland\CBuilder6\Include\windef.h 5: */
/* C:\Program Files\Borland\CBuilder6\Include\windef.h 6: */
/* C:\Program Files\Borland\CBuilder6\Include\windef.h 7: */
/* C:\Program Files\Borland\CBuilder6\Include\windef.h 8: */

/* C:\Program Files\Borland\CBuilder6\Include\windef.h 9: */

/* C:\Program Files\Borland\CBuilder6\Include\windef.h 10: */

/* C:\Program Files\Borland\CBuilder6\Include\windef.h 11: */
/* C:\Program Files\Borland\CBuilder6\Include\windef.h 12: */
/* C:\Program Files\Borland\CBuilder6\Include\windef.h 13: */
/* C:\Program Files\Borland\CBuilder6\Include\windef.h 14: */
/* C:\Program Files\Borland\CBuilder6\Include\windef.h 15: */
/* C:\Program Files\Borland\CBuilder6\Include\windef.h 16: */
/* C:\Program Files\Borland\CBuilder6\Include\windef.h 17: */
/* C:\Program Files\Borland\CBuilder6\Include\windef.h 18: */
/* C:\Program Files\Borland\CBuilder6\Include\windef.h 19: */
/* C:\Program Files\Borland\CBuilder6\Include\windef.h 20: */
/* C:\Program Files\Borland\CBuilder6\Include\windef.h 21: */
/* C:\Program Files\Borland\CBuilder6\Include\windef.h 22: */
/* C:\Program Files\Borland\CBuilder6\Include\windef.h 23: */
/* C:\Program Files\Borland\CBuilder6\Include\windef.h 24: */
/* C:\Program Files\Borland\CBuilder6\Include\windef.h 25: */
/* C:\Program Files\Borland\CBuilder6\Include\windef.h 26: */
/* C:\Program Files\Borland\CBuilder6\Include\windef.h 27: */
/* C:\Program Files\Borland\CBuilder6\Include\windef.h 28: */
/* C:\Program Files\Borland\CBuilder6\Include\windef.h 29: */
/* C:\Program Files\Borland\CBuilder6\Include\windef.h 30: */extern "C" {
/* C:\Program Files\Borland\CBuilder6\Include\windef.h 31: */
/* C:\Program Files\Borland\CBuilder6\Include\windef.h 32: */
/* C:\Program Files\Borland\CBuilder6\Include\windef.h 33: */
/* C:\Program Files\Borland\CBuilder6\Include\windef.h 34: */
/* C:\Program Files\Borland\CBuilder6\Include\windef.h 35: */
/* C:\Program Files\Borland\CBuilder6\Include\windef.h 36: */
/* C:\Program Files\Borland\CBuilder6\Include\windef.h 37: */
/* C:\Program Files\Borland\CBuilder6\Include\windef.h 38: */
/* C:\Program Files\Borland\CBuilder6\Include\windef.h 39: */
/* C:\Program Files\Borland\CBuilder6\Include\windef.h 40: */
/* C:\Program Files\Borland\CBuilder6\Include\windef.h 41: */
/* C:\Program Files\Borland\CBuilder6\Include\windef.h 42: */
/* C:\Program Files\Borland\CBuilder6\Include\windef.h 43: */typedef unsigned long ULONG;
/* C:\Program Files\Borland\CBuilder6\Include\windef.h 44: */typedef ULONG *PULONG;
/* C:\Program Files\Borland\CBuilder6\Include\windef.h 45: */typedef unsigned short USHORT;
/* C:\Program Files\Borland\CBuilder6\Include\windef.h 46: */typedef USHORT *PUSHORT;
/* C:\Program Files\Borland\CBuilder6\Include\windef.h 47: */typedef unsigned char UCHAR;
/* C:\Program Files\Borland\CBuilder6\Include\windef.h 48: */typedef UCHAR *PUCHAR;
/* C:\Program Files\Borland\CBuilder6\Include\windef.h 49: */typedef char *PSZ;
/* C:\Program Files\Borland\CBuilder6\Include\windef.h 50: */
/* C:\Program Files\Borland\CBuilder6\Include\windef.h 51: */
/* C:\Program Files\Borland\CBuilder6\Include\windef.h 52: */
/* C:\Program Files\Borland\CBuilder6\Include\windef.h 53: */
/* C:\Program Files\Borland\CBuilder6\Include\windef.h 54: */
/* C:\Program Files\Borland\CBuilder6\Include\windef.h 55: */
/* C:\Program Files\Borland\CBuilder6\Include\windef.h 56: */
/* C:\Program Files\Borland\CBuilder6\Include\windef.h 57: */
/* C:\Program Files\Borland\CBuilder6\Include\windef.h 58: */
/* C:\Program Files\Borland\CBuilder6\Include\windef.h 59: */
/* C:\Program Files\Borland\CBuilder6\Include\windef.h 60: */
/* C:\Program Files\Borland\CBuilder6\Include\windef.h 61: */
/* C:\Program Files\Borland\CBuilder6\Include\windef.h 62: */
/* C:\Program Files\Borland\CBuilder6\Include\windef.h 63: */
/* C:\Program Files\Borland\CBuilder6\Include\windef.h 64: */
/* C:\Program Files\Borland\CBuilder6\Include\windef.h 65: */
/* C:\Program Files\Borland\CBuilder6\Include\windef.h 66: */
/* C:\Program Files\Borland\CBuilder6\Include\windef.h 67: */
/* C:\Program Files\Borland\CBuilder6\Include\windef.h 68: */
/* C:\Program Files\Borland\CBuilder6\Include\windef.h 69: */
/* C:\Program Files\Borland\CBuilder6\Include\windef.h 70: */
/* C:\Program Files\Borland\CBuilder6\Include\windef.h 71: */
/* C:\Program Files\Borland\CBuilder6\Include\windef.h 72: */
/* C:\Program Files\Borland\CBuilder6\Include\windef.h 73: */
/* C:\Program Files\Borland\CBuilder6\Include\windef.h 74: */
/* C:\Program Files\Borland\CBuilder6\Include\windef.h 75: */
/* C:\Program Files\Borland\CBuilder6\Include\windef.h 76: */
/* C:\Program Files\Borland\CBuilder6\Include\windef.h 77: */
/* C:\Program Files\Borland\CBuilder6\Include\windef.h 78: */
/* C:\Program Files\Borland\CBuilder6\Include\windef.h 79: */
/* C:\Program Files\Borland\CBuilder6\Include\windef.h 80: */
/* C:\Program Files\Borland\CBuilder6\Include\windef.h 81: */
/* C:\Program Files\Borland\CBuilder6\Include\windef.h 82: */
/* C:\Program Files\Borland\CBuilder6\Include\windef.h 83: */
/* C:\Program Files\Borland\CBuilder6\Include\windef.h 84: */
/* C:\Program Files\Borland\CBuilder6\Include\windef.h 85: */
/* C:\Program Files\Borland\CBuilder6\Include\windef.h 86: */
/* C:\Program Files\Borland\CBuilder6\Include\windef.h 87: */
/* C:\Program Files\Borland\CBuilder6\Include\windef.h 88: */      
/* C:\Program Files\Borland\CBuilder6\Include\windef.h 89: */
/* C:\Program Files\Borland\CBuilder6\Include\windef.h 90: */
/* C:\Program Files\Borland\CBuilder6\Include\windef.h 91: */
/* C:\Program Files\Borland\CBuilder6\Include\windef.h 92: */
/* C:\Program Files\Borland\CBuilder6\Include\windef.h 93: */
/* C:\Program Files\Borland\CBuilder6\Include\windef.h 94: */  
/* C:\Program Files\Borland\CBuilder6\Include\windef.h 95: */
/* C:\Program Files\Borland\CBuilder6\Include\windef.h 96: */
/* C:\Program Files\Borland\CBuilder6\Include\windef.h 97: */
/* C:\Program Files\Borland\CBuilder6\Include\windef.h 98: */
/* C:\Program Files\Borland\CBuilder6\Include\windef.h 99: */
/* C:\Program Files\Borland\CBuilder6\Include\windef.h 100: */
/* C:\Program Files\Borland\CBuilder6\Include\windef.h 101: */
/* C:\Program Files\Borland\CBuilder6\Include\windef.h 102: */
/* C:\Program Files\Borland\CBuilder6\Include\windef.h 103: */
/* C:\Program Files\Borland\CBuilder6\Include\windef.h 104: */
/* C:\Program Files\Borland\CBuilder6\Include\windef.h 105: */
/* C:\Program Files\Borland\CBuilder6\Include\windef.h 106: */
/* C:\Program Files\Borland\CBuilder6\Include\windef.h 107: */
/* C:\Program Files\Borland\CBuilder6\Include\windef.h 108: */
/* C:\Program Files\Borland\CBuilder6\Include\windef.h 109: */
/* C:\Program Files\Borland\CBuilder6\Include\windef.h 110: */
/* C:\Program Files\Borland\CBuilder6\Include\windef.h 111: */
/* C:\Program Files\Borland\CBuilder6\Include\windef.h 112: */
/* C:\Program Files\Borland\CBuilder6\Include\windef.h 113: */
/* C:\Program Files\Borland\CBuilder6\Include\windef.h 114: */
/* C:\Program Files\Borland\CBuilder6\Include\windef.h 115: */
/* C:\Program Files\Borland\CBuilder6\Include\windef.h 116: */
/* C:\Program Files\Borland\CBuilder6\Include\windef.h 117: */    
/* C:\Program Files\Borland\CBuilder6\Include\windef.h 118: */
/* C:\Program Files\Borland\CBuilder6\Include\windef.h 119: */
/* C:\Program Files\Borland\CBuilder6\Include\windef.h 120: */
/* C:\Program Files\Borland\CBuilder6\Include\windef.h 121: */
/* C:\Program Files\Borland\CBuilder6\Include\windef.h 122: */
/* C:\Program Files\Borland\CBuilder6\Include\windef.h 123: */
/* C:\Program Files\Borland\CBuilder6\Include\windef.h 124: */
/* C:\Program Files\Borland\CBuilder6\Include\windef.h 125: */
/* C:\Program Files\Borland\CBuilder6\Include\windef.h 126: */
/* C:\Program Files\Borland\CBuilder6\Include\windef.h 127: */
/* C:\Program Files\Borland\CBuilder6\Include\windef.h 128: */
/* C:\Program Files\Borland\CBuilder6\Include\windef.h 129: */
/* C:\Program Files\Borland\CBuilder6\Include\windef.h 130: */
/* C:\Program Files\Borland\CBuilder6\Include\windef.h 131: */
/* C:\Program Files\Borland\CBuilder6\Include\windef.h 132: */
/* C:\Program Files\Borland\CBuilder6\Include\windef.h 133: */
/* C:\Program Files\Borland\CBuilder6\Include\windef.h 134: */
/* C:\Program Files\Borland\CBuilder6\Include\windef.h 135: */
/* C:\Program Files\Borland\CBuilder6\Include\windef.h 136: */
/* C:\Program Files\Borland\CBuilder6\Include\windef.h 137: */
/* C:\Program Files\Borland\CBuilder6\Include\windef.h 138: */
/* C:\Program Files\Borland\CBuilder6\Include\windef.h 139: */
/* C:\Program Files\Borland\CBuilder6\Include\windef.h 140: */
/* C:\Program Files\Borland\CBuilder6\Include\windef.h 141: */typedef unsigned long       DWORD;
/* C:\Program Files\Borland\CBuilder6\Include\windef.h 142: */typedef int                 BOOL;
/* C:\Program Files\Borland\CBuilder6\Include\windef.h 143: */typedef unsigned char       BYTE;
/* C:\Program Files\Borland\CBuilder6\Include\windef.h 144: */typedef unsigned short      WORD;
/* C:\Program Files\Borland\CBuilder6\Include\windef.h 145: */typedef float               FLOAT;
/* C:\Program Files\Borland\CBuilder6\Include\windef.h 146: */typedef FLOAT               *PFLOAT;
/* C:\Program Files\Borland\CBuilder6\Include\windef.h 147: */typedef BOOL            *PBOOL;
/* C:\Program Files\Borland\CBuilder6\Include\windef.h 148: */typedef BOOL             *LPBOOL;
/* C:\Program Files\Borland\CBuilder6\Include\windef.h 149: */typedef BYTE            *PBYTE;
/* C:\Program Files\Borland\CBuilder6\Include\windef.h 150: */typedef BYTE             *LPBYTE;
/* C:\Program Files\Borland\CBuilder6\Include\windef.h 151: */typedef int             *PINT;
/* C:\Program Files\Borland\CBuilder6\Include\windef.h 152: */typedef int              *LPINT;
/* C:\Program Files\Borland\CBuilder6\Include\windef.h 153: */typedef WORD            *PWORD;
/* C:\Program Files\Borland\CBuilder6\Include\windef.h 154: */typedef WORD             *LPWORD;
/* C:\Program Files\Borland\CBuilder6\Include\windef.h 155: */typedef long             *LPLONG;
/* C:\Program Files\Borland\CBuilder6\Include\windef.h 156: */typedef DWORD           *PDWORD;
/* C:\Program Files\Borland\CBuilder6\Include\windef.h 157: */typedef DWORD            *LPDWORD;
/* C:\Program Files\Borland\CBuilder6\Include\windef.h 158: */typedef void             *LPVOID;
/* C:\Program Files\Borland\CBuilder6\Include\windef.h 159: */typedef const void       *LPCVOID;
/* C:\Program Files\Borland\CBuilder6\Include\windef.h 160: */
/* C:\Program Files\Borland\CBuilder6\Include\windef.h 161: */typedef int                 INT;
/* C:\Program Files\Borland\CBuilder6\Include\windef.h 162: */typedef unsigned int        UINT;
/* C:\Program Files\Borland\CBuilder6\Include\windef.h 163: */typedef unsigned int        *PUINT;
/* C:\Program Files\Borland\CBuilder6\Include\windef.h 164: */
/* C:\Program Files\Borland\CBuilder6\Include\windef.h 165: */
/* C:\Program Files\Borland\CBuilder6\Include\windef.h 166: */

/* C:\Program Files\Borland\CBuilder6\Include\winnt.h 1: */

/* C:\Program Files\Borland\CBuilder6\Include\winnt.h 2: */
/* C:\Program Files\Borland\CBuilder6\Include\winnt.h 3: */
/* C:\Program Files\Borland\CBuilder6\Include\winnt.h 4: */
/* C:\Program Files\Borland\CBuilder6\Include\winnt.h 5: */
/* C:\Program Files\Borland\CBuilder6\Include\winnt.h 6: */
/* C:\Program Files\Borland\CBuilder6\Include\winnt.h 7: */
/* C:\Program Files\Borland\CBuilder6\Include\winnt.h 8: */
/* C:\Program Files\Borland\CBuilder6\Include\winnt.h 9: */
/* C:\Program Files\Borland\CBuilder6\Include\winnt.h 10: */
/* C:\Program Files\Borland\CBuilder6\Include\winnt.h 11: */
/* C:\Program Files\Borland\CBuilder6\Include\winnt.h 12: */
/* C:\Program Files\Borland\CBuilder6\Include\winnt.h 13: */
/* C:\Program Files\Borland\CBuilder6\Include\winnt.h 14: */
/* C:\Program Files\Borland\CBuilder6\Include\winnt.h 15: */
/* C:\Program Files\Borland\CBuilder6\Include\winnt.h 16: */
/* C:\Program Files\Borland\CBuilder6\Include\winnt.h 17: */

/* C:\Program Files\Borland\CBuilder6\Include\winnt.h 18: */

/* C:\Program Files\Borland\CBuilder6\Include\winnt.h 19: */
/* C:\Program Files\Borland\CBuilder6\Include\winnt.h 20: */
/* C:\Program Files\Borland\CBuilder6\Include\winnt.h 21: */
/* C:\Program Files\Borland\CBuilder6\Include\winnt.h 22: */extern "C" {
/* C:\Program Files\Borland\CBuilder6\Include\winnt.h 23: */
/* C:\Program Files\Borland\CBuilder6\Include\winnt.h 24: */
/* C:\Program Files\Borland\CBuilder6\Include\winnt.h 25: */

/* C:\Program Files\Borland\CBuilder6\Include\ctype.h 1: */

/* C:\Program Files\Borland\CBuilder6\Include\ctype.h 2: */
/* C:\Program Files\Borland\CBuilder6\Include\ctype.h 3: */
/* C:\Program Files\Borland\CBuilder6\Include\ctype.h 4: */
/* C:\Program Files\Borland\CBuilder6\Include\ctype.h 5: */
/* C:\Program Files\Borland\CBuilder6\Include\ctype.h 6: */

/* C:\Program Files\Borland\CBuilder6\Include\ctype.h 7: */

/* C:\Program Files\Borland\CBuilder6\Include\ctype.h 8: */
/* C:\Program Files\Borland\CBuilder6\Include\ctype.h 9: */
/* C:\Program Files\Borland\CBuilder6\Include\ctype.h 10: */
/* C:\Program Files\Borland\CBuilder6\Include\ctype.h 11: */
/* C:\Program Files\Borland\CBuilder6\Include\ctype.h 12: */
/* C:\Program Files\Borland\CBuilder6\Include\ctype.h 13: */
/* C:\Program Files\Borland\CBuilder6\Include\ctype.h 14: */

/* C:\Program Files\Borland\CBuilder6\Include\ctype.h 15: */

/* C:\Program Files\Borland\CBuilder6\Include\ctype.h 16: */

/* C:\Program Files\Borland\CBuilder6\Include\ctype.h 17: */

/* C:\Program Files\Borland\CBuilder6\Include\ctype.h 18: */
/* C:\Program Files\Borland\CBuilder6\Include\ctype.h 19: */
/* C:\Program Files\Borland\CBuilder6\Include\ctype.h 20: */
/* C:\Program Files\Borland\CBuilder6\Include\ctype.h 21: */
/* C:\Program Files\Borland\CBuilder6\Include\ctype.h 22: */

/* C:\Program Files\Borland\CBuilder6\Include\_stddef.h 1: */

/* C:\Program Files\Borland\CBuilder6\Include\_stddef.h 2: */
/* C:\Program Files\Borland\CBuilder6\Include\_stddef.h 3: */
/* C:\Program Files\Borland\CBuilder6\Include\_stddef.h 4: */
/* C:\Program Files\Borland\CBuilder6\Include\_stddef.h 5: */
/* C:\Program Files\Borland\CBuilder6\Include\_stddef.h 6: */

/* C:\Program Files\Borland\CBuilder6\Include\_stddef.h 7: */

/* C:\Program Files\Borland\CBuilder6\Include\_stddef.h 8: */
/* C:\Program Files\Borland\CBuilder6\Include\_stddef.h 9: */
/* C:\Program Files\Borland\CBuilder6\Include\_stddef.h 10: */
/* C:\Program Files\Borland\CBuilder6\Include\_stddef.h 11: */
/* C:\Program Files\Borland\CBuilder6\Include\_stddef.h 12: */
/* C:\Program Files\Borland\CBuilder6\Include\_stddef.h 13: */
/* C:\Program Files\Borland\CBuilder6\Include\_stddef.h 14: */

/* C:\Program Files\Borland\CBuilder6\Include\_stddef.h 15: */

/* C:\Program Files\Borland\CBuilder6\Include\_stddef.h 16: */

/* C:\Program Files\Borland\CBuilder6\Include\_stddef.h 17: */

/* C:\Program Files\Borland\CBuilder6\Include\_stddef.h 18: */

/* C:\Program Files\Borland\CBuilder6\Include\_stddef.h 19: */
/* C:\Program Files\Borland\CBuilder6\Include\_stddef.h 20: */
/* C:\Program Files\Borland\CBuilder6\Include\_stddef.h 21: */
/* C:\Program Files\Borland\CBuilder6\Include\_stddef.h 22: */
/* C:\Program Files\Borland\CBuilder6\Include\_stddef.h 23: */
/* C:\Program Files\Borland\CBuilder6\Include\_stddef.h 24: */
/* C:\Program Files\Borland\CBuilder6\Include\_stddef.h 25: */
/* C:\Program Files\Borland\CBuilder6\Include\_stddef.h 26: */
/* C:\Program Files\Borland\CBuilder6\Include\_stddef.h 27: */
/* C:\Program Files\Borland\CBuilder6\Include\_stddef.h 28: */
/* C:\Program Files\Borland\CBuilder6\Include\_stddef.h 29: */
/* C:\Program Files\Borland\CBuilder6\Include\_stddef.h 30: */
/* C:\Program Files\Borland\CBuilder6\Include\_stddef.h 31: */
/* C:\Program Files\Borland\CBuilder6\Include\_stddef.h 32: */
/* C:\Program Files\Borland\CBuilder6\Include\_stddef.h 33: */
/* C:\Program Files\Borland\CBuilder6\Include\_stddef.h 34: */
/* C:\Program Files\Borland\CBuilder6\Include\_stddef.h 35: */
/* C:\Program Files\Borland\CBuilder6\Include\_stddef.h 36: */
/* C:\Program Files\Borland\CBuilder6\Include\_stddef.h 37: */
/* C:\Program Files\Borland\CBuilder6\Include\_stddef.h 38: */
/* C:\Program Files\Borland\CBuilder6\Include\_stddef.h 39: */
/* C:\Program Files\Borland\CBuilder6\Include\_stddef.h 40: */
/* C:\Program Files\Borland\CBuilder6\Include\_stddef.h 41: */
/* C:\Program Files\Borland\CBuilder6\Include\_stddef.h 42: */
/* C:\Program Files\Borland\CBuilder6\Include\_stddef.h 43: */
/* C:\Program Files\Borland\CBuilder6\Include\_stddef.h 44: */
/* C:\Program Files\Borland\CBuilder6\Include\_stddef.h 45: */
/* C:\Program Files\Borland\CBuilder6\Include\_stddef.h 46: */
/* C:\Program Files\Borland\CBuilder6\Include\_stddef.h 47: */
/* C:\Program Files\Borland\CBuilder6\Include\_stddef.h 48: */
/* C:\Program Files\Borland\CBuilder6\Include\_stddef.h 49: */
/* C:\Program Files\Borland\CBuilder6\Include\_stddef.h 50: */
/* C:\Program Files\Borland\CBuilder6\Include\_stddef.h 51: */
/* C:\Program Files\Borland\CBuilder6\Include\_stddef.h 52: */
/* C:\Program Files\Borland\CBuilder6\Include\_stddef.h 53: */
/* C:\Program Files\Borland\CBuilder6\Include\_stddef.h 54: */
/* C:\Program Files\Borland\CBuilder6\Include\_stddef.h 55: */
/* C:\Program Files\Borland\CBuilder6\Include\_stddef.h 56: */
/* C:\Program Files\Borland\CBuilder6\Include\_stddef.h 57: */
/* C:\Program Files\Borland\CBuilder6\Include\_stddef.h 58: */
/* C:\Program Files\Borland\CBuilder6\Include\_stddef.h 59: */
/* C:\Program Files\Borland\CBuilder6\Include\_stddef.h 60: */
/* C:\Program Files\Borland\CBuilder6\Include\_stddef.h 61: */
/* C:\Program Files\Borland\CBuilder6\Include\_stddef.h 62: */
/* C:\Program Files\Borland\CBuilder6\Include\_stddef.h 63: */
/* C:\Program Files\Borland\CBuilder6\Include\_stddef.h 64: */
/* C:\Program Files\Borland\CBuilder6\Include\_stddef.h 65: */
/* C:\Program Files\Borland\CBuilder6\Include\_stddef.h 66: */
/* C:\Program Files\Borland\CBuilder6\Include\_stddef.h 67: */
/* C:\Program Files\Borland\CBuilder6\Include\_stddef.h 68: */
/* C:\Program Files\Borland\CBuilder6\Include\_stddef.h 69: */
/* C:\Program Files\Borland\CBuilder6\Include\_stddef.h 70: */
/* C:\Program Files\Borland\CBuilder6\Include\_stddef.h 71: */
/* C:\Program Files\Borland\CBuilder6\Include\_stddef.h 72: */
/* C:\Program Files\Borland\CBuilder6\Include\_stddef.h 73: */
/* C:\Program Files\Borland\CBuilder6\Include\_stddef.h 74: */
/* C:\Program Files\Borland\CBuilder6\Include\_stddef.h 75: */
/* C:\Program Files\Borland\CBuilder6\Include\_stddef.h 76: */
/* C:\Program Files\Borland\CBuilder6\Include\_stddef.h 77: */
/* C:\Program Files\Borland\CBuilder6\Include\_stddef.h 78: */
/* C:\Program Files\Borland\CBuilder6\Include\_stddef.h 79: */
/* C:\Program Files\Borland\CBuilder6\Include\_stddef.h 80: */
/* C:\Program Files\Borland\CBuilder6\Include\_stddef.h 81: */
/* C:\Program Files\Borland\CBuilder6\Include\_stddef.h 82: */
/* C:\Program Files\Borland\CBuilder6\Include\_stddef.h 83: */
/* C:\Program Files\Borland\CBuilder6\Include\_stddef.h 84: */
/* C:\Program Files\Borland\CBuilder6\Include\_stddef.h 85: */
/* C:\Program Files\Borland\CBuilder6\Include\_stddef.h 86: */
/* C:\Program Files\Borland\CBuilder6\Include\_stddef.h 87: */
/* C:\Program Files\Borland\CBuilder6\Include\_stddef.h 88: */
/* C:\Program Files\Borland\CBuilder6\Include\_stddef.h 89: */
/* C:\Program Files\Borland\CBuilder6\Include\_stddef.h 90: */
/* C:\Program Files\Borland\CBuilder6\Include\_stddef.h 91: */
/* C:\Program Files\Borland\CBuilder6\Include\_stddef.h 92: */
/* C:\Program Files\Borland\CBuilder6\Include\_stddef.h 93: */
/* C:\Program Files\Borland\CBuilder6\Include\_stddef.h 94: */
/* C:\Program Files\Borland\CBuilder6\Include\_stddef.h 95: */
/* C:\Program Files\Borland\CBuilder6\Include\_stddef.h 96: */
/* C:\Program Files\Borland\CBuilder6\Include\_stddef.h 97: */
/* C:\Program Files\Borland\CBuilder6\Include\_stddef.h 98: */
/* C:\Program Files\Borland\CBuilder6\Include\_stddef.h 99: */
/* C:\Program Files\Borland\CBuilder6\Include\_stddef.h 100: */
/* C:\Program Files\Borland\CBuilder6\Include\_stddef.h 101: */
/* C:\Program Files\Borland\CBuilder6\Include\_stddef.h 102: */
/* C:\Program Files\Borland\CBuilder6\Include\_stddef.h 103: */
/* C:\Program Files\Borland\CBuilder6\Include\_stddef.h 104: */
/* C:\Program Files\Borland\CBuilder6\Include\_stddef.h 105: */
/* C:\Program Files\Borland\CBuilder6\Include\_stddef.h 106: */
/* C:\Program Files\Borland\CBuilder6\Include\_stddef.h 107: */
/* C:\Program Files\Borland\CBuilder6\Include\_stddef.h 108: */
/* C:\Program Files\Borland\CBuilder6\Include\_stddef.h 109: */
/* C:\Program Files\Borland\CBuilder6\Include\_stddef.h 110: */
/* C:\Program Files\Borland\CBuilder6\Include\_stddef.h 111: */
/* C:\Program Files\Borland\CBuilder6\Include\_stddef.h 112: */
/* C:\Program Files\Borland\CBuilder6\Include\_stddef.h 113: */
/* C:\Program Files\Borland\CBuilder6\Include\_stddef.h 114: */
/* C:\Program Files\Borland\CBuilder6\Include\_stddef.h 115: */
/* C:\Program Files\Borland\CBuilder6\Include\_stddef.h 116: */
/* C:\Program Files\Borland\CBuilder6\Include\_stddef.h 117: */
/* C:\Program Files\Borland\CBuilder6\Include\_stddef.h 118: */
/* C:\Program Files\Borland\CBuilder6\Include\_stddef.h 119: */
/* C:\Program Files\Borland\CBuilder6\Include\_stddef.h 120: */
/* C:\Program Files\Borland\CBuilder6\Include\_stddef.h 121: */
/* C:\Program Files\Borland\CBuilder6\Include\_stddef.h 122: */
/* C:\Program Files\Borland\CBuilder6\Include\_stddef.h 123: */
/* C:\Program Files\Borland\CBuilder6\Include\_stddef.h 124: */
/* C:\Program Files\Borland\CBuilder6\Include\_stddef.h 125: */
/* C:\Program Files\Borland\CBuilder6\Include\_stddef.h 126: */
/* C:\Program Files\Borland\CBuilder6\Include\_stddef.h 127: */
/* C:\Program Files\Borland\CBuilder6\Include\_stddef.h 128: */
/* C:\Program Files\Borland\CBuilder6\Include\_stddef.h 129: */
/* C:\Program Files\Borland\CBuilder6\Include\_stddef.h 130: */    
/* C:\Program Files\Borland\CBuilder6\Include\_stddef.h 131: */
/* C:\Program Files\Borland\CBuilder6\Include\_stddef.h 132: */
/* C:\Program Files\Borland\CBuilder6\Include\_stddef.h 133: */
/* C:\Program Files\Borland\CBuilder6\Include\_stddef.h 134: */
/* C:\Program Files\Borland\CBuilder6\Include\_stddef.h 135: */
/* C:\Program Files\Borland\CBuilder6\Include\_stddef.h 136: */
/* C:\Program Files\Borland\CBuilder6\Include\_stddef.h 137: */
/* C:\Program Files\Borland\CBuilder6\Include\_stddef.h 138: */
/* C:\Program Files\Borland\CBuilder6\Include\_stddef.h 139: */
/* C:\Program Files\Borland\CBuilder6\Include\ctype.h 23: */
/* C:\Program Files\Borland\CBuilder6\Include\ctype.h 24: */
/* C:\Program Files\Borland\CBuilder6\Include\ctype.h 25: */
/* C:\Program Files\Borland\CBuilder6\Include\ctype.h 26: */

/* C:\Program Files\Borland\CBuilder6\Include\mbctype.h 1: */

/* C:\Program Files\Borland\CBuilder6\Include\mbctype.h 2: */
/* C:\Program Files\Borland\CBuilder6\Include\mbctype.h 3: */
/* C:\Program Files\Borland\CBuilder6\Include\mbctype.h 4: */
/* C:\Program Files\Borland\CBuilder6\Include\mbctype.h 5: */
/* C:\Program Files\Borland\CBuilder6\Include\mbctype.h 6: */

/* C:\Program Files\Borland\CBuilder6\Include\mbctype.h 7: */

/* C:\Program Files\Borland\CBuilder6\Include\mbctype.h 8: */
/* C:\Program Files\Borland\CBuilder6\Include\mbctype.h 9: */
/* C:\Program Files\Borland\CBuilder6\Include\mbctype.h 10: */
/* C:\Program Files\Borland\CBuilder6\Include\mbctype.h 11: */
/* C:\Program Files\Borland\CBuilder6\Include\mbctype.h 12: */
/* C:\Program Files\Borland\CBuilder6\Include\mbctype.h 13: */
/* C:\Program Files\Borland\CBuilder6\Include\mbctype.h 14: */

/* C:\Program Files\Borland\CBuilder6\Include\mbctype.h 15: */

/* C:\Program Files\Borland\CBuilder6\Include\mbctype.h 16: */

/* C:\Program Files\Borland\CBuilder6\Include\mbctype.h 17: */

/* C:\Program Files\Borland\CBuilder6\Include\mbctype.h 18: */
/* C:\Program Files\Borland\CBuilder6\Include\mbctype.h 19: */
/* C:\Program Files\Borland\CBuilder6\Include\mbctype.h 20: */
/* C:\Program Files\Borland\CBuilder6\Include\mbctype.h 21: */

/* C:\Program Files\Borland\CBuilder6\Include\_stddef.h 1: */

/* C:\Program Files\Borland\CBuilder6\Include\_stddef.h 2: */
/* C:\Program Files\Borland\CBuilder6\Include\_stddef.h 3: */
/* C:\Program Files\Borland\CBuilder6\Include\_stddef.h 4: */
/* C:\Program Files\Borland\CBuilder6\Include\_stddef.h 5: */
/* C:\Program Files\Borland\CBuilder6\Include\_stddef.h 6: */

/* C:\Program Files\Borland\CBuilder6\Include\_stddef.h 7: */

/* C:\Program Files\Borland\CBuilder6\Include\_stddef.h 8: */
/* C:\Program Files\Borland\CBuilder6\Include\_stddef.h 9: */
/* C:\Program Files\Borland\CBuilder6\Include\_stddef.h 10: */
/* C:\Program Files\Borland\CBuilder6\Include\_stddef.h 11: */
/* C:\Program Files\Borland\CBuilder6\Include\_stddef.h 12: */
/* C:\Program Files\Borland\CBuilder6\Include\_stddef.h 13: */
/* C:\Program Files\Borland\CBuilder6\Include\_stddef.h 14: */

/* C:\Program Files\Borland\CBuilder6\Include\_stddef.h 15: */

/* C:\Program Files\Borland\CBuilder6\Include\_stddef.h 16: */

/* C:\Program Files\Borland\CBuilder6\Include\_stddef.h 17: */

/* C:\Program Files\Borland\CBuilder6\Include\_stddef.h 18: */

/* C:\Program Files\Borland\CBuilder6\Include\_stddef.h 19: */
/* C:\Program Files\Borland\CBuilder6\Include\_stddef.h 20: */
/* C:\Program Files\Borland\CBuilder6\Include\_stddef.h 21: */
/* C:\Program Files\Borland\CBuilder6\Include\_stddef.h 22: */
/* C:\Program Files\Borland\CBuilder6\Include\_stddef.h 23: */
/* C:\Program Files\Borland\CBuilder6\Include\_stddef.h 24: */
/* C:\Program Files\Borland\CBuilder6\Include\_stddef.h 25: */
/* C:\Program Files\Borland\CBuilder6\Include\_stddef.h 26: */
/* C:\Program Files\Borland\CBuilder6\Include\_stddef.h 27: */
/* C:\Program Files\Borland\CBuilder6\Include\_stddef.h 28: */
/* C:\Program Files\Borland\CBuilder6\Include\_stddef.h 29: */
/* C:\Program Files\Borland\CBuilder6\Include\_stddef.h 30: */
/* C:\Program Files\Borland\CBuilder6\Include\_stddef.h 31: */
/* C:\Program Files\Borland\CBuilder6\Include\_stddef.h 32: */
/* C:\Program Files\Borland\CBuilder6\Include\_stddef.h 33: */
/* C:\Program Files\Borland\CBuilder6\Include\_stddef.h 34: */
/* C:\Program Files\Borland\CBuilder6\Include\_stddef.h 35: */
/* C:\Program Files\Borland\CBuilder6\Include\_stddef.h 36: */
/* C:\Program Files\Borland\CBuilder6\Include\_stddef.h 37: */
/* C:\Program Files\Borland\CBuilder6\Include\_stddef.h 38: */
/* C:\Program Files\Borland\CBuilder6\Include\_stddef.h 39: */
/* C:\Program Files\Borland\CBuilder6\Include\_stddef.h 40: */
/* C:\Program Files\Borland\CBuilder6\Include\_stddef.h 41: */
/* C:\Program Files\Borland\CBuilder6\Include\_stddef.h 42: */
/* C:\Program Files\Borland\CBuilder6\Include\_stddef.h 43: */
/* C:\Program Files\Borland\CBuilder6\Include\_stddef.h 44: */
/* C:\Program Files\Borland\CBuilder6\Include\_stddef.h 45: */
/* C:\Program Files\Borland\CBuilder6\Include\_stddef.h 46: */
/* C:\Program Files\Borland\CBuilder6\Include\_stddef.h 47: */
/* C:\Program Files\Borland\CBuilder6\Include\_stddef.h 48: */
/* C:\Program Files\Borland\CBuilder6\Include\_stddef.h 49: */
/* C:\Program Files\Borland\CBuilder6\Include\_stddef.h 50: */
/* C:\Program Files\Borland\CBuilder6\Include\_stddef.h 51: */
/* C:\Program Files\Borland\CBuilder6\Include\_stddef.h 52: */
/* C:\Program Files\Borland\CBuilder6\Include\_stddef.h 53: */
/* C:\Program Files\Borland\CBuilder6\Include\_stddef.h 54: */
/* C:\Program Files\Borland\CBuilder6\Include\_stddef.h 55: */
/* C:\Program Files\Borland\CBuilder6\Include\_stddef.h 56: */
/* C:\Program Files\Borland\CBuilder6\Include\_stddef.h 57: */
/* C:\Program Files\Borland\CBuilder6\Include\_stddef.h 58: */
/* C:\Program Files\Borland\CBuilder6\Include\_stddef.h 59: */
/* C:\Program Files\Borland\CBuilder6\Include\_stddef.h 60: */
/* C:\Program Files\Borland\CBuilder6\Include\_stddef.h 61: */
/* C:\Program Files\Borland\CBuilder6\Include\_stddef.h 62: */
/* C:\Program Files\Borland\CBuilder6\Include\_stddef.h 63: */
/* C:\Program Files\Borland\CBuilder6\Include\_stddef.h 64: */
/* C:\Program Files\Borland\CBuilder6\Include\_stddef.h 65: */
/* C:\Program Files\Borland\CBuilder6\Include\_stddef.h 66: */
/* C:\Program Files\Borland\CBuilder6\Include\_stddef.h 67: */
/* C:\Program Files\Borland\CBuilder6\Include\_stddef.h 68: */
/* C:\Program Files\Borland\CBuilder6\Include\_stddef.h 69: */
/* C:\Program Files\Borland\CBuilder6\Include\_stddef.h 70: */
/* C:\Program Files\Borland\CBuilder6\Include\_stddef.h 71: */
/* C:\Program Files\Borland\CBuilder6\Include\_stddef.h 72: */
/* C:\Program Files\Borland\CBuilder6\Include\_stddef.h 73: */
/* C:\Program Files\Borland\CBuilder6\Include\_stddef.h 74: */
/* C:\Program Files\Borland\CBuilder6\Include\_stddef.h 75: */
/* C:\Program Files\Borland\CBuilder6\Include\_stddef.h 76: */
/* C:\Program Files\Borland\CBuilder6\Include\_stddef.h 77: */
/* C:\Program Files\Borland\CBuilder6\Include\_stddef.h 78: */
/* C:\Program Files\Borland\CBuilder6\Include\_stddef.h 79: */
/* C:\Program Files\Borland\CBuilder6\Include\_stddef.h 80: */
/* C:\Program Files\Borland\CBuilder6\Include\_stddef.h 81: */
/* C:\Program Files\Borland\CBuilder6\Include\_stddef.h 82: */
/* C:\Program Files\Borland\CBuilder6\Include\_stddef.h 83: */
/* C:\Program Files\Borland\CBuilder6\Include\_stddef.h 84: */
/* C:\Program Files\Borland\CBuilder6\Include\_stddef.h 85: */
/* C:\Program Files\Borland\CBuilder6\Include\_stddef.h 86: */
/* C:\Program Files\Borland\CBuilder6\Include\_stddef.h 87: */
/* C:\Program Files\Borland\CBuilder6\Include\_stddef.h 88: */
/* C:\Program Files\Borland\CBuilder6\Include\_stddef.h 89: */
/* C:\Program Files\Borland\CBuilder6\Include\_stddef.h 90: */
/* C:\Program Files\Borland\CBuilder6\Include\_stddef.h 91: */
/* C:\Program Files\Borland\CBuilder6\Include\_stddef.h 92: */
/* C:\Program Files\Borland\CBuilder6\Include\_stddef.h 93: */
/* C:\Program Files\Borland\CBuilder6\Include\_stddef.h 94: */
/* C:\Program Files\Borland\CBuilder6\Include\_stddef.h 95: */
/* C:\Program Files\Borland\CBuilder6\Include\_stddef.h 96: */
/* C:\Program Files\Borland\CBuilder6\Include\_stddef.h 97: */
/* C:\Program Files\Borland\CBuilder6\Include\_stddef.h 98: */
/* C:\Program Files\Borland\CBuilder6\Include\_stddef.h 99: */
/* C:\Program Files\Borland\CBuilder6\Include\_stddef.h 100: */
/* C:\Program Files\Borland\CBuilder6\Include\_stddef.h 101: */
/* C:\Program Files\Borland\CBuilder6\Include\_stddef.h 102: */
/* C:\Program Files\Borland\CBuilder6\Include\_stddef.h 103: */
/* C:\Program Files\Borland\CBuilder6\Include\_stddef.h 104: */
/* C:\Program Files\Borland\CBuilder6\Include\_stddef.h 105: */
/* C:\Program Files\Borland\CBuilder6\Include\_stddef.h 106: */
/* C:\Program Files\Borland\CBuilder6\Include\_stddef.h 107: */
/* C:\Program Files\Borland\CBuilder6\Include\_stddef.h 108: */
/* C:\Program Files\Borland\CBuilder6\Include\_stddef.h 109: */
/* C:\Program Files\Borland\CBuilder6\Include\_stddef.h 110: */
/* C:\Program Files\Borland\CBuilder6\Include\_stddef.h 111: */
/* C:\Program Files\Borland\CBuilder6\Include\_stddef.h 112: */
/* C:\Program Files\Borland\CBuilder6\Include\_stddef.h 113: */
/* C:\Program Files\Borland\CBuilder6\Include\_stddef.h 114: */
/* C:\Program Files\Borland\CBuilder6\Include\_stddef.h 115: */
/* C:\Program Files\Borland\CBuilder6\Include\_stddef.h 116: */
/* C:\Program Files\Borland\CBuilder6\Include\_stddef.h 117: */
/* C:\Program Files\Borland\CBuilder6\Include\_stddef.h 118: */
/* C:\Program Files\Borland\CBuilder6\Include\_stddef.h 119: */
/* C:\Program Files\Borland\CBuilder6\Include\_stddef.h 120: */
/* C:\Program Files\Borland\CBuilder6\Include\_stddef.h 121: */
/* C:\Program Files\Borland\CBuilder6\Include\_stddef.h 122: */
/* C:\Program Files\Borland\CBuilder6\Include\_stddef.h 123: */
/* C:\Program Files\Borland\CBuilder6\Include\_stddef.h 124: */
/* C:\Program Files\Borland\CBuilder6\Include\_stddef.h 125: */
/* C:\Program Files\Borland\CBuilder6\Include\_stddef.h 126: */
/* C:\Program Files\Borland\CBuilder6\Include\_stddef.h 127: */
/* C:\Program Files\Borland\CBuilder6\Include\_stddef.h 128: */
/* C:\Program Files\Borland\CBuilder6\Include\_stddef.h 129: */
/* C:\Program Files\Borland\CBuilder6\Include\_stddef.h 130: */    
/* C:\Program Files\Borland\CBuilder6\Include\_stddef.h 131: */
/* C:\Program Files\Borland\CBuilder6\Include\_stddef.h 132: */
/* C:\Program Files\Borland\CBuilder6\Include\_stddef.h 133: */
/* C:\Program Files\Borland\CBuilder6\Include\_stddef.h 134: */
/* C:\Program Files\Borland\CBuilder6\Include\_stddef.h 135: */
/* C:\Program Files\Borland\CBuilder6\Include\_stddef.h 136: */
/* C:\Program Files\Borland\CBuilder6\Include\_stddef.h 137: */
/* C:\Program Files\Borland\CBuilder6\Include\_stddef.h 138: */
/* C:\Program Files\Borland\CBuilder6\Include\_stddef.h 139: */
/* C:\Program Files\Borland\CBuilder6\Include\mbctype.h 22: */
/* C:\Program Files\Borland\CBuilder6\Include\mbctype.h 23: */
/* C:\Program Files\Borland\CBuilder6\Include\mbctype.h 24: */
/* C:\Program Files\Borland\CBuilder6\Include\mbctype.h 25: */
/* C:\Program Files\Borland\CBuilder6\Include\mbctype.h 26: */
/* C:\Program Files\Borland\CBuilder6\Include\mbctype.h 27: */
/* C:\Program Files\Borland\CBuilder6\Include\mbctype.h 28: */
/* C:\Program Files\Borland\CBuilder6\Include\mbctype.h 29: */
/* C:\Program Files\Borland\CBuilder6\Include\mbctype.h 30: */
/* C:\Program Files\Borland\CBuilder6\Include\mbctype.h 31: */
/* C:\Program Files\Borland\CBuilder6\Include\mbctype.h 32: */extern unsigned char __cdecl  _mbctype[];    
/* C:\Program Files\Borland\CBuilder6\Include\mbctype.h 33: */
/* C:\Program Files\Borland\CBuilder6\Include\mbctype.h 34: */
/* C:\Program Files\Borland\CBuilder6\Include\mbctype.h 35: */
/* C:\Program Files\Borland\CBuilder6\Include\mbctype.h 36: */
/* C:\Program Files\Borland\CBuilder6\Include\mbctype.h 37: */
/* C:\Program Files\Borland\CBuilder6\Include\mbctype.h 38: */
/* C:\Program Files\Borland\CBuilder6\Include\mbctype.h 39: */
/* C:\Program Files\Borland\CBuilder6\Include\mbctype.h 40: */
/* C:\Program Files\Borland\CBuilder6\Include\mbctype.h 41: */
/* C:\Program Files\Borland\CBuilder6\Include\mbctype.h 42: */
/* C:\Program Files\Borland\CBuilder6\Include\mbctype.h 43: */
/* C:\Program Files\Borland\CBuilder6\Include\mbctype.h 44: */
/* C:\Program Files\Borland\CBuilder6\Include\mbctype.h 45: */
/* C:\Program Files\Borland\CBuilder6\Include\mbctype.h 46: */
/* C:\Program Files\Borland\CBuilder6\Include\mbctype.h 47: */
/* C:\Program Files\Borland\CBuilder6\Include\mbctype.h 48: */
/* C:\Program Files\Borland\CBuilder6\Include\mbctype.h 49: */
/* C:\Program Files\Borland\CBuilder6\Include\mbctype.h 50: */extern "C" {
/* C:\Program Files\Borland\CBuilder6\Include\mbctype.h 51: */
/* C:\Program Files\Borland\CBuilder6\Include\mbctype.h 52: */
/* C:\Program Files\Borland\CBuilder6\Include\mbctype.h 53: */int __cdecl  _setmbcp(int newCodePage);
/* C:\Program Files\Borland\CBuilder6\Include\mbctype.h 54: */int __cdecl  _getmbcp(void);
/* C:\Program Files\Borland\CBuilder6\Include\mbctype.h 55: */
/* C:\Program Files\Borland\CBuilder6\Include\mbctype.h 56: */int __cdecl _ismbbkalpha(unsigned int __c);
/* C:\Program Files\Borland\CBuilder6\Include\mbctype.h 57: */int __cdecl _ismbbkpunct(unsigned int __c);
/* C:\Program Files\Borland\CBuilder6\Include\mbctype.h 58: */int __cdecl _ismbbkana  (unsigned int __c);
/* C:\Program Files\Borland\CBuilder6\Include\mbctype.h 59: */int __cdecl _ismbbalpha (unsigned int __c);
/* C:\Program Files\Borland\CBuilder6\Include\mbctype.h 60: */int __cdecl _ismbbpunct (unsigned int __c);
/* C:\Program Files\Borland\CBuilder6\Include\mbctype.h 61: */int __cdecl _ismbbalnum (unsigned int __c);
/* C:\Program Files\Borland\CBuilder6\Include\mbctype.h 62: */int __cdecl _ismbbprint (unsigned int __c);
/* C:\Program Files\Borland\CBuilder6\Include\mbctype.h 63: */int __cdecl _ismbbgraph (unsigned int __c);
/* C:\Program Files\Borland\CBuilder6\Include\mbctype.h 64: */
/* C:\Program Files\Borland\CBuilder6\Include\mbctype.h 65: */
/* C:\Program Files\Borland\CBuilder6\Include\mbctype.h 66: */
/* C:\Program Files\Borland\CBuilder6\Include\mbctype.h 67: */int __cdecl _ismbblead  (unsigned int __c);
/* C:\Program Files\Borland\CBuilder6\Include\mbctype.h 68: */int __cdecl _ismbbtrail (unsigned int __c);
/* C:\Program Files\Borland\CBuilder6\Include\mbctype.h 69: */int __cdecl _ismbslead  (const unsigned char  *__s1, const unsigned char  *__s2);
/* C:\Program Files\Borland\CBuilder6\Include\mbctype.h 70: */int __cdecl _ismbstrail (const unsigned char  *__s1, const unsigned char  *__s2);
/* C:\Program Files\Borland\CBuilder6\Include\mbctype.h 71: */
/* C:\Program Files\Borland\CBuilder6\Include\mbctype.h 72: */
/* C:\Program Files\Borland\CBuilder6\Include\mbctype.h 73: */
/* C:\Program Files\Borland\CBuilder6\Include\mbctype.h 74: */}
/* C:\Program Files\Borland\CBuilder6\Include\mbctype.h 75: */
/* C:\Program Files\Borland\CBuilder6\Include\mbctype.h 76: */
/* C:\Program Files\Borland\CBuilder6\Include\mbctype.h 77: */
/* C:\Program Files\Borland\CBuilder6\Include\mbctype.h 78: */
/* C:\Program Files\Borland\CBuilder6\Include\mbctype.h 79: */
/* C:\Program Files\Borland\CBuilder6\Include\mbctype.h 80: */
/* C:\Program Files\Borland\CBuilder6\Include\mbctype.h 81: */
/* C:\Program Files\Borland\CBuilder6\Include\mbctype.h 82: */
/* C:\Program Files\Borland\CBuilder6\Include\mbctype.h 83: */
/* C:\Program Files\Borland\CBuilder6\Include\mbctype.h 84: */
/* C:\Program Files\Borland\CBuilder6\Include\mbctype.h 85: */
/* C:\Program Files\Borland\CBuilder6\Include\mbctype.h 86: */
/* C:\Program Files\Borland\CBuilder6\Include\mbctype.h 87: */
/* C:\Program Files\Borland\CBuilder6\Include\mbctype.h 88: */
/* C:\Program Files\Borland\CBuilder6\Include\mbctype.h 89: */
/* C:\Program Files\Borland\CBuilder6\Include\mbctype.h 90: */
/* C:\Program Files\Borland\CBuilder6\Include\mbctype.h 91: */
/* C:\Program Files\Borland\CBuilder6\Include\ctype.h 27: */
/* C:\Program Files\Borland\CBuilder6\Include\ctype.h 28: */
/* C:\Program Files\Borland\CBuilder6\Include\ctype.h 29: */
/* C:\Program Files\Borland\CBuilder6\Include\ctype.h 30: */
/* C:\Program Files\Borland\CBuilder6\Include\ctype.h 31: */
/* C:\Program Files\Borland\CBuilder6\Include\ctype.h 32: */
/* C:\Program Files\Borland\CBuilder6\Include\ctype.h 33: */
/* C:\Program Files\Borland\CBuilder6\Include\ctype.h 34: */namespace std {
/* C:\Program Files\Borland\CBuilder6\Include\ctype.h 35: */
/* C:\Program Files\Borland\CBuilder6\Include\ctype.h 36: */
/* C:\Program Files\Borland\CBuilder6\Include\ctype.h 37: */
/* C:\Program Files\Borland\CBuilder6\Include\ctype.h 38: */
/* C:\Program Files\Borland\CBuilder6\Include\ctype.h 39: */
/* C:\Program Files\Borland\CBuilder6\Include\ctype.h 40: */
/* C:\Program Files\Borland\CBuilder6\Include\ctype.h 41: */
/* C:\Program Files\Borland\CBuilder6\Include\ctype.h 42: */
/* C:\Program Files\Borland\CBuilder6\Include\ctype.h 43: */
/* C:\Program Files\Borland\CBuilder6\Include\ctype.h 44: */extern "C" {
/* C:\Program Files\Borland\CBuilder6\Include\ctype.h 45: */
/* C:\Program Files\Borland\CBuilder6\Include\ctype.h 46: */
/* C:\Program Files\Borland\CBuilder6\Include\ctype.h 47: */extern unsigned short __cdecl  _chartype[ 257 ];
/* C:\Program Files\Borland\CBuilder6\Include\ctype.h 48: */extern unsigned char __cdecl   _lower[ 256 ];
/* C:\Program Files\Borland\CBuilder6\Include\ctype.h 49: */extern unsigned char __cdecl   _upper[ 256 ];
/* C:\Program Files\Borland\CBuilder6\Include\ctype.h 50: */
/* C:\Program Files\Borland\CBuilder6\Include\ctype.h 51: */int __cdecl  isalnum (int __c);
/* C:\Program Files\Borland\CBuilder6\Include\ctype.h 52: */int __cdecl  isalpha (int __c);
/* C:\Program Files\Borland\CBuilder6\Include\ctype.h 53: */int __cdecl  iscntrl (int __c);
/* C:\Program Files\Borland\CBuilder6\Include\ctype.h 54: */int __cdecl  isdigit (int __c);
/* C:\Program Files\Borland\CBuilder6\Include\ctype.h 55: */int __cdecl  isgraph (int __c);
/* C:\Program Files\Borland\CBuilder6\Include\ctype.h 56: */int __cdecl  islower (int __c);
/* C:\Program Files\Borland\CBuilder6\Include\ctype.h 57: */int __cdecl  isprint (int __c);
/* C:\Program Files\Borland\CBuilder6\Include\ctype.h 58: */int __cdecl  ispunct (int __c);
/* C:\Program Files\Borland\CBuilder6\Include\ctype.h 59: */int __cdecl  isspace (int __c);
/* C:\Program Files\Borland\CBuilder6\Include\ctype.h 60: */int __cdecl  isupper (int __c);
/* C:\Program Files\Borland\CBuilder6\Include\ctype.h 61: */int __cdecl  isxdigit(int __c);
/* C:\Program Files\Borland\CBuilder6\Include\ctype.h 62: */int __cdecl  isascii (int __c);
/* C:\Program Files\Borland\CBuilder6\Include\ctype.h 63: */
/* C:\Program Files\Borland\CBuilder6\Include\ctype.h 64: */int __cdecl  iswalnum (std::wint_t __c);
/* C:\Program Files\Borland\CBuilder6\Include\ctype.h 65: */int __cdecl  iswalpha (std::wint_t __c);
/* C:\Program Files\Borland\CBuilder6\Include\ctype.h 66: */int __cdecl  iswcntrl (std::wint_t __c);
/* C:\Program Files\Borland\CBuilder6\Include\ctype.h 67: */int __cdecl  iswdigit (std::wint_t __c);
/* C:\Program Files\Borland\CBuilder6\Include\ctype.h 68: */int __cdecl  iswgraph (std::wint_t __c);
/* C:\Program Files\Borland\CBuilder6\Include\ctype.h 69: */int __cdecl  iswlower (std::wint_t __c);
/* C:\Program Files\Borland\CBuilder6\Include\ctype.h 70: */int __cdecl  iswprint (std::wint_t __c);
/* C:\Program Files\Borland\CBuilder6\Include\ctype.h 71: */int __cdecl  iswpunct (std::wint_t __c);
/* C:\Program Files\Borland\CBuilder6\Include\ctype.h 72: */int __cdecl  iswspace (std::wint_t __c);
/* C:\Program Files\Borland\CBuilder6\Include\ctype.h 73: */int __cdecl  iswupper (std::wint_t __c);
/* C:\Program Files\Borland\CBuilder6\Include\ctype.h 74: */int __cdecl  iswxdigit(std::wint_t __c);
/* C:\Program Files\Borland\CBuilder6\Include\ctype.h 75: */int __cdecl  iswascii (std::wint_t __c);
/* C:\Program Files\Borland\CBuilder6\Include\ctype.h 76: */
/* C:\Program Files\Borland\CBuilder6\Include\ctype.h 77: */}
/* C:\Program Files\Borland\CBuilder6\Include\ctype.h 78: */
/* C:\Program Files\Borland\CBuilder6\Include\ctype.h 79: */
/* C:\Program Files\Borland\CBuilder6\Include\ctype.h 80: */
/* C:\Program Files\Borland\CBuilder6\Include\ctype.h 81: */
/* C:\Program Files\Borland\CBuilder6\Include\ctype.h 82: */
/* C:\Program Files\Borland\CBuilder6\Include\ctype.h 83: */
/* C:\Program Files\Borland\CBuilder6\Include\ctype.h 84: */
/* C:\Program Files\Borland\CBuilder6\Include\ctype.h 85: */
/* C:\Program Files\Borland\CBuilder6\Include\ctype.h 86: */
/* C:\Program Files\Borland\CBuilder6\Include\ctype.h 87: */
/* C:\Program Files\Borland\CBuilder6\Include\ctype.h 88: */
/* C:\Program Files\Borland\CBuilder6\Include\ctype.h 89: */
/* C:\Program Files\Borland\CBuilder6\Include\ctype.h 90: */
/* C:\Program Files\Borland\CBuilder6\Include\ctype.h 91: */
/* C:\Program Files\Borland\CBuilder6\Include\ctype.h 92: */
/* C:\Program Files\Borland\CBuilder6\Include\ctype.h 93: */
/* C:\Program Files\Borland\CBuilder6\Include\ctype.h 94: */
/* C:\Program Files\Borland\CBuilder6\Include\ctype.h 95: */
/* C:\Program Files\Borland\CBuilder6\Include\ctype.h 96: */
/* C:\Program Files\Borland\CBuilder6\Include\ctype.h 97: */
/* C:\Program Files\Borland\CBuilder6\Include\ctype.h 98: */
/* C:\Program Files\Borland\CBuilder6\Include\ctype.h 99: */
/* C:\Program Files\Borland\CBuilder6\Include\ctype.h 100: */
/* C:\Program Files\Borland\CBuilder6\Include\ctype.h 101: */
/* C:\Program Files\Borland\CBuilder6\Include\ctype.h 102: */
/* C:\Program Files\Borland\CBuilder6\Include\ctype.h 103: */
/* C:\Program Files\Borland\CBuilder6\Include\ctype.h 104: */
/* C:\Program Files\Borland\CBuilder6\Include\ctype.h 105: */
/* C:\Program Files\Borland\CBuilder6\Include\ctype.h 106: */
/* C:\Program Files\Borland\CBuilder6\Include\ctype.h 107: */
/* C:\Program Files\Borland\CBuilder6\Include\ctype.h 108: */
/* C:\Program Files\Borland\CBuilder6\Include\ctype.h 109: */
/* C:\Program Files\Borland\CBuilder6\Include\ctype.h 110: */
/* C:\Program Files\Borland\CBuilder6\Include\ctype.h 111: */
/* C:\Program Files\Borland\CBuilder6\Include\ctype.h 112: */
/* C:\Program Files\Borland\CBuilder6\Include\ctype.h 113: */
/* C:\Program Files\Borland\CBuilder6\Include\ctype.h 114: */
/* C:\Program Files\Borland\CBuilder6\Include\ctype.h 115: */
/* C:\Program Files\Borland\CBuilder6\Include\ctype.h 116: */
/* C:\Program Files\Borland\CBuilder6\Include\ctype.h 117: */
/* C:\Program Files\Borland\CBuilder6\Include\ctype.h 118: */
/* C:\Program Files\Borland\CBuilder6\Include\ctype.h 119: */
/* C:\Program Files\Borland\CBuilder6\Include\ctype.h 120: */
/* C:\Program Files\Borland\CBuilder6\Include\ctype.h 121: */
/* C:\Program Files\Borland\CBuilder6\Include\ctype.h 122: */
/* C:\Program Files\Borland\CBuilder6\Include\ctype.h 123: */
/* C:\Program Files\Borland\CBuilder6\Include\ctype.h 124: */
/* C:\Program Files\Borland\CBuilder6\Include\ctype.h 125: */
/* C:\Program Files\Borland\CBuilder6\Include\ctype.h 126: */
/* C:\Program Files\Borland\CBuilder6\Include\ctype.h 127: */
/* C:\Program Files\Borland\CBuilder6\Include\ctype.h 128: */
/* C:\Program Files\Borland\CBuilder6\Include\ctype.h 129: */
/* C:\Program Files\Borland\CBuilder6\Include\ctype.h 130: */
/* C:\Program Files\Borland\CBuilder6\Include\ctype.h 131: */
/* C:\Program Files\Borland\CBuilder6\Include\ctype.h 132: */
/* C:\Program Files\Borland\CBuilder6\Include\ctype.h 133: */extern "C" {
/* C:\Program Files\Borland\CBuilder6\Include\ctype.h 134: */
/* C:\Program Files\Borland\CBuilder6\Include\ctype.h 135: */
/* C:\Program Files\Borland\CBuilder6\Include\ctype.h 136: */
/* C:\Program Files\Borland\CBuilder6\Include\ctype.h 137: */
/* C:\Program Files\Borland\CBuilder6\Include\ctype.h 138: */
/* C:\Program Files\Borland\CBuilder6\Include\ctype.h 139: */
/* C:\Program Files\Borland\CBuilder6\Include\ctype.h 140: */
/* C:\Program Files\Borland\CBuilder6\Include\ctype.h 141: */
/* C:\Program Files\Borland\CBuilder6\Include\ctype.h 142: */
/* C:\Program Files\Borland\CBuilder6\Include\ctype.h 143: */
/* C:\Program Files\Borland\CBuilder6\Include\ctype.h 144: */int     __cdecl  _ltolower(int __ch);
/* C:\Program Files\Borland\CBuilder6\Include\ctype.h 145: */int     __cdecl  _ltoupper(int __ch);
/* C:\Program Files\Borland\CBuilder6\Include\ctype.h 146: */wchar_t __cdecl  _ltowupper(wchar_t __ch);
/* C:\Program Files\Borland\CBuilder6\Include\ctype.h 147: */wchar_t __cdecl  _ltowlower(wchar_t __ch);
/* C:\Program Files\Borland\CBuilder6\Include\ctype.h 148: */
/* C:\Program Files\Borland\CBuilder6\Include\ctype.h 149: */	
/* C:\Program Files\Borland\CBuilder6\Include\ctype.h 150: */
/* C:\Program Files\Borland\CBuilder6\Include\ctype.h 151: */
/* C:\Program Files\Borland\CBuilder6\Include\ctype.h 152: */
/* C:\Program Files\Borland\CBuilder6\Include\ctype.h 153: */
/* C:\Program Files\Borland\CBuilder6\Include\ctype.h 154: */
/* C:\Program Files\Borland\CBuilder6\Include\ctype.h 155: */
/* C:\Program Files\Borland\CBuilder6\Include\ctype.h 156: */}
/* C:\Program Files\Borland\CBuilder6\Include\ctype.h 157: */
/* C:\Program Files\Borland\CBuilder6\Include\ctype.h 158: */
/* C:\Program Files\Borland\CBuilder6\Include\ctype.h 159: */
/* C:\Program Files\Borland\CBuilder6\Include\ctype.h 160: */
/* C:\Program Files\Borland\CBuilder6\Include\ctype.h 161: */
/* C:\Program Files\Borland\CBuilder6\Include\ctype.h 162: */
/* C:\Program Files\Borland\CBuilder6\Include\ctype.h 163: */
/* C:\Program Files\Borland\CBuilder6\Include\ctype.h 164: */
/* C:\Program Files\Borland\CBuilder6\Include\ctype.h 165: */
/* C:\Program Files\Borland\CBuilder6\Include\ctype.h 166: */
/* C:\Program Files\Borland\CBuilder6\Include\ctype.h 167: */
/* C:\Program Files\Borland\CBuilder6\Include\ctype.h 168: */
/* C:\Program Files\Borland\CBuilder6\Include\ctype.h 169: */#pragma option push -vi
/* C:\Program Files\Borland\CBuilder6\Include\ctype.h 170: */
/* C:\Program Files\Borland\CBuilder6\Include\ctype.h 171: */
/* C:\Program Files\Borland\CBuilder6\Include\ctype.h 172: */inline 
/* C:\Program Files\Borland\CBuilder6\Include\ctype.h 173: */
/* C:\Program Files\Borland\CBuilder6\Include\ctype.h 174: */int     __cdecl  tolower(int __ch)      { return _ltolower(__ch);  }
/* C:\Program Files\Borland\CBuilder6\Include\ctype.h 175: */
/* C:\Program Files\Borland\CBuilder6\Include\ctype.h 176: */
/* C:\Program Files\Borland\CBuilder6\Include\ctype.h 177: */inline 
/* C:\Program Files\Borland\CBuilder6\Include\ctype.h 178: */
/* C:\Program Files\Borland\CBuilder6\Include\ctype.h 179: */int     __cdecl  toupper(int __ch)      { return _ltoupper(__ch);  }
/* C:\Program Files\Borland\CBuilder6\Include\ctype.h 180: */
/* C:\Program Files\Borland\CBuilder6\Include\ctype.h 181: */
/* C:\Program Files\Borland\CBuilder6\Include\ctype.h 182: */inline 
/* C:\Program Files\Borland\CBuilder6\Include\ctype.h 183: */
/* C:\Program Files\Borland\CBuilder6\Include\ctype.h 184: */std::wint_t __cdecl  towlower(std::wint_t __ch) { return _ltowlower(__ch); }
/* C:\Program Files\Borland\CBuilder6\Include\ctype.h 185: */
/* C:\Program Files\Borland\CBuilder6\Include\ctype.h 186: */
/* C:\Program Files\Borland\CBuilder6\Include\ctype.h 187: */inline 
/* C:\Program Files\Borland\CBuilder6\Include\ctype.h 188: */
/* C:\Program Files\Borland\CBuilder6\Include\ctype.h 189: */std::wint_t __cdecl  towupper(std::wint_t __ch) { return _ltowupper(__ch); }
/* C:\Program Files\Borland\CBuilder6\Include\ctype.h 190: */
/* C:\Program Files\Borland\CBuilder6\Include\ctype.h 191: */#pragma option pop 
/* C:\Program Files\Borland\CBuilder6\Include\ctype.h 192: */
/* C:\Program Files\Borland\CBuilder6\Include\ctype.h 193: */
/* C:\Program Files\Borland\CBuilder6\Include\ctype.h 194: */
/* C:\Program Files\Borland\CBuilder6\Include\ctype.h 195: */
/* C:\Program Files\Borland\CBuilder6\Include\ctype.h 196: */
/* C:\Program Files\Borland\CBuilder6\Include\ctype.h 197: */
/* C:\Program Files\Borland\CBuilder6\Include\ctype.h 198: */
/* C:\Program Files\Borland\CBuilder6\Include\ctype.h 199: */
/* C:\Program Files\Borland\CBuilder6\Include\ctype.h 200: */
/* C:\Program Files\Borland\CBuilder6\Include\ctype.h 201: */
/* C:\Program Files\Borland\CBuilder6\Include\ctype.h 202: */
/* C:\Program Files\Borland\CBuilder6\Include\ctype.h 203: */
/* C:\Program Files\Borland\CBuilder6\Include\ctype.h 204: */
/* C:\Program Files\Borland\CBuilder6\Include\ctype.h 205: */
/* C:\Program Files\Borland\CBuilder6\Include\ctype.h 206: */
/* C:\Program Files\Borland\CBuilder6\Include\ctype.h 207: */
/* C:\Program Files\Borland\CBuilder6\Include\ctype.h 208: */
/* C:\Program Files\Borland\CBuilder6\Include\ctype.h 209: */
/* C:\Program Files\Borland\CBuilder6\Include\ctype.h 210: */} 
/* C:\Program Files\Borland\CBuilder6\Include\ctype.h 211: */
/* C:\Program Files\Borland\CBuilder6\Include\ctype.h 212: */
/* C:\Program Files\Borland\CBuilder6\Include\ctype.h 213: */
/* C:\Program Files\Borland\CBuilder6\Include\ctype.h 214: */
/* C:\Program Files\Borland\CBuilder6\Include\ctype.h 215: */
/* C:\Program Files\Borland\CBuilder6\Include\ctype.h 216: */
/* C:\Program Files\Borland\CBuilder6\Include\ctype.h 217: */    
/* C:\Program Files\Borland\CBuilder6\Include\ctype.h 218: */
/* C:\Program Files\Borland\CBuilder6\Include\ctype.h 219: */using std::_chartype;
/* C:\Program Files\Borland\CBuilder6\Include\ctype.h 220: */using std::_lower;
/* C:\Program Files\Borland\CBuilder6\Include\ctype.h 221: */using std::_upper;
/* C:\Program Files\Borland\CBuilder6\Include\ctype.h 222: */using std::isalnum;
/* C:\Program Files\Borland\CBuilder6\Include\ctype.h 223: */using std::isalpha;
/* C:\Program Files\Borland\CBuilder6\Include\ctype.h 224: */using std::iscntrl;
/* C:\Program Files\Borland\CBuilder6\Include\ctype.h 225: */using std::isdigit;
/* C:\Program Files\Borland\CBuilder6\Include\ctype.h 226: */using std::isgraph;
/* C:\Program Files\Borland\CBuilder6\Include\ctype.h 227: */using std::islower;
/* C:\Program Files\Borland\CBuilder6\Include\ctype.h 228: */using std::isprint;
/* C:\Program Files\Borland\CBuilder6\Include\ctype.h 229: */using std::ispunct;
/* C:\Program Files\Borland\CBuilder6\Include\ctype.h 230: */using std::isspace;
/* C:\Program Files\Borland\CBuilder6\Include\ctype.h 231: */using std::isupper;
/* C:\Program Files\Borland\CBuilder6\Include\ctype.h 232: */using std::isxdigit;
/* C:\Program Files\Borland\CBuilder6\Include\ctype.h 233: */using std::isascii ;
/* C:\Program Files\Borland\CBuilder6\Include\ctype.h 234: */using std::iswalnum;
/* C:\Program Files\Borland\CBuilder6\Include\ctype.h 235: */using std::iswalpha;
/* C:\Program Files\Borland\CBuilder6\Include\ctype.h 236: */using std::iswcntrl;
/* C:\Program Files\Borland\CBuilder6\Include\ctype.h 237: */using std::iswdigit;
/* C:\Program Files\Borland\CBuilder6\Include\ctype.h 238: */using std::iswgraph;
/* C:\Program Files\Borland\CBuilder6\Include\ctype.h 239: */using std::iswlower;
/* C:\Program Files\Borland\CBuilder6\Include\ctype.h 240: */using std::iswprint;
/* C:\Program Files\Borland\CBuilder6\Include\ctype.h 241: */using std::iswpunct;
/* C:\Program Files\Borland\CBuilder6\Include\ctype.h 242: */using std::iswspace;
/* C:\Program Files\Borland\CBuilder6\Include\ctype.h 243: */using std::iswupper;
/* C:\Program Files\Borland\CBuilder6\Include\ctype.h 244: */using std::iswxdigit;
/* C:\Program Files\Borland\CBuilder6\Include\ctype.h 245: */using std::iswascii ;
/* C:\Program Files\Borland\CBuilder6\Include\ctype.h 246: */using std::tolower;
/* C:\Program Files\Borland\CBuilder6\Include\ctype.h 247: */using std::_ltolower;
/* C:\Program Files\Borland\CBuilder6\Include\ctype.h 248: */using std::toupper;
/* C:\Program Files\Borland\CBuilder6\Include\ctype.h 249: */using std::_ltoupper;
/* C:\Program Files\Borland\CBuilder6\Include\ctype.h 250: */using std::towlower;
/* C:\Program Files\Borland\CBuilder6\Include\ctype.h 251: */using std::towupper;
/* C:\Program Files\Borland\CBuilder6\Include\ctype.h 252: */using std::_ltowupper;
/* C:\Program Files\Borland\CBuilder6\Include\ctype.h 253: */using std::_ltowlower;
/* C:\Program Files\Borland\CBuilder6\Include\ctype.h 254: */
/* C:\Program Files\Borland\CBuilder6\Include\ctype.h 255: */
/* C:\Program Files\Borland\CBuilder6\Include\ctype.h 256: */
/* C:\Program Files\Borland\CBuilder6\Include\winnt.h 26: */
/* C:\Program Files\Borland\CBuilder6\Include\winnt.h 27: */
/* C:\Program Files\Borland\CBuilder6\Include\winnt.h 28: */      
/* C:\Program Files\Borland\CBuilder6\Include\winnt.h 29: */
/* C:\Program Files\Borland\CBuilder6\Include\winnt.h 30: */
/* C:\Program Files\Borland\CBuilder6\Include\winnt.h 31: */
/* C:\Program Files\Borland\CBuilder6\Include\winnt.h 32: */
/* C:\Program Files\Borland\CBuilder6\Include\winnt.h 33: */
/* C:\Program Files\Borland\CBuilder6\Include\winnt.h 34: */        
/* C:\Program Files\Borland\CBuilder6\Include\winnt.h 35: */
/* C:\Program Files\Borland\CBuilder6\Include\winnt.h 36: */
/* C:\Program Files\Borland\CBuilder6\Include\winnt.h 37: */
/* C:\Program Files\Borland\CBuilder6\Include\winnt.h 38: */
/* C:\Program Files\Borland\CBuilder6\Include\winnt.h 39: */
/* C:\Program Files\Borland\CBuilder6\Include\winnt.h 40: */
/* C:\Program Files\Borland\CBuilder6\Include\winnt.h 41: */
/* C:\Program Files\Borland\CBuilder6\Include\winnt.h 42: */
/* C:\Program Files\Borland\CBuilder6\Include\winnt.h 43: */
/* C:\Program Files\Borland\CBuilder6\Include\winnt.h 44: */
/* C:\Program Files\Borland\CBuilder6\Include\winnt.h 45: */
/* C:\Program Files\Borland\CBuilder6\Include\winnt.h 46: */
/* C:\Program Files\Borland\CBuilder6\Include\winnt.h 47: */  
/* C:\Program Files\Borland\CBuilder6\Include\winnt.h 48: */
/* C:\Program Files\Borland\CBuilder6\Include\winnt.h 49: */
/* C:\Program Files\Borland\CBuilder6\Include\winnt.h 50: */
/* C:\Program Files\Borland\CBuilder6\Include\winnt.h 51: */
/* C:\Program Files\Borland\CBuilder6\Include\winnt.h 52: */
/* C:\Program Files\Borland\CBuilder6\Include\winnt.h 53: */
/* C:\Program Files\Borland\CBuilder6\Include\winnt.h 54: */
/* C:\Program Files\Borland\CBuilder6\Include\winnt.h 55: */
/* C:\Program Files\Borland\CBuilder6\Include\winnt.h 56: */
/* C:\Program Files\Borland\CBuilder6\Include\winnt.h 57: */
/* C:\Program Files\Borland\CBuilder6\Include\winnt.h 58: */
/* C:\Program Files\Borland\CBuilder6\Include\winnt.h 59: */
/* C:\Program Files\Borland\CBuilder6\Include\winnt.h 60: */
/* C:\Program Files\Borland\CBuilder6\Include\winnt.h 61: */  
/* C:\Program Files\Borland\CBuilder6\Include\winnt.h 62: */
/* C:\Program Files\Borland\CBuilder6\Include\winnt.h 63: */
/* C:\Program Files\Borland\CBuilder6\Include\winnt.h 64: */
/* C:\Program Files\Borland\CBuilder6\Include\winnt.h 65: */
/* C:\Program Files\Borland\CBuilder6\Include\winnt.h 66: */
/* C:\Program Files\Borland\CBuilder6\Include\winnt.h 67: */
/* C:\Program Files\Borland\CBuilder6\Include\winnt.h 68: */
/* C:\Program Files\Borland\CBuilder6\Include\winnt.h 69: */
/* C:\Program Files\Borland\CBuilder6\Include\winnt.h 70: */
/* C:\Program Files\Borland\CBuilder6\Include\winnt.h 71: */
/* C:\Program Files\Borland\CBuilder6\Include\winnt.h 72: */
/* C:\Program Files\Borland\CBuilder6\Include\winnt.h 73: */
/* C:\Program Files\Borland\CBuilder6\Include\winnt.h 74: */
/* C:\Program Files\Borland\CBuilder6\Include\winnt.h 75: */
/* C:\Program Files\Borland\CBuilder6\Include\winnt.h 76: */
/* C:\Program Files\Borland\CBuilder6\Include\winnt.h 77: */
/* C:\Program Files\Borland\CBuilder6\Include\winnt.h 78: */
/* C:\Program Files\Borland\CBuilder6\Include\winnt.h 79: */
/* C:\Program Files\Borland\CBuilder6\Include\winnt.h 80: */
/* C:\Program Files\Borland\CBuilder6\Include\winnt.h 81: */
/* C:\Program Files\Borland\CBuilder6\Include\winnt.h 82: */
/* C:\Program Files\Borland\CBuilder6\Include\winnt.h 83: */
/* C:\Program Files\Borland\CBuilder6\Include\winnt.h 84: */
/* C:\Program Files\Borland\CBuilder6\Include\winnt.h 85: */
/* C:\Program Files\Borland\CBuilder6\Include\winnt.h 86: */
/* C:\Program Files\Borland\CBuilder6\Include\winnt.h 87: */
/* C:\Program Files\Borland\CBuilder6\Include\winnt.h 88: */
/* C:\Program Files\Borland\CBuilder6\Include\winnt.h 89: */
/* C:\Program Files\Borland\CBuilder6\Include\winnt.h 90: */
/* C:\Program Files\Borland\CBuilder6\Include\winnt.h 91: */              
/* C:\Program Files\Borland\CBuilder6\Include\winnt.h 92: */
/* C:\Program Files\Borland\CBuilder6\Include\winnt.h 93: */
/* C:\Program Files\Borland\CBuilder6\Include\winnt.h 94: */
/* C:\Program Files\Borland\CBuilder6\Include\winnt.h 95: */
/* C:\Program Files\Borland\CBuilder6\Include\winnt.h 96: */
/* C:\Program Files\Borland\CBuilder6\Include\winnt.h 97: */
/* C:\Program Files\Borland\CBuilder6\Include\winnt.h 98: */
/* C:\Program Files\Borland\CBuilder6\Include\winnt.h 99: */
/* C:\Program Files\Borland\CBuilder6\Include\winnt.h 100: */  
/* C:\Program Files\Borland\CBuilder6\Include\winnt.h 101: */
/* C:\Program Files\Borland\CBuilder6\Include\winnt.h 102: */
/* C:\Program Files\Borland\CBuilder6\Include\winnt.h 103: */
/* C:\Program Files\Borland\CBuilder6\Include\winnt.h 104: */
/* C:\Program Files\Borland\CBuilder6\Include\winnt.h 105: */typedef unsigned long POINTER_64_INT;
/* C:\Program Files\Borland\CBuilder6\Include\winnt.h 106: */
/* C:\Program Files\Borland\CBuilder6\Include\winnt.h 107: */
/* C:\Program Files\Borland\CBuilder6\Include\winnt.h 108: */
/* C:\Program Files\Borland\CBuilder6\Include\winnt.h 109: */
/* C:\Program Files\Borland\CBuilder6\Include\winnt.h 110: */  
/* C:\Program Files\Borland\CBuilder6\Include\winnt.h 111: */
/* C:\Program Files\Borland\CBuilder6\Include\winnt.h 112: */
/* C:\Program Files\Borland\CBuilder6\Include\winnt.h 113: */
/* C:\Program Files\Borland\CBuilder6\Include\winnt.h 114: */
/* C:\Program Files\Borland\CBuilder6\Include\winnt.h 115: */
/* C:\Program Files\Borland\CBuilder6\Include\winnt.h 116: */

/* C:\Program Files\Borland\CBuilder6\Include\basetsd.h 1: */

/* C:\Program Files\Borland\CBuilder6\Include\basetsd.h 2: */
/* C:\Program Files\Borland\CBuilder6\Include\basetsd.h 3: */
/* C:\Program Files\Borland\CBuilder6\Include\basetsd.h 4: */
/* C:\Program Files\Borland\CBuilder6\Include\basetsd.h 5: */
/* C:\Program Files\Borland\CBuilder6\Include\basetsd.h 6: */
/* C:\Program Files\Borland\CBuilder6\Include\basetsd.h 7: */
/* C:\Program Files\Borland\CBuilder6\Include\basetsd.h 8: */
/* C:\Program Files\Borland\CBuilder6\Include\basetsd.h 9: */
/* C:\Program Files\Borland\CBuilder6\Include\basetsd.h 10: */
/* C:\Program Files\Borland\CBuilder6\Include\basetsd.h 11: */
/* C:\Program Files\Borland\CBuilder6\Include\basetsd.h 12: */
/* C:\Program Files\Borland\CBuilder6\Include\basetsd.h 13: */
/* C:\Program Files\Borland\CBuilder6\Include\basetsd.h 14: */
/* C:\Program Files\Borland\CBuilder6\Include\basetsd.h 15: */
/* C:\Program Files\Borland\CBuilder6\Include\basetsd.h 16: */
/* C:\Program Files\Borland\CBuilder6\Include\basetsd.h 17: */
/* C:\Program Files\Borland\CBuilder6\Include\basetsd.h 18: */

/* C:\Program Files\Borland\CBuilder6\Include\basetsd.h 19: */

/* C:\Program Files\Borland\CBuilder6\Include\basetsd.h 20: */#pragma option push -b -a8 -pc -A- 
/* C:\Program Files\Borland\CBuilder6\Include\basetsd.h 21: */
/* C:\Program Files\Borland\CBuilder6\Include\basetsd.h 22: */
/* C:\Program Files\Borland\CBuilder6\Include\basetsd.h 23: */  
/* C:\Program Files\Borland\CBuilder6\Include\basetsd.h 24: */
/* C:\Program Files\Borland\CBuilder6\Include\basetsd.h 25: */
/* C:\Program Files\Borland\CBuilder6\Include\basetsd.h 26: */
/* C:\Program Files\Borland\CBuilder6\Include\basetsd.h 27: */
/* C:\Program Files\Borland\CBuilder6\Include\basetsd.h 28: */extern "C" {
/* C:\Program Files\Borland\CBuilder6\Include\basetsd.h 29: */
/* C:\Program Files\Borland\CBuilder6\Include\basetsd.h 30: */
/* C:\Program Files\Borland\CBuilder6\Include\basetsd.h 31: */typedef signed char         INT8, *PINT8;
/* C:\Program Files\Borland\CBuilder6\Include\basetsd.h 32: */typedef signed short        INT16, *PINT16;
/* C:\Program Files\Borland\CBuilder6\Include\basetsd.h 33: */typedef signed int          INT32, *PINT32;
/* C:\Program Files\Borland\CBuilder6\Include\basetsd.h 34: */typedef signed __int64      INT64, *PINT64;
/* C:\Program Files\Borland\CBuilder6\Include\basetsd.h 35: */typedef unsigned char       UINT8, *PUINT8;
/* C:\Program Files\Borland\CBuilder6\Include\basetsd.h 36: */typedef unsigned short      UINT16, *PUINT16;
/* C:\Program Files\Borland\CBuilder6\Include\basetsd.h 37: */typedef unsigned int        UINT32, *PUINT32;
/* C:\Program Files\Borland\CBuilder6\Include\basetsd.h 38: */typedef unsigned __int64    UINT64, *PUINT64;
/* C:\Program Files\Borland\CBuilder6\Include\basetsd.h 39: */
/* C:\Program Files\Borland\CBuilder6\Include\basetsd.h 40: */
/* C:\Program Files\Borland\CBuilder6\Include\basetsd.h 41: */
/* C:\Program Files\Borland\CBuilder6\Include\basetsd.h 42: */
/* C:\Program Files\Borland\CBuilder6\Include\basetsd.h 43: */
/* C:\Program Files\Borland\CBuilder6\Include\basetsd.h 44: */typedef signed int LONG32, *PLONG32;
/* C:\Program Files\Borland\CBuilder6\Include\basetsd.h 45: */
/* C:\Program Files\Borland\CBuilder6\Include\basetsd.h 46: */
/* C:\Program Files\Borland\CBuilder6\Include\basetsd.h 47: */
/* C:\Program Files\Borland\CBuilder6\Include\basetsd.h 48: */
/* C:\Program Files\Borland\CBuilder6\Include\basetsd.h 49: */
/* C:\Program Files\Borland\CBuilder6\Include\basetsd.h 50: */typedef unsigned int ULONG32, *PULONG32;
/* C:\Program Files\Borland\CBuilder6\Include\basetsd.h 51: */typedef unsigned int DWORD32, *PDWORD32;
/* C:\Program Files\Borland\CBuilder6\Include\basetsd.h 52: */
/* C:\Program Files\Borland\CBuilder6\Include\basetsd.h 53: */
/* C:\Program Files\Borland\CBuilder6\Include\basetsd.h 54: */        
/* C:\Program Files\Borland\CBuilder6\Include\basetsd.h 55: */
/* C:\Program Files\Borland\CBuilder6\Include\basetsd.h 56: */
/* C:\Program Files\Borland\CBuilder6\Include\basetsd.h 57: */
/* C:\Program Files\Borland\CBuilder6\Include\basetsd.h 58: */
/* C:\Program Files\Borland\CBuilder6\Include\basetsd.h 59: */
/* C:\Program Files\Borland\CBuilder6\Include\basetsd.h 60: */
/* C:\Program Files\Borland\CBuilder6\Include\basetsd.h 61: */
/* C:\Program Files\Borland\CBuilder6\Include\basetsd.h 62: */
/* C:\Program Files\Borland\CBuilder6\Include\basetsd.h 63: */
/* C:\Program Files\Borland\CBuilder6\Include\basetsd.h 64: */
/* C:\Program Files\Borland\CBuilder6\Include\basetsd.h 65: */
/* C:\Program Files\Borland\CBuilder6\Include\basetsd.h 66: */
/* C:\Program Files\Borland\CBuilder6\Include\basetsd.h 67: */
/* C:\Program Files\Borland\CBuilder6\Include\basetsd.h 68: */
/* C:\Program Files\Borland\CBuilder6\Include\basetsd.h 69: */    
/* C:\Program Files\Borland\CBuilder6\Include\basetsd.h 70: */
/* C:\Program Files\Borland\CBuilder6\Include\basetsd.h 71: */
/* C:\Program Files\Borland\CBuilder6\Include\basetsd.h 72: */
/* C:\Program Files\Borland\CBuilder6\Include\basetsd.h 73: */
/* C:\Program Files\Borland\CBuilder6\Include\basetsd.h 74: */
/* C:\Program Files\Borland\CBuilder6\Include\basetsd.h 75: */
/* C:\Program Files\Borland\CBuilder6\Include\basetsd.h 76: */
/* C:\Program Files\Borland\CBuilder6\Include\basetsd.h 77: */
/* C:\Program Files\Borland\CBuilder6\Include\basetsd.h 78: */
/* C:\Program Files\Borland\CBuilder6\Include\basetsd.h 79: */
/* C:\Program Files\Borland\CBuilder6\Include\basetsd.h 80: */
/* C:\Program Files\Borland\CBuilder6\Include\basetsd.h 81: */
/* C:\Program Files\Borland\CBuilder6\Include\basetsd.h 82: */
/* C:\Program Files\Borland\CBuilder6\Include\basetsd.h 83: */
/* C:\Program Files\Borland\CBuilder6\Include\basetsd.h 84: */
/* C:\Program Files\Borland\CBuilder6\Include\basetsd.h 85: */
/* C:\Program Files\Borland\CBuilder6\Include\basetsd.h 86: */
/* C:\Program Files\Borland\CBuilder6\Include\basetsd.h 87: */
/* C:\Program Files\Borland\CBuilder6\Include\basetsd.h 88: */
/* C:\Program Files\Borland\CBuilder6\Include\basetsd.h 89: */
/* C:\Program Files\Borland\CBuilder6\Include\basetsd.h 90: */typedef  int INT_PTR, *PINT_PTR;
/* C:\Program Files\Borland\CBuilder6\Include\basetsd.h 91: */typedef  unsigned int UINT_PTR, *PUINT_PTR;
/* C:\Program Files\Borland\CBuilder6\Include\basetsd.h 92: */
/* C:\Program Files\Borland\CBuilder6\Include\basetsd.h 93: */typedef  long LONG_PTR, *PLONG_PTR;
/* C:\Program Files\Borland\CBuilder6\Include\basetsd.h 94: */typedef  unsigned long ULONG_PTR, *PULONG_PTR;
/* C:\Program Files\Borland\CBuilder6\Include\basetsd.h 95: */
/* C:\Program Files\Borland\CBuilder6\Include\basetsd.h 96: */
/* C:\Program Files\Borland\CBuilder6\Include\basetsd.h 97: */
/* C:\Program Files\Borland\CBuilder6\Include\basetsd.h 98: */
/* C:\Program Files\Borland\CBuilder6\Include\basetsd.h 99: */
/* C:\Program Files\Borland\CBuilder6\Include\basetsd.h 100: */
/* C:\Program Files\Borland\CBuilder6\Include\basetsd.h 101: */
/* C:\Program Files\Borland\CBuilder6\Include\basetsd.h 102: */
/* C:\Program Files\Borland\CBuilder6\Include\basetsd.h 103: */
/* C:\Program Files\Borland\CBuilder6\Include\basetsd.h 104: */
/* C:\Program Files\Borland\CBuilder6\Include\basetsd.h 105: */
/* C:\Program Files\Borland\CBuilder6\Include\basetsd.h 106: */
/* C:\Program Files\Borland\CBuilder6\Include\basetsd.h 107: */
/* C:\Program Files\Borland\CBuilder6\Include\basetsd.h 108: */
/* C:\Program Files\Borland\CBuilder6\Include\basetsd.h 109: */
/* C:\Program Files\Borland\CBuilder6\Include\basetsd.h 110: */
/* C:\Program Files\Borland\CBuilder6\Include\basetsd.h 111: */
/* C:\Program Files\Borland\CBuilder6\Include\basetsd.h 112: */
/* C:\Program Files\Borland\CBuilder6\Include\basetsd.h 113: */
/* C:\Program Files\Borland\CBuilder6\Include\basetsd.h 114: */
/* C:\Program Files\Borland\CBuilder6\Include\basetsd.h 115: */
/* C:\Program Files\Borland\CBuilder6\Include\basetsd.h 116: */
/* C:\Program Files\Borland\CBuilder6\Include\basetsd.h 117: */
/* C:\Program Files\Borland\CBuilder6\Include\basetsd.h 118: */
/* C:\Program Files\Borland\CBuilder6\Include\basetsd.h 119: */
/* C:\Program Files\Borland\CBuilder6\Include\basetsd.h 120: */
/* C:\Program Files\Borland\CBuilder6\Include\basetsd.h 121: */
/* C:\Program Files\Borland\CBuilder6\Include\basetsd.h 122: */
/* C:\Program Files\Borland\CBuilder6\Include\basetsd.h 123: */
/* C:\Program Files\Borland\CBuilder6\Include\basetsd.h 124: */
/* C:\Program Files\Borland\CBuilder6\Include\basetsd.h 125: */
/* C:\Program Files\Borland\CBuilder6\Include\basetsd.h 126: */
/* C:\Program Files\Borland\CBuilder6\Include\basetsd.h 127: */
/* C:\Program Files\Borland\CBuilder6\Include\basetsd.h 128: */
/* C:\Program Files\Borland\CBuilder6\Include\basetsd.h 129: */
/* C:\Program Files\Borland\CBuilder6\Include\basetsd.h 130: */
/* C:\Program Files\Borland\CBuilder6\Include\basetsd.h 131: */
/* C:\Program Files\Borland\CBuilder6\Include\basetsd.h 132: */
/* C:\Program Files\Borland\CBuilder6\Include\basetsd.h 133: */
/* C:\Program Files\Borland\CBuilder6\Include\basetsd.h 134: */
/* C:\Program Files\Borland\CBuilder6\Include\basetsd.h 135: */
/* C:\Program Files\Borland\CBuilder6\Include\basetsd.h 136: */
/* C:\Program Files\Borland\CBuilder6\Include\basetsd.h 137: */
/* C:\Program Files\Borland\CBuilder6\Include\basetsd.h 138: */
/* C:\Program Files\Borland\CBuilder6\Include\basetsd.h 139: */
/* C:\Program Files\Borland\CBuilder6\Include\basetsd.h 140: */
/* C:\Program Files\Borland\CBuilder6\Include\basetsd.h 141: */
/* C:\Program Files\Borland\CBuilder6\Include\basetsd.h 142: */
/* C:\Program Files\Borland\CBuilder6\Include\basetsd.h 143: */
/* C:\Program Files\Borland\CBuilder6\Include\basetsd.h 144: */
/* C:\Program Files\Borland\CBuilder6\Include\basetsd.h 145: */
/* C:\Program Files\Borland\CBuilder6\Include\basetsd.h 146: */
/* C:\Program Files\Borland\CBuilder6\Include\basetsd.h 147: */
/* C:\Program Files\Borland\CBuilder6\Include\basetsd.h 148: */
/* C:\Program Files\Borland\CBuilder6\Include\basetsd.h 149: */
/* C:\Program Files\Borland\CBuilder6\Include\basetsd.h 150: */
/* C:\Program Files\Borland\CBuilder6\Include\basetsd.h 151: */
/* C:\Program Files\Borland\CBuilder6\Include\basetsd.h 152: */
/* C:\Program Files\Borland\CBuilder6\Include\basetsd.h 153: */
/* C:\Program Files\Borland\CBuilder6\Include\basetsd.h 154: */
/* C:\Program Files\Borland\CBuilder6\Include\basetsd.h 155: */
/* C:\Program Files\Borland\CBuilder6\Include\basetsd.h 156: */
/* C:\Program Files\Borland\CBuilder6\Include\basetsd.h 157: */
/* C:\Program Files\Borland\CBuilder6\Include\basetsd.h 158: */
/* C:\Program Files\Borland\CBuilder6\Include\basetsd.h 159: */
/* C:\Program Files\Borland\CBuilder6\Include\basetsd.h 160: */
/* C:\Program Files\Borland\CBuilder6\Include\basetsd.h 161: */
/* C:\Program Files\Borland\CBuilder6\Include\basetsd.h 162: */
/* C:\Program Files\Borland\CBuilder6\Include\basetsd.h 163: */
/* C:\Program Files\Borland\CBuilder6\Include\basetsd.h 164: */
/* C:\Program Files\Borland\CBuilder6\Include\basetsd.h 165: */
/* C:\Program Files\Borland\CBuilder6\Include\basetsd.h 166: */
/* C:\Program Files\Borland\CBuilder6\Include\basetsd.h 167: */
/* C:\Program Files\Borland\CBuilder6\Include\basetsd.h 168: */
/* C:\Program Files\Borland\CBuilder6\Include\basetsd.h 169: */
/* C:\Program Files\Borland\CBuilder6\Include\basetsd.h 170: */
/* C:\Program Files\Borland\CBuilder6\Include\basetsd.h 171: */
/* C:\Program Files\Borland\CBuilder6\Include\basetsd.h 172: */
/* C:\Program Files\Borland\CBuilder6\Include\basetsd.h 173: */
/* C:\Program Files\Borland\CBuilder6\Include\basetsd.h 174: */
/* C:\Program Files\Borland\CBuilder6\Include\basetsd.h 175: */
/* C:\Program Files\Borland\CBuilder6\Include\basetsd.h 176: */
/* C:\Program Files\Borland\CBuilder6\Include\basetsd.h 177: */
/* C:\Program Files\Borland\CBuilder6\Include\basetsd.h 178: */
/* C:\Program Files\Borland\CBuilder6\Include\basetsd.h 179: */
/* C:\Program Files\Borland\CBuilder6\Include\basetsd.h 180: */
/* C:\Program Files\Borland\CBuilder6\Include\basetsd.h 181: */
/* C:\Program Files\Borland\CBuilder6\Include\basetsd.h 182: */
/* C:\Program Files\Borland\CBuilder6\Include\basetsd.h 183: */
/* C:\Program Files\Borland\CBuilder6\Include\basetsd.h 184: */
/* C:\Program Files\Borland\CBuilder6\Include\basetsd.h 185: */
/* C:\Program Files\Borland\CBuilder6\Include\basetsd.h 186: */
/* C:\Program Files\Borland\CBuilder6\Include\basetsd.h 187: */
/* C:\Program Files\Borland\CBuilder6\Include\basetsd.h 188: */
/* C:\Program Files\Borland\CBuilder6\Include\basetsd.h 189: */
/* C:\Program Files\Borland\CBuilder6\Include\basetsd.h 190: */
/* C:\Program Files\Borland\CBuilder6\Include\basetsd.h 191: */
/* C:\Program Files\Borland\CBuilder6\Include\basetsd.h 192: */
/* C:\Program Files\Borland\CBuilder6\Include\basetsd.h 193: */
/* C:\Program Files\Borland\CBuilder6\Include\basetsd.h 194: */
/* C:\Program Files\Borland\CBuilder6\Include\basetsd.h 195: */
/* C:\Program Files\Borland\CBuilder6\Include\basetsd.h 196: */
/* C:\Program Files\Borland\CBuilder6\Include\basetsd.h 197: */
/* C:\Program Files\Borland\CBuilder6\Include\basetsd.h 198: */
/* C:\Program Files\Borland\CBuilder6\Include\basetsd.h 199: */
/* C:\Program Files\Borland\CBuilder6\Include\basetsd.h 200: */
/* C:\Program Files\Borland\CBuilder6\Include\basetsd.h 201: */
/* C:\Program Files\Borland\CBuilder6\Include\basetsd.h 202: */
/* C:\Program Files\Borland\CBuilder6\Include\basetsd.h 203: */
/* C:\Program Files\Borland\CBuilder6\Include\basetsd.h 204: */
/* C:\Program Files\Borland\CBuilder6\Include\basetsd.h 205: */
/* C:\Program Files\Borland\CBuilder6\Include\basetsd.h 206: */
/* C:\Program Files\Borland\CBuilder6\Include\basetsd.h 207: */
/* C:\Program Files\Borland\CBuilder6\Include\basetsd.h 208: */
/* C:\Program Files\Borland\CBuilder6\Include\basetsd.h 209: */
/* C:\Program Files\Borland\CBuilder6\Include\basetsd.h 210: */
/* C:\Program Files\Borland\CBuilder6\Include\basetsd.h 211: */
/* C:\Program Files\Borland\CBuilder6\Include\basetsd.h 212: */
/* C:\Program Files\Borland\CBuilder6\Include\basetsd.h 213: */
/* C:\Program Files\Borland\CBuilder6\Include\basetsd.h 214: */
/* C:\Program Files\Borland\CBuilder6\Include\basetsd.h 215: */
/* C:\Program Files\Borland\CBuilder6\Include\basetsd.h 216: */
/* C:\Program Files\Borland\CBuilder6\Include\basetsd.h 217: */
/* C:\Program Files\Borland\CBuilder6\Include\basetsd.h 218: */
/* C:\Program Files\Borland\CBuilder6\Include\basetsd.h 219: */
/* C:\Program Files\Borland\CBuilder6\Include\basetsd.h 220: */
/* C:\Program Files\Borland\CBuilder6\Include\basetsd.h 221: */
/* C:\Program Files\Borland\CBuilder6\Include\basetsd.h 222: */
/* C:\Program Files\Borland\CBuilder6\Include\basetsd.h 223: */
/* C:\Program Files\Borland\CBuilder6\Include\basetsd.h 224: */
/* C:\Program Files\Borland\CBuilder6\Include\basetsd.h 225: */
/* C:\Program Files\Borland\CBuilder6\Include\basetsd.h 226: */
/* C:\Program Files\Borland\CBuilder6\Include\basetsd.h 227: */
/* C:\Program Files\Borland\CBuilder6\Include\basetsd.h 228: */
/* C:\Program Files\Borland\CBuilder6\Include\basetsd.h 229: */
/* C:\Program Files\Borland\CBuilder6\Include\basetsd.h 230: */
/* C:\Program Files\Borland\CBuilder6\Include\basetsd.h 231: */
/* C:\Program Files\Borland\CBuilder6\Include\basetsd.h 232: */
/* C:\Program Files\Borland\CBuilder6\Include\basetsd.h 233: */
/* C:\Program Files\Borland\CBuilder6\Include\basetsd.h 234: */
/* C:\Program Files\Borland\CBuilder6\Include\basetsd.h 235: */
/* C:\Program Files\Borland\CBuilder6\Include\basetsd.h 236: */
/* C:\Program Files\Borland\CBuilder6\Include\basetsd.h 237: */
/* C:\Program Files\Borland\CBuilder6\Include\basetsd.h 238: */
/* C:\Program Files\Borland\CBuilder6\Include\basetsd.h 239: */
/* C:\Program Files\Borland\CBuilder6\Include\basetsd.h 240: */
/* C:\Program Files\Borland\CBuilder6\Include\basetsd.h 241: */
/* C:\Program Files\Borland\CBuilder6\Include\basetsd.h 242: */
/* C:\Program Files\Borland\CBuilder6\Include\basetsd.h 243: */
/* C:\Program Files\Borland\CBuilder6\Include\basetsd.h 244: */
/* C:\Program Files\Borland\CBuilder6\Include\basetsd.h 245: */
/* C:\Program Files\Borland\CBuilder6\Include\basetsd.h 246: */
/* C:\Program Files\Borland\CBuilder6\Include\basetsd.h 247: */
/* C:\Program Files\Borland\CBuilder6\Include\basetsd.h 248: */
/* C:\Program Files\Borland\CBuilder6\Include\basetsd.h 249: */
/* C:\Program Files\Borland\CBuilder6\Include\basetsd.h 250: */
/* C:\Program Files\Borland\CBuilder6\Include\basetsd.h 251: */
/* C:\Program Files\Borland\CBuilder6\Include\basetsd.h 252: */
/* C:\Program Files\Borland\CBuilder6\Include\basetsd.h 253: */
/* C:\Program Files\Borland\CBuilder6\Include\basetsd.h 254: */
/* C:\Program Files\Borland\CBuilder6\Include\basetsd.h 255: */typedef unsigned short UHALF_PTR, *PUHALF_PTR;
/* C:\Program Files\Borland\CBuilder6\Include\basetsd.h 256: */typedef short HALF_PTR, *PHALF_PTR;
/* C:\Program Files\Borland\CBuilder6\Include\basetsd.h 257: */typedef  long SHANDLE_PTR;
/* C:\Program Files\Borland\CBuilder6\Include\basetsd.h 258: */typedef  unsigned long HANDLE_PTR;
/* C:\Program Files\Borland\CBuilder6\Include\basetsd.h 259: */
/* C:\Program Files\Borland\CBuilder6\Include\basetsd.h 260: */
/* C:\Program Files\Borland\CBuilder6\Include\basetsd.h 261: */
/* C:\Program Files\Borland\CBuilder6\Include\basetsd.h 262: */
/* C:\Program Files\Borland\CBuilder6\Include\basetsd.h 263: */
/* C:\Program Files\Borland\CBuilder6\Include\basetsd.h 264: */
/* C:\Program Files\Borland\CBuilder6\Include\basetsd.h 265: */
/* C:\Program Files\Borland\CBuilder6\Include\basetsd.h 266: */
/* C:\Program Files\Borland\CBuilder6\Include\basetsd.h 267: */
/* C:\Program Files\Borland\CBuilder6\Include\basetsd.h 268: */
/* C:\Program Files\Borland\CBuilder6\Include\basetsd.h 269: */
/* C:\Program Files\Borland\CBuilder6\Include\basetsd.h 270: */
/* C:\Program Files\Borland\CBuilder6\Include\basetsd.h 271: */
/* C:\Program Files\Borland\CBuilder6\Include\basetsd.h 272: */
/* C:\Program Files\Borland\CBuilder6\Include\basetsd.h 273: */
/* C:\Program Files\Borland\CBuilder6\Include\basetsd.h 274: */
/* C:\Program Files\Borland\CBuilder6\Include\basetsd.h 275: */
/* C:\Program Files\Borland\CBuilder6\Include\basetsd.h 276: */
/* C:\Program Files\Borland\CBuilder6\Include\basetsd.h 277: */
/* C:\Program Files\Borland\CBuilder6\Include\basetsd.h 278: */
/* C:\Program Files\Borland\CBuilder6\Include\basetsd.h 279: */
/* C:\Program Files\Borland\CBuilder6\Include\basetsd.h 280: */
/* C:\Program Files\Borland\CBuilder6\Include\basetsd.h 281: */
/* C:\Program Files\Borland\CBuilder6\Include\basetsd.h 282: */
/* C:\Program Files\Borland\CBuilder6\Include\basetsd.h 283: */
/* C:\Program Files\Borland\CBuilder6\Include\basetsd.h 284: */
/* C:\Program Files\Borland\CBuilder6\Include\basetsd.h 285: */
/* C:\Program Files\Borland\CBuilder6\Include\basetsd.h 286: */
/* C:\Program Files\Borland\CBuilder6\Include\basetsd.h 287: */
/* C:\Program Files\Borland\CBuilder6\Include\basetsd.h 288: */
/* C:\Program Files\Borland\CBuilder6\Include\basetsd.h 289: */
/* C:\Program Files\Borland\CBuilder6\Include\basetsd.h 290: */
/* C:\Program Files\Borland\CBuilder6\Include\basetsd.h 291: */
/* C:\Program Files\Borland\CBuilder6\Include\basetsd.h 292: */
/* C:\Program Files\Borland\CBuilder6\Include\basetsd.h 293: */
/* C:\Program Files\Borland\CBuilder6\Include\basetsd.h 294: */
/* C:\Program Files\Borland\CBuilder6\Include\basetsd.h 295: */
/* C:\Program Files\Borland\CBuilder6\Include\basetsd.h 296: */
/* C:\Program Files\Borland\CBuilder6\Include\basetsd.h 297: */
/* C:\Program Files\Borland\CBuilder6\Include\basetsd.h 298: */
/* C:\Program Files\Borland\CBuilder6\Include\basetsd.h 299: */typedef ULONG_PTR SIZE_T, *PSIZE_T;
/* C:\Program Files\Borland\CBuilder6\Include\basetsd.h 300: */typedef LONG_PTR SSIZE_T, *PSSIZE_T;
/* C:\Program Files\Borland\CBuilder6\Include\basetsd.h 301: */
/* C:\Program Files\Borland\CBuilder6\Include\basetsd.h 302: */
/* C:\Program Files\Borland\CBuilder6\Include\basetsd.h 303: */
/* C:\Program Files\Borland\CBuilder6\Include\basetsd.h 304: */
/* C:\Program Files\Borland\CBuilder6\Include\basetsd.h 305: */
/* C:\Program Files\Borland\CBuilder6\Include\basetsd.h 306: */typedef ULONG_PTR DWORD_PTR, *PDWORD_PTR;
/* C:\Program Files\Borland\CBuilder6\Include\basetsd.h 307: */
/* C:\Program Files\Borland\CBuilder6\Include\basetsd.h 308: */
/* C:\Program Files\Borland\CBuilder6\Include\basetsd.h 309: */
/* C:\Program Files\Borland\CBuilder6\Include\basetsd.h 310: */
/* C:\Program Files\Borland\CBuilder6\Include\basetsd.h 311: */
/* C:\Program Files\Borland\CBuilder6\Include\basetsd.h 312: */typedef __int64 LONG64, *PLONG64;
/* C:\Program Files\Borland\CBuilder6\Include\basetsd.h 313: */
/* C:\Program Files\Borland\CBuilder6\Include\basetsd.h 314: */
/* C:\Program Files\Borland\CBuilder6\Include\basetsd.h 315: */
/* C:\Program Files\Borland\CBuilder6\Include\basetsd.h 316: */
/* C:\Program Files\Borland\CBuilder6\Include\basetsd.h 317: */
/* C:\Program Files\Borland\CBuilder6\Include\basetsd.h 318: */
/* C:\Program Files\Borland\CBuilder6\Include\basetsd.h 319: */typedef unsigned __int64 ULONG64, *PULONG64;
/* C:\Program Files\Borland\CBuilder6\Include\basetsd.h 320: */typedef unsigned __int64 DWORD64, *PDWORD64;
/* C:\Program Files\Borland\CBuilder6\Include\basetsd.h 321: */
/* C:\Program Files\Borland\CBuilder6\Include\basetsd.h 322: */
/* C:\Program Files\Borland\CBuilder6\Include\basetsd.h 323: */
/* C:\Program Files\Borland\CBuilder6\Include\basetsd.h 324: */
/* C:\Program Files\Borland\CBuilder6\Include\basetsd.h 325: */
/* C:\Program Files\Borland\CBuilder6\Include\basetsd.h 326: */typedef ULONG_PTR KAFFINITY;
/* C:\Program Files\Borland\CBuilder6\Include\basetsd.h 327: */typedef KAFFINITY *PKAFFINITY;
/* C:\Program Files\Borland\CBuilder6\Include\basetsd.h 328: */
/* C:\Program Files\Borland\CBuilder6\Include\basetsd.h 329: */
/* C:\Program Files\Borland\CBuilder6\Include\basetsd.h 330: */}
/* C:\Program Files\Borland\CBuilder6\Include\basetsd.h 331: */
/* C:\Program Files\Borland\CBuilder6\Include\basetsd.h 332: */
/* C:\Program Files\Borland\CBuilder6\Include\basetsd.h 333: */
/* C:\Program Files\Borland\CBuilder6\Include\basetsd.h 334: */#pragma option pop 
/* C:\Program Files\Borland\CBuilder6\Include\basetsd.h 335: */
/* C:\Program Files\Borland\CBuilder6\Include\basetsd.h 336: */
/* C:\Program Files\Borland\CBuilder6\Include\basetsd.h 337: */
/* C:\Program Files\Borland\CBuilder6\Include\winnt.h 117: */
/* C:\Program Files\Borland\CBuilder6\Include\winnt.h 118: */
/* C:\Program Files\Borland\CBuilder6\Include\winnt.h 119: */      
/* C:\Program Files\Borland\CBuilder6\Include\winnt.h 120: */
/* C:\Program Files\Borland\CBuilder6\Include\winnt.h 121: */
/* C:\Program Files\Borland\CBuilder6\Include\winnt.h 122: */
/* C:\Program Files\Borland\CBuilder6\Include\winnt.h 123: */
/* C:\Program Files\Borland\CBuilder6\Include\winnt.h 124: */
/* C:\Program Files\Borland\CBuilder6\Include\winnt.h 125: */
/* C:\Program Files\Borland\CBuilder6\Include\winnt.h 126: */      
/* C:\Program Files\Borland\CBuilder6\Include\winnt.h 127: */
/* C:\Program Files\Borland\CBuilder6\Include\winnt.h 128: */
/* C:\Program Files\Borland\CBuilder6\Include\winnt.h 129: */
/* C:\Program Files\Borland\CBuilder6\Include\winnt.h 130: */
/* C:\Program Files\Borland\CBuilder6\Include\winnt.h 131: */
/* C:\Program Files\Borland\CBuilder6\Include\winnt.h 132: */
/* C:\Program Files\Borland\CBuilder6\Include\winnt.h 133: */
/* C:\Program Files\Borland\CBuilder6\Include\winnt.h 134: */      
/* C:\Program Files\Borland\CBuilder6\Include\winnt.h 135: */
/* C:\Program Files\Borland\CBuilder6\Include\winnt.h 136: */
/* C:\Program Files\Borland\CBuilder6\Include\winnt.h 137: */
/* C:\Program Files\Borland\CBuilder6\Include\winnt.h 138: */
/* C:\Program Files\Borland\CBuilder6\Include\winnt.h 139: */
/* C:\Program Files\Borland\CBuilder6\Include\winnt.h 140: */
/* C:\Program Files\Borland\CBuilder6\Include\winnt.h 141: */
/* C:\Program Files\Borland\CBuilder6\Include\winnt.h 142: */
/* C:\Program Files\Borland\CBuilder6\Include\winnt.h 143: */
/* C:\Program Files\Borland\CBuilder6\Include\winnt.h 144: */
/* C:\Program Files\Borland\CBuilder6\Include\winnt.h 145: */
/* C:\Program Files\Borland\CBuilder6\Include\winnt.h 146: */        
/* C:\Program Files\Borland\CBuilder6\Include\winnt.h 147: */
/* C:\Program Files\Borland\CBuilder6\Include\winnt.h 148: */
/* C:\Program Files\Borland\CBuilder6\Include\winnt.h 149: */
/* C:\Program Files\Borland\CBuilder6\Include\winnt.h 150: */
/* C:\Program Files\Borland\CBuilder6\Include\winnt.h 151: */
/* C:\Program Files\Borland\CBuilder6\Include\winnt.h 152: */
/* C:\Program Files\Borland\CBuilder6\Include\winnt.h 153: */
/* C:\Program Files\Borland\CBuilder6\Include\winnt.h 154: */        
/* C:\Program Files\Borland\CBuilder6\Include\winnt.h 155: */
/* C:\Program Files\Borland\CBuilder6\Include\winnt.h 156: */
/* C:\Program Files\Borland\CBuilder6\Include\winnt.h 157: */
/* C:\Program Files\Borland\CBuilder6\Include\winnt.h 158: */
/* C:\Program Files\Borland\CBuilder6\Include\winnt.h 159: */
/* C:\Program Files\Borland\CBuilder6\Include\winnt.h 160: */
/* C:\Program Files\Borland\CBuilder6\Include\winnt.h 161: */
/* C:\Program Files\Borland\CBuilder6\Include\winnt.h 162: */      
/* C:\Program Files\Borland\CBuilder6\Include\winnt.h 163: */
/* C:\Program Files\Borland\CBuilder6\Include\winnt.h 164: */
/* C:\Program Files\Borland\CBuilder6\Include\winnt.h 165: */
/* C:\Program Files\Borland\CBuilder6\Include\winnt.h 166: */
/* C:\Program Files\Borland\CBuilder6\Include\winnt.h 167: */
/* C:\Program Files\Borland\CBuilder6\Include\winnt.h 168: */
/* C:\Program Files\Borland\CBuilder6\Include\winnt.h 169: */
/* C:\Program Files\Borland\CBuilder6\Include\winnt.h 170: */  
/* C:\Program Files\Borland\CBuilder6\Include\winnt.h 171: */
/* C:\Program Files\Borland\CBuilder6\Include\winnt.h 172: */
/* C:\Program Files\Borland\CBuilder6\Include\winnt.h 173: */
/* C:\Program Files\Borland\CBuilder6\Include\winnt.h 174: */
/* C:\Program Files\Borland\CBuilder6\Include\winnt.h 175: */
/* C:\Program Files\Borland\CBuilder6\Include\winnt.h 176: */
/* C:\Program Files\Borland\CBuilder6\Include\winnt.h 177: */
/* C:\Program Files\Borland\CBuilder6\Include\winnt.h 178: */      
/* C:\Program Files\Borland\CBuilder6\Include\winnt.h 179: */
/* C:\Program Files\Borland\CBuilder6\Include\winnt.h 180: */
/* C:\Program Files\Borland\CBuilder6\Include\winnt.h 181: */
/* C:\Program Files\Borland\CBuilder6\Include\winnt.h 182: */
/* C:\Program Files\Borland\CBuilder6\Include\winnt.h 183: */
/* C:\Program Files\Borland\CBuilder6\Include\winnt.h 184: */
/* C:\Program Files\Borland\CBuilder6\Include\winnt.h 185: */
/* C:\Program Files\Borland\CBuilder6\Include\winnt.h 186: */  
/* C:\Program Files\Borland\CBuilder6\Include\winnt.h 187: */
/* C:\Program Files\Borland\CBuilder6\Include\winnt.h 188: */
/* C:\Program Files\Borland\CBuilder6\Include\winnt.h 189: */
/* C:\Program Files\Borland\CBuilder6\Include\winnt.h 190: */
/* C:\Program Files\Borland\CBuilder6\Include\winnt.h 191: */
/* C:\Program Files\Borland\CBuilder6\Include\winnt.h 192: */
/* C:\Program Files\Borland\CBuilder6\Include\winnt.h 193: */
/* C:\Program Files\Borland\CBuilder6\Include\winnt.h 194: */    
/* C:\Program Files\Borland\CBuilder6\Include\winnt.h 195: */
/* C:\Program Files\Borland\CBuilder6\Include\winnt.h 196: */
/* C:\Program Files\Borland\CBuilder6\Include\winnt.h 197: */
/* C:\Program Files\Borland\CBuilder6\Include\winnt.h 198: */
/* C:\Program Files\Borland\CBuilder6\Include\winnt.h 199: */
/* C:\Program Files\Borland\CBuilder6\Include\winnt.h 200: */
/* C:\Program Files\Borland\CBuilder6\Include\winnt.h 201: */
/* C:\Program Files\Borland\CBuilder6\Include\winnt.h 202: */
/* C:\Program Files\Borland\CBuilder6\Include\winnt.h 203: */
/* C:\Program Files\Borland\CBuilder6\Include\winnt.h 204: */typedef void *PVOID;
/* C:\Program Files\Borland\CBuilder6\Include\winnt.h 205: */typedef void *  PVOID64;
/* C:\Program Files\Borland\CBuilder6\Include\winnt.h 206: */
/* C:\Program Files\Borland\CBuilder6\Include\winnt.h 207: */
/* C:\Program Files\Borland\CBuilder6\Include\winnt.h 208: */      
/* C:\Program Files\Borland\CBuilder6\Include\winnt.h 209: */
/* C:\Program Files\Borland\CBuilder6\Include\winnt.h 210: */
/* C:\Program Files\Borland\CBuilder6\Include\winnt.h 211: */
/* C:\Program Files\Borland\CBuilder6\Include\winnt.h 212: */
/* C:\Program Files\Borland\CBuilder6\Include\winnt.h 213: */
/* C:\Program Files\Borland\CBuilder6\Include\winnt.h 214: */
/* C:\Program Files\Borland\CBuilder6\Include\winnt.h 215: */
/* C:\Program Files\Borland\CBuilder6\Include\winnt.h 216: */
/* C:\Program Files\Borland\CBuilder6\Include\winnt.h 217: */
/* C:\Program Files\Borland\CBuilder6\Include\winnt.h 218: */
/* C:\Program Files\Borland\CBuilder6\Include\winnt.h 219: */
/* C:\Program Files\Borland\CBuilder6\Include\winnt.h 220: */
/* C:\Program Files\Borland\CBuilder6\Include\winnt.h 221: */
/* C:\Program Files\Borland\CBuilder6\Include\winnt.h 222: */
/* C:\Program Files\Borland\CBuilder6\Include\winnt.h 223: */
/* C:\Program Files\Borland\CBuilder6\Include\winnt.h 224: */
/* C:\Program Files\Borland\CBuilder6\Include\winnt.h 225: */
/* C:\Program Files\Borland\CBuilder6\Include\winnt.h 226: */
/* C:\Program Files\Borland\CBuilder6\Include\winnt.h 227: */
/* C:\Program Files\Borland\CBuilder6\Include\winnt.h 228: */
/* C:\Program Files\Borland\CBuilder6\Include\winnt.h 229: */
/* C:\Program Files\Borland\CBuilder6\Include\winnt.h 230: */
/* C:\Program Files\Borland\CBuilder6\Include\winnt.h 231: */
/* C:\Program Files\Borland\CBuilder6\Include\winnt.h 232: */
/* C:\Program Files\Borland\CBuilder6\Include\winnt.h 233: */
/* C:\Program Files\Borland\CBuilder6\Include\winnt.h 234: */
/* C:\Program Files\Borland\CBuilder6\Include\winnt.h 235: */
/* C:\Program Files\Borland\CBuilder6\Include\winnt.h 236: */
/* C:\Program Files\Borland\CBuilder6\Include\winnt.h 237: */
/* C:\Program Files\Borland\CBuilder6\Include\winnt.h 238: */
/* C:\Program Files\Borland\CBuilder6\Include\winnt.h 239: */typedef char CHAR;
/* C:\Program Files\Borland\CBuilder6\Include\winnt.h 240: */typedef short SHORT;
/* C:\Program Files\Borland\CBuilder6\Include\winnt.h 241: */typedef long LONG;
/* C:\Program Files\Borland\CBuilder6\Include\winnt.h 242: */
/* C:\Program Files\Borland\CBuilder6\Include\winnt.h 243: */
/* C:\Program Files\Borland\CBuilder6\Include\winnt.h 244: */
/* C:\Program Files\Borland\CBuilder6\Include\winnt.h 245: */
/* C:\Program Files\Borland\CBuilder6\Include\winnt.h 246: */
/* C:\Program Files\Borland\CBuilder6\Include\winnt.h 247: */
/* C:\Program Files\Borland\CBuilder6\Include\winnt.h 248: */
/* C:\Program Files\Borland\CBuilder6\Include\winnt.h 249: */typedef wchar_t WCHAR;    
/* C:\Program Files\Borland\CBuilder6\Include\winnt.h 250: */
/* C:\Program Files\Borland\CBuilder6\Include\winnt.h 251: */
/* C:\Program Files\Borland\CBuilder6\Include\winnt.h 252: */
/* C:\Program Files\Borland\CBuilder6\Include\winnt.h 253: */
/* C:\Program Files\Borland\CBuilder6\Include\winnt.h 254: */
/* C:\Program Files\Borland\CBuilder6\Include\winnt.h 255: */typedef WCHAR *PWCHAR;
/* C:\Program Files\Borland\CBuilder6\Include\winnt.h 256: */typedef WCHAR *LPWCH, *PWCH;
/* C:\Program Files\Borland\CBuilder6\Include\winnt.h 257: */typedef const WCHAR *LPCWCH, *PCWCH;
/* C:\Program Files\Borland\CBuilder6\Include\winnt.h 258: */typedef WCHAR *NWPSTR;
/* C:\Program Files\Borland\CBuilder6\Include\winnt.h 259: */typedef WCHAR *LPWSTR, *PWSTR;
/* C:\Program Files\Borland\CBuilder6\Include\winnt.h 260: */typedef WCHAR  *LPUWSTR, *PUWSTR;
/* C:\Program Files\Borland\CBuilder6\Include\winnt.h 261: */
/* C:\Program Files\Borland\CBuilder6\Include\winnt.h 262: */typedef const WCHAR *LPCWSTR, *PCWSTR;
/* C:\Program Files\Borland\CBuilder6\Include\winnt.h 263: */typedef const WCHAR  *LPCUWSTR, *PCUWSTR;
/* C:\Program Files\Borland\CBuilder6\Include\winnt.h 264: */
/* C:\Program Files\Borland\CBuilder6\Include\winnt.h 265: */
/* C:\Program Files\Borland\CBuilder6\Include\winnt.h 266: */
/* C:\Program Files\Borland\CBuilder6\Include\winnt.h 267: */
/* C:\Program Files\Borland\CBuilder6\Include\winnt.h 268: */typedef CHAR *PCHAR;
/* C:\Program Files\Borland\CBuilder6\Include\winnt.h 269: */typedef CHAR *LPCH, *PCH;
/* C:\Program Files\Borland\CBuilder6\Include\winnt.h 270: */
/* C:\Program Files\Borland\CBuilder6\Include\winnt.h 271: */typedef const CHAR *LPCCH, *PCCH;
/* C:\Program Files\Borland\CBuilder6\Include\winnt.h 272: */typedef CHAR *NPSTR;
/* C:\Program Files\Borland\CBuilder6\Include\winnt.h 273: */typedef CHAR *LPSTR, *PSTR;
/* C:\Program Files\Borland\CBuilder6\Include\winnt.h 274: */typedef const CHAR *LPCSTR, *PCSTR;
/* C:\Program Files\Borland\CBuilder6\Include\winnt.h 275: */
/* C:\Program Files\Borland\CBuilder6\Include\winnt.h 276: */
/* C:\Program Files\Borland\CBuilder6\Include\winnt.h 277: */
/* C:\Program Files\Borland\CBuilder6\Include\winnt.h 278: */
/* C:\Program Files\Borland\CBuilder6\Include\winnt.h 279: */
/* C:\Program Files\Borland\CBuilder6\Include\winnt.h 280: */
/* C:\Program Files\Borland\CBuilder6\Include\winnt.h 281: */
/* C:\Program Files\Borland\CBuilder6\Include\winnt.h 282: */
/* C:\Program Files\Borland\CBuilder6\Include\winnt.h 283: */
/* C:\Program Files\Borland\CBuilder6\Include\winnt.h 284: */
/* C:\Program Files\Borland\CBuilder6\Include\winnt.h 285: */
/* C:\Program Files\Borland\CBuilder6\Include\winnt.h 286: */
/* C:\Program Files\Borland\CBuilder6\Include\winnt.h 287: */
/* C:\Program Files\Borland\CBuilder6\Include\winnt.h 288: */
/* C:\Program Files\Borland\CBuilder6\Include\winnt.h 289: */
/* C:\Program Files\Borland\CBuilder6\Include\winnt.h 290: */
/* C:\Program Files\Borland\CBuilder6\Include\winnt.h 291: */
/* C:\Program Files\Borland\CBuilder6\Include\winnt.h 292: */
/* C:\Program Files\Borland\CBuilder6\Include\winnt.h 293: */
/* C:\Program Files\Borland\CBuilder6\Include\winnt.h 294: */
/* C:\Program Files\Borland\CBuilder6\Include\winnt.h 295: */
/* C:\Program Files\Borland\CBuilder6\Include\winnt.h 296: */
/* C:\Program Files\Borland\CBuilder6\Include\winnt.h 297: */
/* C:\Program Files\Borland\CBuilder6\Include\winnt.h 298: */typedef char TCHAR, *PTCHAR;
/* C:\Program Files\Borland\CBuilder6\Include\winnt.h 299: */typedef unsigned char TBYTE , *PTBYTE ;
/* C:\Program Files\Borland\CBuilder6\Include\winnt.h 300: */
/* C:\Program Files\Borland\CBuilder6\Include\winnt.h 301: */
/* C:\Program Files\Borland\CBuilder6\Include\winnt.h 302: */
/* C:\Program Files\Borland\CBuilder6\Include\winnt.h 303: */typedef LPSTR LPTCH, PTCH;
/* C:\Program Files\Borland\CBuilder6\Include\winnt.h 304: */typedef LPSTR PTSTR, LPTSTR, PUTSTR, LPUTSTR;
/* C:\Program Files\Borland\CBuilder6\Include\winnt.h 305: */typedef LPCSTR PCTSTR, LPCTSTR, PCUTSTR, LPCUTSTR;
/* C:\Program Files\Borland\CBuilder6\Include\winnt.h 306: */
/* C:\Program Files\Borland\CBuilder6\Include\winnt.h 307: */
/* C:\Program Files\Borland\CBuilder6\Include\winnt.h 308: */
/* C:\Program Files\Borland\CBuilder6\Include\winnt.h 309: */
/* C:\Program Files\Borland\CBuilder6\Include\winnt.h 310: */
/* C:\Program Files\Borland\CBuilder6\Include\winnt.h 311: */
/* C:\Program Files\Borland\CBuilder6\Include\winnt.h 312: */typedef SHORT *PSHORT;  
/* C:\Program Files\Borland\CBuilder6\Include\winnt.h 313: */typedef LONG *PLONG;    
/* C:\Program Files\Borland\CBuilder6\Include\winnt.h 314: */
/* C:\Program Files\Borland\CBuilder6\Include\winnt.h 315: */
/* C:\Program Files\Borland\CBuilder6\Include\winnt.h 316: */typedef void *HANDLE;
/* C:\Program Files\Borland\CBuilder6\Include\winnt.h 317: */
/* C:\Program Files\Borland\CBuilder6\Include\winnt.h 318: */
/* C:\Program Files\Borland\CBuilder6\Include\winnt.h 319: */
/* C:\Program Files\Borland\CBuilder6\Include\winnt.h 320: */
/* C:\Program Files\Borland\CBuilder6\Include\winnt.h 321: */
/* C:\Program Files\Borland\CBuilder6\Include\winnt.h 322: */typedef HANDLE *PHANDLE;
/* C:\Program Files\Borland\CBuilder6\Include\winnt.h 323: */
/* C:\Program Files\Borland\CBuilder6\Include\winnt.h 324: */
/* C:\Program Files\Borland\CBuilder6\Include\winnt.h 325: */
/* C:\Program Files\Borland\CBuilder6\Include\winnt.h 326: */
/* C:\Program Files\Borland\CBuilder6\Include\winnt.h 327: */
/* C:\Program Files\Borland\CBuilder6\Include\winnt.h 328: */typedef BYTE   FCHAR;
/* C:\Program Files\Borland\CBuilder6\Include\winnt.h 329: */typedef WORD   FSHORT;
/* C:\Program Files\Borland\CBuilder6\Include\winnt.h 330: */typedef DWORD  FLONG;
/* C:\Program Files\Borland\CBuilder6\Include\winnt.h 331: */
/* C:\Program Files\Borland\CBuilder6\Include\winnt.h 332: */
/* C:\Program Files\Borland\CBuilder6\Include\winnt.h 333: */
/* C:\Program Files\Borland\CBuilder6\Include\winnt.h 334: */
/* C:\Program Files\Borland\CBuilder6\Include\winnt.h 335: */
/* C:\Program Files\Borland\CBuilder6\Include\winnt.h 336: */typedef LONG HRESULT;
/* C:\Program Files\Borland\CBuilder6\Include\winnt.h 337: */
/* C:\Program Files\Borland\CBuilder6\Include\winnt.h 338: */
/* C:\Program Files\Borland\CBuilder6\Include\winnt.h 339: */
/* C:\Program Files\Borland\CBuilder6\Include\winnt.h 340: */
/* C:\Program Files\Borland\CBuilder6\Include\winnt.h 341: */
/* C:\Program Files\Borland\CBuilder6\Include\winnt.h 342: */
/* C:\Program Files\Borland\CBuilder6\Include\winnt.h 343: */
/* C:\Program Files\Borland\CBuilder6\Include\winnt.h 344: */
/* C:\Program Files\Borland\CBuilder6\Include\winnt.h 345: */
/* C:\Program Files\Borland\CBuilder6\Include\winnt.h 346: */  
/* C:\Program Files\Borland\CBuilder6\Include\winnt.h 347: */
/* C:\Program Files\Borland\CBuilder6\Include\winnt.h 348: */
/* C:\Program Files\Borland\CBuilder6\Include\winnt.h 349: */
/* C:\Program Files\Borland\CBuilder6\Include\winnt.h 350: */
/* C:\Program Files\Borland\CBuilder6\Include\winnt.h 351: */
/* C:\Program Files\Borland\CBuilder6\Include\winnt.h 352: */
/* C:\Program Files\Borland\CBuilder6\Include\winnt.h 353: */
/* C:\Program Files\Borland\CBuilder6\Include\winnt.h 354: */
/* C:\Program Files\Borland\CBuilder6\Include\winnt.h 355: */
/* C:\Program Files\Borland\CBuilder6\Include\winnt.h 356: */
/* C:\Program Files\Borland\CBuilder6\Include\winnt.h 357: */
/* C:\Program Files\Borland\CBuilder6\Include\winnt.h 358: */
/* C:\Program Files\Borland\CBuilder6\Include\winnt.h 359: */
/* C:\Program Files\Borland\CBuilder6\Include\winnt.h 360: */
/* C:\Program Files\Borland\CBuilder6\Include\winnt.h 361: */
/* C:\Program Files\Borland\CBuilder6\Include\winnt.h 362: */
/* C:\Program Files\Borland\CBuilder6\Include\winnt.h 363: */
/* C:\Program Files\Borland\CBuilder6\Include\winnt.h 364: */
/* C:\Program Files\Borland\CBuilder6\Include\winnt.h 365: */
/* C:\Program Files\Borland\CBuilder6\Include\winnt.h 366: */
/* C:\Program Files\Borland\CBuilder6\Include\winnt.h 367: */
/* C:\Program Files\Borland\CBuilder6\Include\winnt.h 368: */
/* C:\Program Files\Borland\CBuilder6\Include\winnt.h 369: */
/* C:\Program Files\Borland\CBuilder6\Include\winnt.h 370: */
/* C:\Program Files\Borland\CBuilder6\Include\winnt.h 371: */
/* C:\Program Files\Borland\CBuilder6\Include\winnt.h 372: */
/* C:\Program Files\Borland\CBuilder6\Include\winnt.h 373: */
/* C:\Program Files\Borland\CBuilder6\Include\winnt.h 374: */
/* C:\Program Files\Borland\CBuilder6\Include\winnt.h 375: */
/* C:\Program Files\Borland\CBuilder6\Include\winnt.h 376: */
/* C:\Program Files\Borland\CBuilder6\Include\winnt.h 377: */
/* C:\Program Files\Borland\CBuilder6\Include\winnt.h 378: */
/* C:\Program Files\Borland\CBuilder6\Include\winnt.h 379: */
/* C:\Program Files\Borland\CBuilder6\Include\winnt.h 380: */
/* C:\Program Files\Borland\CBuilder6\Include\winnt.h 381: */
/* C:\Program Files\Borland\CBuilder6\Include\winnt.h 382: */
/* C:\Program Files\Borland\CBuilder6\Include\winnt.h 383: */
/* C:\Program Files\Borland\CBuilder6\Include\winnt.h 384: */
/* C:\Program Files\Borland\CBuilder6\Include\winnt.h 385: */typedef char CCHAR;          
/* C:\Program Files\Borland\CBuilder6\Include\winnt.h 386: */typedef DWORD LCID;         
/* C:\Program Files\Borland\CBuilder6\Include\winnt.h 387: */typedef PDWORD PLCID;       
/* C:\Program Files\Borland\CBuilder6\Include\winnt.h 388: */typedef WORD   LANGID;      
/* C:\Program Files\Borland\CBuilder6\Include\winnt.h 389: */
/* C:\Program Files\Borland\CBuilder6\Include\winnt.h 390: */
/* C:\Program Files\Borland\CBuilder6\Include\winnt.h 391: */
/* C:\Program Files\Borland\CBuilder6\Include\winnt.h 392: */
/* C:\Program Files\Borland\CBuilder6\Include\winnt.h 393: */
/* C:\Program Files\Borland\CBuilder6\Include\winnt.h 394: */
/* C:\Program Files\Borland\CBuilder6\Include\winnt.h 395: */
/* C:\Program Files\Borland\CBuilder6\Include\winnt.h 396: */
/* C:\Program Files\Borland\CBuilder6\Include\winnt.h 397: */
/* C:\Program Files\Borland\CBuilder6\Include\winnt.h 398: */
/* C:\Program Files\Borland\CBuilder6\Include\winnt.h 399: */
/* C:\Program Files\Borland\CBuilder6\Include\winnt.h 400: */
/* C:\Program Files\Borland\CBuilder6\Include\winnt.h 401: */
/* C:\Program Files\Borland\CBuilder6\Include\winnt.h 402: */
/* C:\Program Files\Borland\CBuilder6\Include\winnt.h 403: */
/* C:\Program Files\Borland\CBuilder6\Include\winnt.h 404: */
/* C:\Program Files\Borland\CBuilder6\Include\winnt.h 405: */
/* C:\Program Files\Borland\CBuilder6\Include\winnt.h 406: */
/* C:\Program Files\Borland\CBuilder6\Include\winnt.h 407: */
/* C:\Program Files\Borland\CBuilder6\Include\winnt.h 408: */
/* C:\Program Files\Borland\CBuilder6\Include\winnt.h 409: */  
/* C:\Program Files\Borland\CBuilder6\Include\winnt.h 410: */
/* C:\Program Files\Borland\CBuilder6\Include\winnt.h 411: */
/* C:\Program Files\Borland\CBuilder6\Include\winnt.h 412: */typedef struct _FLOAT128 {
/* C:\Program Files\Borland\CBuilder6\Include\winnt.h 413: */__int64 LowPart;
/* C:\Program Files\Borland\CBuilder6\Include\winnt.h 414: */__int64 HighPart;
/* C:\Program Files\Borland\CBuilder6\Include\winnt.h 415: */} FLOAT128;
/* C:\Program Files\Borland\CBuilder6\Include\winnt.h 416: */
/* C:\Program Files\Borland\CBuilder6\Include\winnt.h 417: */typedef FLOAT128 *PFLOAT128;
/* C:\Program Files\Borland\CBuilder6\Include\winnt.h 418: */
/* C:\Program Files\Borland\CBuilder6\Include\winnt.h 419: */
/* C:\Program Files\Borland\CBuilder6\Include\winnt.h 420: */
/* C:\Program Files\Borland\CBuilder6\Include\winnt.h 421: */
/* C:\Program Files\Borland\CBuilder6\Include\winnt.h 422: */
/* C:\Program Files\Borland\CBuilder6\Include\winnt.h 423: */
/* C:\Program Files\Borland\CBuilder6\Include\winnt.h 424: */
/* C:\Program Files\Borland\CBuilder6\Include\winnt.h 425: */
/* C:\Program Files\Borland\CBuilder6\Include\winnt.h 426: */            
/* C:\Program Files\Borland\CBuilder6\Include\winnt.h 427: */typedef __int64 LONGLONG;
/* C:\Program Files\Borland\CBuilder6\Include\winnt.h 428: */typedef unsigned __int64 ULONGLONG;
/* C:\Program Files\Borland\CBuilder6\Include\winnt.h 429: */
/* C:\Program Files\Borland\CBuilder6\Include\winnt.h 430: */
/* C:\Program Files\Borland\CBuilder6\Include\winnt.h 431: */
/* C:\Program Files\Borland\CBuilder6\Include\winnt.h 432: */
/* C:\Program Files\Borland\CBuilder6\Include\winnt.h 433: */
/* C:\Program Files\Borland\CBuilder6\Include\winnt.h 434: */
/* C:\Program Files\Borland\CBuilder6\Include\winnt.h 435: */
/* C:\Program Files\Borland\CBuilder6\Include\winnt.h 436: */
/* C:\Program Files\Borland\CBuilder6\Include\winnt.h 437: */
/* C:\Program Files\Borland\CBuilder6\Include\winnt.h 438: */
/* C:\Program Files\Borland\CBuilder6\Include\winnt.h 439: */
/* C:\Program Files\Borland\CBuilder6\Include\winnt.h 440: */
/* C:\Program Files\Borland\CBuilder6\Include\winnt.h 441: */
/* C:\Program Files\Borland\CBuilder6\Include\winnt.h 442: */
/* C:\Program Files\Borland\CBuilder6\Include\winnt.h 443: */
/* C:\Program Files\Borland\CBuilder6\Include\winnt.h 444: */
/* C:\Program Files\Borland\CBuilder6\Include\winnt.h 445: */typedef LONGLONG *PLONGLONG;
/* C:\Program Files\Borland\CBuilder6\Include\winnt.h 446: */typedef ULONGLONG *PULONGLONG;
/* C:\Program Files\Borland\CBuilder6\Include\winnt.h 447: */
/* C:\Program Files\Borland\CBuilder6\Include\winnt.h 448: */
/* C:\Program Files\Borland\CBuilder6\Include\winnt.h 449: */
/* C:\Program Files\Borland\CBuilder6\Include\winnt.h 450: */typedef LONGLONG USN;
/* C:\Program Files\Borland\CBuilder6\Include\winnt.h 451: */
/* C:\Program Files\Borland\CBuilder6\Include\winnt.h 452: */
/* C:\Program Files\Borland\CBuilder6\Include\winnt.h 453: */
/* C:\Program Files\Borland\CBuilder6\Include\winnt.h 454: */
/* C:\Program Files\Borland\CBuilder6\Include\winnt.h 455: */typedef union _LARGE_INTEGER {
/* C:\Program Files\Borland\CBuilder6\Include\winnt.h 456: */struct {
/* C:\Program Files\Borland\CBuilder6\Include\winnt.h 457: */DWORD LowPart;
/* C:\Program Files\Borland\CBuilder6\Include\winnt.h 458: */LONG HighPart;
/* C:\Program Files\Borland\CBuilder6\Include\winnt.h 459: */};
/* C:\Program Files\Borland\CBuilder6\Include\winnt.h 460: */struct {
/* C:\Program Files\Borland\CBuilder6\Include\winnt.h 461: */DWORD LowPart;
/* C:\Program Files\Borland\CBuilder6\Include\winnt.h 462: */LONG HighPart;
/* C:\Program Files\Borland\CBuilder6\Include\winnt.h 463: */} u;
/* C:\Program Files\Borland\CBuilder6\Include\winnt.h 464: */
/* C:\Program Files\Borland\CBuilder6\Include\winnt.h 465: */LONGLONG QuadPart;
/* C:\Program Files\Borland\CBuilder6\Include\winnt.h 466: */} LARGE_INTEGER;
/* C:\Program Files\Borland\CBuilder6\Include\winnt.h 467: */
/* C:\Program Files\Borland\CBuilder6\Include\winnt.h 468: */typedef LARGE_INTEGER *PLARGE_INTEGER;
/* C:\Program Files\Borland\CBuilder6\Include\winnt.h 469: */
/* C:\Program Files\Borland\CBuilder6\Include\winnt.h 470: */
/* C:\Program Files\Borland\CBuilder6\Include\winnt.h 471: */
/* C:\Program Files\Borland\CBuilder6\Include\winnt.h 472: */
/* C:\Program Files\Borland\CBuilder6\Include\winnt.h 473: */typedef union _ULARGE_INTEGER {
/* C:\Program Files\Borland\CBuilder6\Include\winnt.h 474: */struct {
/* C:\Program Files\Borland\CBuilder6\Include\winnt.h 475: */DWORD LowPart;
/* C:\Program Files\Borland\CBuilder6\Include\winnt.h 476: */DWORD HighPart;
/* C:\Program Files\Borland\CBuilder6\Include\winnt.h 477: */};
/* C:\Program Files\Borland\CBuilder6\Include\winnt.h 478: */struct {
/* C:\Program Files\Borland\CBuilder6\Include\winnt.h 479: */DWORD LowPart;
/* C:\Program Files\Borland\CBuilder6\Include\winnt.h 480: */DWORD HighPart;
/* C:\Program Files\Borland\CBuilder6\Include\winnt.h 481: */} u;
/* C:\Program Files\Borland\CBuilder6\Include\winnt.h 482: */
/* C:\Program Files\Borland\CBuilder6\Include\winnt.h 483: */ULONGLONG QuadPart;
/* C:\Program Files\Borland\CBuilder6\Include\winnt.h 484: */} ULARGE_INTEGER;
/* C:\Program Files\Borland\CBuilder6\Include\winnt.h 485: */
/* C:\Program Files\Borland\CBuilder6\Include\winnt.h 486: */typedef ULARGE_INTEGER *PULARGE_INTEGER;
/* C:\Program Files\Borland\CBuilder6\Include\winnt.h 487: */
/* C:\Program Files\Borland\CBuilder6\Include\winnt.h 488: */
/* C:\Program Files\Borland\CBuilder6\Include\winnt.h 489: */
/* C:\Program Files\Borland\CBuilder6\Include\winnt.h 490: */
/* C:\Program Files\Borland\CBuilder6\Include\winnt.h 491: */
/* C:\Program Files\Borland\CBuilder6\Include\winnt.h 492: */
/* C:\Program Files\Borland\CBuilder6\Include\winnt.h 493: */
/* C:\Program Files\Borland\CBuilder6\Include\winnt.h 494: */
/* C:\Program Files\Borland\CBuilder6\Include\winnt.h 495: */typedef struct _LUID {
/* C:\Program Files\Borland\CBuilder6\Include\winnt.h 496: */DWORD LowPart;
/* C:\Program Files\Borland\CBuilder6\Include\winnt.h 497: */LONG HighPart;
/* C:\Program Files\Borland\CBuilder6\Include\winnt.h 498: */} LUID, *PLUID;
/* C:\Program Files\Borland\CBuilder6\Include\winnt.h 499: */
/* C:\Program Files\Borland\CBuilder6\Include\winnt.h 500: */
/* C:\Program Files\Borland\CBuilder6\Include\winnt.h 501: */typedef ULONGLONG  DWORDLONG;
/* C:\Program Files\Borland\CBuilder6\Include\winnt.h 502: */typedef DWORDLONG *PDWORDLONG;
/* C:\Program Files\Borland\CBuilder6\Include\winnt.h 503: */
/* C:\Program Files\Borland\CBuilder6\Include\winnt.h 504: */
/* C:\Program Files\Borland\CBuilder6\Include\winnt.h 505: */
/* C:\Program Files\Borland\CBuilder6\Include\winnt.h 506: */
/* C:\Program Files\Borland\CBuilder6\Include\winnt.h 507: */
/* C:\Program Files\Borland\CBuilder6\Include\winnt.h 508: */
/* C:\Program Files\Borland\CBuilder6\Include\winnt.h 509: */
/* C:\Program Files\Borland\CBuilder6\Include\winnt.h 510: */  
/* C:\Program Files\Borland\CBuilder6\Include\winnt.h 511: */
/* C:\Program Files\Borland\CBuilder6\Include\winnt.h 512: */
/* C:\Program Files\Borland\CBuilder6\Include\winnt.h 513: */
/* C:\Program Files\Borland\CBuilder6\Include\winnt.h 514: */
/* C:\Program Files\Borland\CBuilder6\Include\winnt.h 515: */
/* C:\Program Files\Borland\CBuilder6\Include\winnt.h 516: */
/* C:\Program Files\Borland\CBuilder6\Include\winnt.h 517: */
/* C:\Program Files\Borland\CBuilder6\Include\winnt.h 518: */
/* C:\Program Files\Borland\CBuilder6\Include\winnt.h 519: */
/* C:\Program Files\Borland\CBuilder6\Include\winnt.h 520: */
/* C:\Program Files\Borland\CBuilder6\Include\winnt.h 521: */
/* C:\Program Files\Borland\CBuilder6\Include\winnt.h 522: */
/* C:\Program Files\Borland\CBuilder6\Include\winnt.h 523: */
/* C:\Program Files\Borland\CBuilder6\Include\winnt.h 524: */
/* C:\Program Files\Borland\CBuilder6\Include\winnt.h 525: */
/* C:\Program Files\Borland\CBuilder6\Include\winnt.h 526: */
/* C:\Program Files\Borland\CBuilder6\Include\winnt.h 527: */
/* C:\Program Files\Borland\CBuilder6\Include\winnt.h 528: */
/* C:\Program Files\Borland\CBuilder6\Include\winnt.h 529: */
/* C:\Program Files\Borland\CBuilder6\Include\winnt.h 530: */
/* C:\Program Files\Borland\CBuilder6\Include\winnt.h 531: */
/* C:\Program Files\Borland\CBuilder6\Include\winnt.h 532: */
/* C:\Program Files\Borland\CBuilder6\Include\winnt.h 533: */
/* C:\Program Files\Borland\CBuilder6\Include\winnt.h 534: */
/* C:\Program Files\Borland\CBuilder6\Include\winnt.h 535: */
/* C:\Program Files\Borland\CBuilder6\Include\winnt.h 536: */
/* C:\Program Files\Borland\CBuilder6\Include\winnt.h 537: */
/* C:\Program Files\Borland\CBuilder6\Include\winnt.h 538: */
/* C:\Program Files\Borland\CBuilder6\Include\winnt.h 539: */
/* C:\Program Files\Borland\CBuilder6\Include\winnt.h 540: */
/* C:\Program Files\Borland\CBuilder6\Include\winnt.h 541: */
/* C:\Program Files\Borland\CBuilder6\Include\winnt.h 542: */
/* C:\Program Files\Borland\CBuilder6\Include\winnt.h 543: */
/* C:\Program Files\Borland\CBuilder6\Include\winnt.h 544: */
/* C:\Program Files\Borland\CBuilder6\Include\winnt.h 545: */
/* C:\Program Files\Borland\CBuilder6\Include\winnt.h 546: */
/* C:\Program Files\Borland\CBuilder6\Include\winnt.h 547: */
/* C:\Program Files\Borland\CBuilder6\Include\winnt.h 548: */
/* C:\Program Files\Borland\CBuilder6\Include\winnt.h 549: */
/* C:\Program Files\Borland\CBuilder6\Include\winnt.h 550: */
/* C:\Program Files\Borland\CBuilder6\Include\winnt.h 551: */
/* C:\Program Files\Borland\CBuilder6\Include\winnt.h 552: */
/* C:\Program Files\Borland\CBuilder6\Include\winnt.h 553: */
/* C:\Program Files\Borland\CBuilder6\Include\winnt.h 554: */
/* C:\Program Files\Borland\CBuilder6\Include\winnt.h 555: */
/* C:\Program Files\Borland\CBuilder6\Include\winnt.h 556: */
/* C:\Program Files\Borland\CBuilder6\Include\winnt.h 557: */
/* C:\Program Files\Borland\CBuilder6\Include\winnt.h 558: */
/* C:\Program Files\Borland\CBuilder6\Include\winnt.h 559: */
/* C:\Program Files\Borland\CBuilder6\Include\winnt.h 560: */
/* C:\Program Files\Borland\CBuilder6\Include\winnt.h 561: */
/* C:\Program Files\Borland\CBuilder6\Include\winnt.h 562: */
/* C:\Program Files\Borland\CBuilder6\Include\winnt.h 563: */
/* C:\Program Files\Borland\CBuilder6\Include\winnt.h 564: */
/* C:\Program Files\Borland\CBuilder6\Include\winnt.h 565: */
/* C:\Program Files\Borland\CBuilder6\Include\winnt.h 566: */
/* C:\Program Files\Borland\CBuilder6\Include\winnt.h 567: */
/* C:\Program Files\Borland\CBuilder6\Include\winnt.h 568: */
/* C:\Program Files\Borland\CBuilder6\Include\winnt.h 569: */
/* C:\Program Files\Borland\CBuilder6\Include\winnt.h 570: */
/* C:\Program Files\Borland\CBuilder6\Include\winnt.h 571: */
/* C:\Program Files\Borland\CBuilder6\Include\winnt.h 572: */
/* C:\Program Files\Borland\CBuilder6\Include\winnt.h 573: */
/* C:\Program Files\Borland\CBuilder6\Include\winnt.h 574: */
/* C:\Program Files\Borland\CBuilder6\Include\winnt.h 575: */
/* C:\Program Files\Borland\CBuilder6\Include\winnt.h 576: */
/* C:\Program Files\Borland\CBuilder6\Include\winnt.h 577: */
/* C:\Program Files\Borland\CBuilder6\Include\winnt.h 578: */
/* C:\Program Files\Borland\CBuilder6\Include\winnt.h 579: */
/* C:\Program Files\Borland\CBuilder6\Include\winnt.h 580: */
/* C:\Program Files\Borland\CBuilder6\Include\winnt.h 581: */
/* C:\Program Files\Borland\CBuilder6\Include\winnt.h 582: */
/* C:\Program Files\Borland\CBuilder6\Include\winnt.h 583: */
/* C:\Program Files\Borland\CBuilder6\Include\winnt.h 584: */
/* C:\Program Files\Borland\CBuilder6\Include\winnt.h 585: */
/* C:\Program Files\Borland\CBuilder6\Include\winnt.h 586: */
/* C:\Program Files\Borland\CBuilder6\Include\winnt.h 587: */
/* C:\Program Files\Borland\CBuilder6\Include\winnt.h 588: */
/* C:\Program Files\Borland\CBuilder6\Include\winnt.h 589: */
/* C:\Program Files\Borland\CBuilder6\Include\winnt.h 590: */
/* C:\Program Files\Borland\CBuilder6\Include\winnt.h 591: */
/* C:\Program Files\Borland\CBuilder6\Include\winnt.h 592: */
/* C:\Program Files\Borland\CBuilder6\Include\winnt.h 593: */
/* C:\Program Files\Borland\CBuilder6\Include\winnt.h 594: */
/* C:\Program Files\Borland\CBuilder6\Include\winnt.h 595: */
/* C:\Program Files\Borland\CBuilder6\Include\winnt.h 596: */
/* C:\Program Files\Borland\CBuilder6\Include\winnt.h 597: */
/* C:\Program Files\Borland\CBuilder6\Include\winnt.h 598: */
/* C:\Program Files\Borland\CBuilder6\Include\winnt.h 599: */
/* C:\Program Files\Borland\CBuilder6\Include\winnt.h 600: */
/* C:\Program Files\Borland\CBuilder6\Include\winnt.h 601: */
/* C:\Program Files\Borland\CBuilder6\Include\winnt.h 602: */
/* C:\Program Files\Borland\CBuilder6\Include\winnt.h 603: */
/* C:\Program Files\Borland\CBuilder6\Include\winnt.h 604: */
/* C:\Program Files\Borland\CBuilder6\Include\winnt.h 605: */
/* C:\Program Files\Borland\CBuilder6\Include\winnt.h 606: */
/* C:\Program Files\Borland\CBuilder6\Include\winnt.h 607: */
/* C:\Program Files\Borland\CBuilder6\Include\winnt.h 608: */
/* C:\Program Files\Borland\CBuilder6\Include\winnt.h 609: */
/* C:\Program Files\Borland\CBuilder6\Include\winnt.h 610: */
/* C:\Program Files\Borland\CBuilder6\Include\winnt.h 611: */
/* C:\Program Files\Borland\CBuilder6\Include\winnt.h 612: */
/* C:\Program Files\Borland\CBuilder6\Include\winnt.h 613: */
/* C:\Program Files\Borland\CBuilder6\Include\winnt.h 614: */
/* C:\Program Files\Borland\CBuilder6\Include\winnt.h 615: */
/* C:\Program Files\Borland\CBuilder6\Include\winnt.h 616: */
/* C:\Program Files\Borland\CBuilder6\Include\winnt.h 617: */
/* C:\Program Files\Borland\CBuilder6\Include\winnt.h 618: */
/* C:\Program Files\Borland\CBuilder6\Include\winnt.h 619: */
/* C:\Program Files\Borland\CBuilder6\Include\winnt.h 620: */
/* C:\Program Files\Borland\CBuilder6\Include\winnt.h 621: */
/* C:\Program Files\Borland\CBuilder6\Include\winnt.h 622: */
/* C:\Program Files\Borland\CBuilder6\Include\winnt.h 623: */
/* C:\Program Files\Borland\CBuilder6\Include\winnt.h 624: */
/* C:\Program Files\Borland\CBuilder6\Include\winnt.h 625: */
/* C:\Program Files\Borland\CBuilder6\Include\winnt.h 626: */
/* C:\Program Files\Borland\CBuilder6\Include\winnt.h 627: */
/* C:\Program Files\Borland\CBuilder6\Include\winnt.h 628: */
/* C:\Program Files\Borland\CBuilder6\Include\winnt.h 629: */
/* C:\Program Files\Borland\CBuilder6\Include\winnt.h 630: */
/* C:\Program Files\Borland\CBuilder6\Include\winnt.h 631: */
/* C:\Program Files\Borland\CBuilder6\Include\winnt.h 632: */
/* C:\Program Files\Borland\CBuilder6\Include\winnt.h 633: */
/* C:\Program Files\Borland\CBuilder6\Include\winnt.h 634: */
/* C:\Program Files\Borland\CBuilder6\Include\winnt.h 635: */
/* C:\Program Files\Borland\CBuilder6\Include\winnt.h 636: */
/* C:\Program Files\Borland\CBuilder6\Include\winnt.h 637: */
/* C:\Program Files\Borland\CBuilder6\Include\winnt.h 638: */
/* C:\Program Files\Borland\CBuilder6\Include\winnt.h 639: */
/* C:\Program Files\Borland\CBuilder6\Include\winnt.h 640: */
/* C:\Program Files\Borland\CBuilder6\Include\winnt.h 641: */
/* C:\Program Files\Borland\CBuilder6\Include\winnt.h 642: */
/* C:\Program Files\Borland\CBuilder6\Include\winnt.h 643: */
/* C:\Program Files\Borland\CBuilder6\Include\winnt.h 644: */
/* C:\Program Files\Borland\CBuilder6\Include\winnt.h 645: */
/* C:\Program Files\Borland\CBuilder6\Include\winnt.h 646: */
/* C:\Program Files\Borland\CBuilder6\Include\winnt.h 647: */
/* C:\Program Files\Borland\CBuilder6\Include\winnt.h 648: */
/* C:\Program Files\Borland\CBuilder6\Include\winnt.h 649: */
/* C:\Program Files\Borland\CBuilder6\Include\winnt.h 650: */
/* C:\Program Files\Borland\CBuilder6\Include\winnt.h 651: */
/* C:\Program Files\Borland\CBuilder6\Include\winnt.h 652: */
/* C:\Program Files\Borland\CBuilder6\Include\winnt.h 653: */
/* C:\Program Files\Borland\CBuilder6\Include\winnt.h 654: */
/* C:\Program Files\Borland\CBuilder6\Include\winnt.h 655: */
/* C:\Program Files\Borland\CBuilder6\Include\winnt.h 656: */
/* C:\Program Files\Borland\CBuilder6\Include\winnt.h 657: */
/* C:\Program Files\Borland\CBuilder6\Include\winnt.h 658: */
/* C:\Program Files\Borland\CBuilder6\Include\winnt.h 659: */
/* C:\Program Files\Borland\CBuilder6\Include\winnt.h 660: */
/* C:\Program Files\Borland\CBuilder6\Include\winnt.h 661: */
/* C:\Program Files\Borland\CBuilder6\Include\winnt.h 662: */
/* C:\Program Files\Borland\CBuilder6\Include\winnt.h 663: */
/* C:\Program Files\Borland\CBuilder6\Include\winnt.h 664: */
/* C:\Program Files\Borland\CBuilder6\Include\winnt.h 665: */
/* C:\Program Files\Borland\CBuilder6\Include\winnt.h 666: */
/* C:\Program Files\Borland\CBuilder6\Include\winnt.h 667: */
/* C:\Program Files\Borland\CBuilder6\Include\winnt.h 668: */
/* C:\Program Files\Borland\CBuilder6\Include\winnt.h 669: */
/* C:\Program Files\Borland\CBuilder6\Include\winnt.h 670: */
/* C:\Program Files\Borland\CBuilder6\Include\winnt.h 671: */
/* C:\Program Files\Borland\CBuilder6\Include\winnt.h 672: */
/* C:\Program Files\Borland\CBuilder6\Include\winnt.h 673: */
/* C:\Program Files\Borland\CBuilder6\Include\winnt.h 674: */
/* C:\Program Files\Borland\CBuilder6\Include\winnt.h 675: */
/* C:\Program Files\Borland\CBuilder6\Include\winnt.h 676: */
/* C:\Program Files\Borland\CBuilder6\Include\winnt.h 677: */
/* C:\Program Files\Borland\CBuilder6\Include\winnt.h 678: */
/* C:\Program Files\Borland\CBuilder6\Include\winnt.h 679: */
/* C:\Program Files\Borland\CBuilder6\Include\winnt.h 680: */
/* C:\Program Files\Borland\CBuilder6\Include\winnt.h 681: */
/* C:\Program Files\Borland\CBuilder6\Include\winnt.h 682: */
/* C:\Program Files\Borland\CBuilder6\Include\winnt.h 683: */
/* C:\Program Files\Borland\CBuilder6\Include\winnt.h 684: */
/* C:\Program Files\Borland\CBuilder6\Include\winnt.h 685: */
/* C:\Program Files\Borland\CBuilder6\Include\winnt.h 686: */
/* C:\Program Files\Borland\CBuilder6\Include\winnt.h 687: */
/* C:\Program Files\Borland\CBuilder6\Include\winnt.h 688: */
/* C:\Program Files\Borland\CBuilder6\Include\winnt.h 689: */
/* C:\Program Files\Borland\CBuilder6\Include\winnt.h 690: */
/* C:\Program Files\Borland\CBuilder6\Include\winnt.h 691: */
/* C:\Program Files\Borland\CBuilder6\Include\winnt.h 692: */
/* C:\Program Files\Borland\CBuilder6\Include\winnt.h 693: */
/* C:\Program Files\Borland\CBuilder6\Include\winnt.h 694: */
/* C:\Program Files\Borland\CBuilder6\Include\winnt.h 695: */
/* C:\Program Files\Borland\CBuilder6\Include\winnt.h 696: */
/* C:\Program Files\Borland\CBuilder6\Include\winnt.h 697: */
/* C:\Program Files\Borland\CBuilder6\Include\winnt.h 698: */
/* C:\Program Files\Borland\CBuilder6\Include\winnt.h 699: */
/* C:\Program Files\Borland\CBuilder6\Include\winnt.h 700: */
/* C:\Program Files\Borland\CBuilder6\Include\winnt.h 701: */
/* C:\Program Files\Borland\CBuilder6\Include\winnt.h 702: */
/* C:\Program Files\Borland\CBuilder6\Include\winnt.h 703: */
/* C:\Program Files\Borland\CBuilder6\Include\winnt.h 704: */
/* C:\Program Files\Borland\CBuilder6\Include\winnt.h 705: */
/* C:\Program Files\Borland\CBuilder6\Include\winnt.h 706: */
/* C:\Program Files\Borland\CBuilder6\Include\winnt.h 707: */
/* C:\Program Files\Borland\CBuilder6\Include\winnt.h 708: */
/* C:\Program Files\Borland\CBuilder6\Include\winnt.h 709: */
/* C:\Program Files\Borland\CBuilder6\Include\winnt.h 710: */
/* C:\Program Files\Borland\CBuilder6\Include\winnt.h 711: */
/* C:\Program Files\Borland\CBuilder6\Include\winnt.h 712: */
/* C:\Program Files\Borland\CBuilder6\Include\winnt.h 713: */
/* C:\Program Files\Borland\CBuilder6\Include\winnt.h 714: */
/* C:\Program Files\Borland\CBuilder6\Include\winnt.h 715: */
/* C:\Program Files\Borland\CBuilder6\Include\winnt.h 716: */
/* C:\Program Files\Borland\CBuilder6\Include\winnt.h 717: */
/* C:\Program Files\Borland\CBuilder6\Include\winnt.h 718: */
/* C:\Program Files\Borland\CBuilder6\Include\winnt.h 719: */
/* C:\Program Files\Borland\CBuilder6\Include\winnt.h 720: */
/* C:\Program Files\Borland\CBuilder6\Include\winnt.h 721: */
/* C:\Program Files\Borland\CBuilder6\Include\winnt.h 722: */
/* C:\Program Files\Borland\CBuilder6\Include\winnt.h 723: */
/* C:\Program Files\Borland\CBuilder6\Include\winnt.h 724: */
/* C:\Program Files\Borland\CBuilder6\Include\winnt.h 725: */
/* C:\Program Files\Borland\CBuilder6\Include\winnt.h 726: */
/* C:\Program Files\Borland\CBuilder6\Include\winnt.h 727: */
/* C:\Program Files\Borland\CBuilder6\Include\winnt.h 728: */
/* C:\Program Files\Borland\CBuilder6\Include\winnt.h 729: */
/* C:\Program Files\Borland\CBuilder6\Include\winnt.h 730: */
/* C:\Program Files\Borland\CBuilder6\Include\winnt.h 731: */
/* C:\Program Files\Borland\CBuilder6\Include\winnt.h 732: */
/* C:\Program Files\Borland\CBuilder6\Include\winnt.h 733: */
/* C:\Program Files\Borland\CBuilder6\Include\winnt.h 734: */
/* C:\Program Files\Borland\CBuilder6\Include\winnt.h 735: */
/* C:\Program Files\Borland\CBuilder6\Include\winnt.h 736: */
/* C:\Program Files\Borland\CBuilder6\Include\winnt.h 737: */
/* C:\Program Files\Borland\CBuilder6\Include\winnt.h 738: */
/* C:\Program Files\Borland\CBuilder6\Include\winnt.h 739: */
/* C:\Program Files\Borland\CBuilder6\Include\winnt.h 740: */
/* C:\Program Files\Borland\CBuilder6\Include\winnt.h 741: */
/* C:\Program Files\Borland\CBuilder6\Include\winnt.h 742: */
/* C:\Program Files\Borland\CBuilder6\Include\winnt.h 743: */
/* C:\Program Files\Borland\CBuilder6\Include\winnt.h 744: */
/* C:\Program Files\Borland\CBuilder6\Include\winnt.h 745: */
/* C:\Program Files\Borland\CBuilder6\Include\winnt.h 746: */
/* C:\Program Files\Borland\CBuilder6\Include\winnt.h 747: */
/* C:\Program Files\Borland\CBuilder6\Include\winnt.h 748: */
/* C:\Program Files\Borland\CBuilder6\Include\winnt.h 749: */
/* C:\Program Files\Borland\CBuilder6\Include\winnt.h 750: */
/* C:\Program Files\Borland\CBuilder6\Include\winnt.h 751: */
/* C:\Program Files\Borland\CBuilder6\Include\winnt.h 752: */
/* C:\Program Files\Borland\CBuilder6\Include\winnt.h 753: */
/* C:\Program Files\Borland\CBuilder6\Include\winnt.h 754: */
/* C:\Program Files\Borland\CBuilder6\Include\winnt.h 755: */
/* C:\Program Files\Borland\CBuilder6\Include\winnt.h 756: */
/* C:\Program Files\Borland\CBuilder6\Include\winnt.h 757: */typedef BYTE  BOOLEAN;           
/* C:\Program Files\Borland\CBuilder6\Include\winnt.h 758: */typedef BOOLEAN *PBOOLEAN;       
/* C:\Program Files\Borland\CBuilder6\Include\winnt.h 759: */
/* C:\Program Files\Borland\CBuilder6\Include\winnt.h 760: */
/* C:\Program Files\Borland\CBuilder6\Include\winnt.h 761: */
/* C:\Program Files\Borland\CBuilder6\Include\winnt.h 762: */
/* C:\Program Files\Borland\CBuilder6\Include\winnt.h 763: */
/* C:\Program Files\Borland\CBuilder6\Include\winnt.h 764: */typedef struct _LIST_ENTRY {
/* C:\Program Files\Borland\CBuilder6\Include\winnt.h 765: */struct _LIST_ENTRY *Flink;
/* C:\Program Files\Borland\CBuilder6\Include\winnt.h 766: */struct _LIST_ENTRY *Blink;
/* C:\Program Files\Borland\CBuilder6\Include\winnt.h 767: */} LIST_ENTRY, *PLIST_ENTRY, * PRLIST_ENTRY;
/* C:\Program Files\Borland\CBuilder6\Include\winnt.h 768: */
/* C:\Program Files\Borland\CBuilder6\Include\winnt.h 769: */
/* C:\Program Files\Borland\CBuilder6\Include\winnt.h 770: */
/* C:\Program Files\Borland\CBuilder6\Include\winnt.h 771: */
/* C:\Program Files\Borland\CBuilder6\Include\winnt.h 772: */
/* C:\Program Files\Borland\CBuilder6\Include\winnt.h 773: */
/* C:\Program Files\Borland\CBuilder6\Include\winnt.h 774: */typedef struct _SINGLE_LIST_ENTRY {
/* C:\Program Files\Borland\CBuilder6\Include\winnt.h 775: */struct _SINGLE_LIST_ENTRY *Next;
/* C:\Program Files\Borland\CBuilder6\Include\winnt.h 776: */} SINGLE_LIST_ENTRY, *PSINGLE_LIST_ENTRY;
/* C:\Program Files\Borland\CBuilder6\Include\winnt.h 777: */
/* C:\Program Files\Borland\CBuilder6\Include\winnt.h 778: */
/* C:\Program Files\Borland\CBuilder6\Include\winnt.h 779: */
/* C:\Program Files\Borland\CBuilder6\Include\winnt.h 780: */
/* C:\Program Files\Borland\CBuilder6\Include\winnt.h 781: */
/* C:\Program Files\Borland\CBuilder6\Include\winnt.h 782: */typedef struct LIST_ENTRY32 {
/* C:\Program Files\Borland\CBuilder6\Include\winnt.h 783: */DWORD Flink;
/* C:\Program Files\Borland\CBuilder6\Include\winnt.h 784: */DWORD Blink;
/* C:\Program Files\Borland\CBuilder6\Include\winnt.h 785: */} LIST_ENTRY32;
/* C:\Program Files\Borland\CBuilder6\Include\winnt.h 786: */typedef LIST_ENTRY32 *PLIST_ENTRY32;
/* C:\Program Files\Borland\CBuilder6\Include\winnt.h 787: */
/* C:\Program Files\Borland\CBuilder6\Include\winnt.h 788: */typedef struct LIST_ENTRY64 {
/* C:\Program Files\Borland\CBuilder6\Include\winnt.h 789: */ULONGLONG Flink;
/* C:\Program Files\Borland\CBuilder6\Include\winnt.h 790: */ULONGLONG Blink;
/* C:\Program Files\Borland\CBuilder6\Include\winnt.h 791: */} LIST_ENTRY64;
/* C:\Program Files\Borland\CBuilder6\Include\winnt.h 792: */typedef LIST_ENTRY64 *PLIST_ENTRY64;
/* C:\Program Files\Borland\CBuilder6\Include\winnt.h 793: */
/* C:\Program Files\Borland\CBuilder6\Include\winnt.h 794: */
/* C:\Program Files\Borland\CBuilder6\Include\winnt.h 795: */

/* C:\Program Files\Borland\CBuilder6\Include\guiddef.h 1: */

/* C:\Program Files\Borland\CBuilder6\Include\guiddef.h 2: */

/* C:\Program Files\Borland\CBuilder6\Include\guiddef.h 3: */

/* C:\Program Files\Borland\CBuilder6\Include\guiddef.h 4: */

/* C:\Program Files\Borland\CBuilder6\Include\guiddef.h 5: */

/* C:\Program Files\Borland\CBuilder6\Include\guiddef.h 6: */

/* C:\Program Files\Borland\CBuilder6\Include\guiddef.h 7: */

/* C:\Program Files\Borland\CBuilder6\Include\guiddef.h 8: */

/* C:\Program Files\Borland\CBuilder6\Include\guiddef.h 9: */

/* C:\Program Files\Borland\CBuilder6\Include\guiddef.h 10: */

/* C:\Program Files\Borland\CBuilder6\Include\guiddef.h 11: */

/* C:\Program Files\Borland\CBuilder6\Include\guiddef.h 12: */

/* C:\Program Files\Borland\CBuilder6\Include\guiddef.h 13: */
/* C:\Program Files\Borland\CBuilder6\Include\guiddef.h 14: */
/* C:\Program Files\Borland\CBuilder6\Include\guiddef.h 15: */
/* C:\Program Files\Borland\CBuilder6\Include\guiddef.h 16: */
/* C:\Program Files\Borland\CBuilder6\Include\guiddef.h 17: */
/* C:\Program Files\Borland\CBuilder6\Include\guiddef.h 18: */
/* C:\Program Files\Borland\CBuilder6\Include\guiddef.h 19: */
/* C:\Program Files\Borland\CBuilder6\Include\guiddef.h 20: */
/* C:\Program Files\Borland\CBuilder6\Include\guiddef.h 21: */
/* C:\Program Files\Borland\CBuilder6\Include\guiddef.h 22: */typedef struct _GUID {
/* C:\Program Files\Borland\CBuilder6\Include\guiddef.h 23: */unsigned long  Data1;
/* C:\Program Files\Borland\CBuilder6\Include\guiddef.h 24: */unsigned short Data2;
/* C:\Program Files\Borland\CBuilder6\Include\guiddef.h 25: */unsigned short Data3;
/* C:\Program Files\Borland\CBuilder6\Include\guiddef.h 26: */unsigned char  Data4[ 8 ];
/* C:\Program Files\Borland\CBuilder6\Include\guiddef.h 27: */} GUID;
/* C:\Program Files\Borland\CBuilder6\Include\guiddef.h 28: */
/* C:\Program Files\Borland\CBuilder6\Include\guiddef.h 29: */
/* C:\Program Files\Borland\CBuilder6\Include\guiddef.h 30: */
/* C:\Program Files\Borland\CBuilder6\Include\guiddef.h 31: */
/* C:\Program Files\Borland\CBuilder6\Include\guiddef.h 32: */
/* C:\Program Files\Borland\CBuilder6\Include\guiddef.h 33: */
/* C:\Program Files\Borland\CBuilder6\Include\guiddef.h 34: */
/* C:\Program Files\Borland\CBuilder6\Include\guiddef.h 35: */
/* C:\Program Files\Borland\CBuilder6\Include\guiddef.h 36: */
/* C:\Program Files\Borland\CBuilder6\Include\guiddef.h 37: */
/* C:\Program Files\Borland\CBuilder6\Include\guiddef.h 38: */
/* C:\Program Files\Borland\CBuilder6\Include\guiddef.h 39: */
/* C:\Program Files\Borland\CBuilder6\Include\guiddef.h 40: */
/* C:\Program Files\Borland\CBuilder6\Include\guiddef.h 41: */
/* C:\Program Files\Borland\CBuilder6\Include\guiddef.h 42: */
/* C:\Program Files\Borland\CBuilder6\Include\guiddef.h 43: */
/* C:\Program Files\Borland\CBuilder6\Include\guiddef.h 44: */
/* C:\Program Files\Borland\CBuilder6\Include\guiddef.h 45: */
/* C:\Program Files\Borland\CBuilder6\Include\guiddef.h 46: */
/* C:\Program Files\Borland\CBuilder6\Include\guiddef.h 47: */
/* C:\Program Files\Borland\CBuilder6\Include\guiddef.h 48: */
/* C:\Program Files\Borland\CBuilder6\Include\guiddef.h 49: */
/* C:\Program Files\Borland\CBuilder6\Include\guiddef.h 50: */
/* C:\Program Files\Borland\CBuilder6\Include\guiddef.h 51: */
/* C:\Program Files\Borland\CBuilder6\Include\guiddef.h 52: */
/* C:\Program Files\Borland\CBuilder6\Include\guiddef.h 53: */
/* C:\Program Files\Borland\CBuilder6\Include\guiddef.h 54: */
/* C:\Program Files\Borland\CBuilder6\Include\guiddef.h 55: */
/* C:\Program Files\Borland\CBuilder6\Include\guiddef.h 56: */
/* C:\Program Files\Borland\CBuilder6\Include\guiddef.h 57: */
/* C:\Program Files\Borland\CBuilder6\Include\guiddef.h 58: */
/* C:\Program Files\Borland\CBuilder6\Include\guiddef.h 59: */
/* C:\Program Files\Borland\CBuilder6\Include\guiddef.h 60: */
/* C:\Program Files\Borland\CBuilder6\Include\guiddef.h 61: */
/* C:\Program Files\Borland\CBuilder6\Include\guiddef.h 62: */
/* C:\Program Files\Borland\CBuilder6\Include\guiddef.h 63: */
/* C:\Program Files\Borland\CBuilder6\Include\guiddef.h 64: */
/* C:\Program Files\Borland\CBuilder6\Include\guiddef.h 65: */
/* C:\Program Files\Borland\CBuilder6\Include\guiddef.h 66: */
/* C:\Program Files\Borland\CBuilder6\Include\guiddef.h 67: */
/* C:\Program Files\Borland\CBuilder6\Include\guiddef.h 68: */
/* C:\Program Files\Borland\CBuilder6\Include\guiddef.h 69: */
/* C:\Program Files\Borland\CBuilder6\Include\guiddef.h 70: */
/* C:\Program Files\Borland\CBuilder6\Include\guiddef.h 71: */
/* C:\Program Files\Borland\CBuilder6\Include\guiddef.h 72: */
/* C:\Program Files\Borland\CBuilder6\Include\guiddef.h 73: */
/* C:\Program Files\Borland\CBuilder6\Include\guiddef.h 74: */
/* C:\Program Files\Borland\CBuilder6\Include\guiddef.h 75: */typedef GUID *LPGUID;
/* C:\Program Files\Borland\CBuilder6\Include\guiddef.h 76: */
/* C:\Program Files\Borland\CBuilder6\Include\guiddef.h 77: */
/* C:\Program Files\Borland\CBuilder6\Include\guiddef.h 78: */
/* C:\Program Files\Borland\CBuilder6\Include\guiddef.h 79: */
/* C:\Program Files\Borland\CBuilder6\Include\guiddef.h 80: */typedef const GUID *LPCGUID;
/* C:\Program Files\Borland\CBuilder6\Include\guiddef.h 81: */
/* C:\Program Files\Borland\CBuilder6\Include\guiddef.h 82: */
/* C:\Program Files\Borland\CBuilder6\Include\guiddef.h 83: */
/* C:\Program Files\Borland\CBuilder6\Include\guiddef.h 84: */
/* C:\Program Files\Borland\CBuilder6\Include\guiddef.h 85: */
/* C:\Program Files\Borland\CBuilder6\Include\guiddef.h 86: */typedef GUID IID;
/* C:\Program Files\Borland\CBuilder6\Include\guiddef.h 87: */typedef IID *LPIID;
/* C:\Program Files\Borland\CBuilder6\Include\guiddef.h 88: */
/* C:\Program Files\Borland\CBuilder6\Include\guiddef.h 89: */
/* C:\Program Files\Borland\CBuilder6\Include\guiddef.h 90: */typedef GUID CLSID;
/* C:\Program Files\Borland\CBuilder6\Include\guiddef.h 91: */typedef CLSID *LPCLSID;
/* C:\Program Files\Borland\CBuilder6\Include\guiddef.h 92: */
/* C:\Program Files\Borland\CBuilder6\Include\guiddef.h 93: */
/* C:\Program Files\Borland\CBuilder6\Include\guiddef.h 94: */typedef GUID FMTID;
/* C:\Program Files\Borland\CBuilder6\Include\guiddef.h 95: */typedef FMTID *LPFMTID;
/* C:\Program Files\Borland\CBuilder6\Include\guiddef.h 96: */
/* C:\Program Files\Borland\CBuilder6\Include\guiddef.h 97: */
/* C:\Program Files\Borland\CBuilder6\Include\guiddef.h 98: */
/* C:\Program Files\Borland\CBuilder6\Include\guiddef.h 99: */
/* C:\Program Files\Borland\CBuilder6\Include\guiddef.h 100: */
/* C:\Program Files\Borland\CBuilder6\Include\guiddef.h 101: */
/* C:\Program Files\Borland\CBuilder6\Include\guiddef.h 102: */
/* C:\Program Files\Borland\CBuilder6\Include\guiddef.h 103: */
/* C:\Program Files\Borland\CBuilder6\Include\guiddef.h 104: */
/* C:\Program Files\Borland\CBuilder6\Include\guiddef.h 105: */
/* C:\Program Files\Borland\CBuilder6\Include\guiddef.h 106: */
/* C:\Program Files\Borland\CBuilder6\Include\guiddef.h 107: */
/* C:\Program Files\Borland\CBuilder6\Include\guiddef.h 108: */
/* C:\Program Files\Borland\CBuilder6\Include\guiddef.h 109: */
/* C:\Program Files\Borland\CBuilder6\Include\guiddef.h 110: */
/* C:\Program Files\Borland\CBuilder6\Include\guiddef.h 111: */
/* C:\Program Files\Borland\CBuilder6\Include\guiddef.h 112: */
/* C:\Program Files\Borland\CBuilder6\Include\guiddef.h 113: */
/* C:\Program Files\Borland\CBuilder6\Include\guiddef.h 114: */
/* C:\Program Files\Borland\CBuilder6\Include\guiddef.h 115: */
/* C:\Program Files\Borland\CBuilder6\Include\guiddef.h 116: */
/* C:\Program Files\Borland\CBuilder6\Include\guiddef.h 117: */
/* C:\Program Files\Borland\CBuilder6\Include\guiddef.h 118: */
/* C:\Program Files\Borland\CBuilder6\Include\guiddef.h 119: */
/* C:\Program Files\Borland\CBuilder6\Include\guiddef.h 120: */
/* C:\Program Files\Borland\CBuilder6\Include\guiddef.h 121: */
/* C:\Program Files\Borland\CBuilder6\Include\guiddef.h 122: */
/* C:\Program Files\Borland\CBuilder6\Include\guiddef.h 123: */
/* C:\Program Files\Borland\CBuilder6\Include\guiddef.h 124: */
/* C:\Program Files\Borland\CBuilder6\Include\guiddef.h 125: */
/* C:\Program Files\Borland\CBuilder6\Include\guiddef.h 126: */
/* C:\Program Files\Borland\CBuilder6\Include\guiddef.h 127: */
/* C:\Program Files\Borland\CBuilder6\Include\guiddef.h 128: */
/* C:\Program Files\Borland\CBuilder6\Include\guiddef.h 129: */
/* C:\Program Files\Borland\CBuilder6\Include\guiddef.h 130: */
/* C:\Program Files\Borland\CBuilder6\Include\guiddef.h 131: */
/* C:\Program Files\Borland\CBuilder6\Include\guiddef.h 132: */
/* C:\Program Files\Borland\CBuilder6\Include\guiddef.h 133: */
/* C:\Program Files\Borland\CBuilder6\Include\guiddef.h 134: */
/* C:\Program Files\Borland\CBuilder6\Include\guiddef.h 135: */
/* C:\Program Files\Borland\CBuilder6\Include\guiddef.h 136: */
/* C:\Program Files\Borland\CBuilder6\Include\guiddef.h 137: */
/* C:\Program Files\Borland\CBuilder6\Include\guiddef.h 138: */
/* C:\Program Files\Borland\CBuilder6\Include\guiddef.h 139: */
/* C:\Program Files\Borland\CBuilder6\Include\guiddef.h 140: */
/* C:\Program Files\Borland\CBuilder6\Include\guiddef.h 141: */
/* C:\Program Files\Borland\CBuilder6\Include\guiddef.h 142: */
/* C:\Program Files\Borland\CBuilder6\Include\guiddef.h 143: */
/* C:\Program Files\Borland\CBuilder6\Include\guiddef.h 144: */
/* C:\Program Files\Borland\CBuilder6\Include\guiddef.h 145: */
/* C:\Program Files\Borland\CBuilder6\Include\guiddef.h 146: */

/* C:\Program Files\Borland\CBuilder6\Include\string.h 1: */

/* C:\Program Files\Borland\CBuilder6\Include\string.h 2: */
/* C:\Program Files\Borland\CBuilder6\Include\string.h 3: */

/* C:\Program Files\Borland\CBuilder6\Include\string.h 4: */

/* C:\Program Files\Borland\CBuilder6\Include\string.h 5: */
/* C:\Program Files\Borland\CBuilder6\Include\string.h 6: */
/* C:\Program Files\Borland\CBuilder6\Include\string.h 7: */
/* C:\Program Files\Borland\CBuilder6\Include\string.h 8: */
/* C:\Program Files\Borland\CBuilder6\Include\string.h 9: */
/* C:\Program Files\Borland\CBuilder6\Include\string.h 10: */
/* C:\Program Files\Borland\CBuilder6\Include\string.h 11: */

/* C:\Program Files\Borland\CBuilder6\Include\string.h 12: */

/* C:\Program Files\Borland\CBuilder6\Include\string.h 13: */

/* C:\Program Files\Borland\CBuilder6\Include\string.h 14: */
/* C:\Program Files\Borland\CBuilder6\Include\string.h 15: */
/* C:\Program Files\Borland\CBuilder6\Include\string.h 16: */

/* C:\Program Files\Borland\CBuilder6\Include\_str.h 1: */

/* C:\Program Files\Borland\CBuilder6\Include\_str.h 2: */
/* C:\Program Files\Borland\CBuilder6\Include\_str.h 3: */
/* C:\Program Files\Borland\CBuilder6\Include\_str.h 4: */
/* C:\Program Files\Borland\CBuilder6\Include\_str.h 5: */
/* C:\Program Files\Borland\CBuilder6\Include\_str.h 6: */

/* C:\Program Files\Borland\CBuilder6\Include\_str.h 7: */

/* C:\Program Files\Borland\CBuilder6\Include\_str.h 8: */
/* C:\Program Files\Borland\CBuilder6\Include\_str.h 9: */
/* C:\Program Files\Borland\CBuilder6\Include\_str.h 10: */
/* C:\Program Files\Borland\CBuilder6\Include\_str.h 11: */
/* C:\Program Files\Borland\CBuilder6\Include\_str.h 12: */
/* C:\Program Files\Borland\CBuilder6\Include\_str.h 13: */
/* C:\Program Files\Borland\CBuilder6\Include\_str.h 14: */

/* C:\Program Files\Borland\CBuilder6\Include\_str.h 15: */

/* C:\Program Files\Borland\CBuilder6\Include\_str.h 16: */

/* C:\Program Files\Borland\CBuilder6\Include\_str.h 17: */

/* C:\Program Files\Borland\CBuilder6\Include\_str.h 18: */
/* C:\Program Files\Borland\CBuilder6\Include\_str.h 19: */
/* C:\Program Files\Borland\CBuilder6\Include\_str.h 20: */
/* C:\Program Files\Borland\CBuilder6\Include\_str.h 21: */

/* C:\Program Files\Borland\CBuilder6\Include\_stddef.h 1: */

/* C:\Program Files\Borland\CBuilder6\Include\_stddef.h 2: */
/* C:\Program Files\Borland\CBuilder6\Include\_stddef.h 3: */
/* C:\Program Files\Borland\CBuilder6\Include\_stddef.h 4: */
/* C:\Program Files\Borland\CBuilder6\Include\_stddef.h 5: */
/* C:\Program Files\Borland\CBuilder6\Include\_stddef.h 6: */

/* C:\Program Files\Borland\CBuilder6\Include\_stddef.h 7: */

/* C:\Program Files\Borland\CBuilder6\Include\_stddef.h 8: */
/* C:\Program Files\Borland\CBuilder6\Include\_stddef.h 9: */
/* C:\Program Files\Borland\CBuilder6\Include\_stddef.h 10: */
/* C:\Program Files\Borland\CBuilder6\Include\_stddef.h 11: */
/* C:\Program Files\Borland\CBuilder6\Include\_stddef.h 12: */
/* C:\Program Files\Borland\CBuilder6\Include\_stddef.h 13: */
/* C:\Program Files\Borland\CBuilder6\Include\_stddef.h 14: */

/* C:\Program Files\Borland\CBuilder6\Include\_stddef.h 15: */

/* C:\Program Files\Borland\CBuilder6\Include\_stddef.h 16: */

/* C:\Program Files\Borland\CBuilder6\Include\_stddef.h 17: */

/* C:\Program Files\Borland\CBuilder6\Include\_stddef.h 18: */

/* C:\Program Files\Borland\CBuilder6\Include\_stddef.h 19: */
/* C:\Program Files\Borland\CBuilder6\Include\_stddef.h 20: */
/* C:\Program Files\Borland\CBuilder6\Include\_stddef.h 21: */
/* C:\Program Files\Borland\CBuilder6\Include\_stddef.h 22: */
/* C:\Program Files\Borland\CBuilder6\Include\_stddef.h 23: */
/* C:\Program Files\Borland\CBuilder6\Include\_stddef.h 24: */
/* C:\Program Files\Borland\CBuilder6\Include\_stddef.h 25: */
/* C:\Program Files\Borland\CBuilder6\Include\_stddef.h 26: */
/* C:\Program Files\Borland\CBuilder6\Include\_stddef.h 27: */
/* C:\Program Files\Borland\CBuilder6\Include\_stddef.h 28: */
/* C:\Program Files\Borland\CBuilder6\Include\_stddef.h 29: */
/* C:\Program Files\Borland\CBuilder6\Include\_stddef.h 30: */
/* C:\Program Files\Borland\CBuilder6\Include\_stddef.h 31: */
/* C:\Program Files\Borland\CBuilder6\Include\_stddef.h 32: */
/* C:\Program Files\Borland\CBuilder6\Include\_stddef.h 33: */
/* C:\Program Files\Borland\CBuilder6\Include\_stddef.h 34: */
/* C:\Program Files\Borland\CBuilder6\Include\_stddef.h 35: */
/* C:\Program Files\Borland\CBuilder6\Include\_stddef.h 36: */
/* C:\Program Files\Borland\CBuilder6\Include\_stddef.h 37: */
/* C:\Program Files\Borland\CBuilder6\Include\_stddef.h 38: */
/* C:\Program Files\Borland\CBuilder6\Include\_stddef.h 39: */
/* C:\Program Files\Borland\CBuilder6\Include\_stddef.h 40: */
/* C:\Program Files\Borland\CBuilder6\Include\_stddef.h 41: */
/* C:\Program Files\Borland\CBuilder6\Include\_stddef.h 42: */
/* C:\Program Files\Borland\CBuilder6\Include\_stddef.h 43: */
/* C:\Program Files\Borland\CBuilder6\Include\_stddef.h 44: */
/* C:\Program Files\Borland\CBuilder6\Include\_stddef.h 45: */
/* C:\Program Files\Borland\CBuilder6\Include\_stddef.h 46: */
/* C:\Program Files\Borland\CBuilder6\Include\_stddef.h 47: */
/* C:\Program Files\Borland\CBuilder6\Include\_stddef.h 48: */
/* C:\Program Files\Borland\CBuilder6\Include\_stddef.h 49: */
/* C:\Program Files\Borland\CBuilder6\Include\_stddef.h 50: */
/* C:\Program Files\Borland\CBuilder6\Include\_stddef.h 51: */
/* C:\Program Files\Borland\CBuilder6\Include\_stddef.h 52: */
/* C:\Program Files\Borland\CBuilder6\Include\_stddef.h 53: */
/* C:\Program Files\Borland\CBuilder6\Include\_stddef.h 54: */
/* C:\Program Files\Borland\CBuilder6\Include\_stddef.h 55: */
/* C:\Program Files\Borland\CBuilder6\Include\_stddef.h 56: */
/* C:\Program Files\Borland\CBuilder6\Include\_stddef.h 57: */
/* C:\Program Files\Borland\CBuilder6\Include\_stddef.h 58: */
/* C:\Program Files\Borland\CBuilder6\Include\_stddef.h 59: */
/* C:\Program Files\Borland\CBuilder6\Include\_stddef.h 60: */
/* C:\Program Files\Borland\CBuilder6\Include\_stddef.h 61: */
/* C:\Program Files\Borland\CBuilder6\Include\_stddef.h 62: */
/* C:\Program Files\Borland\CBuilder6\Include\_stddef.h 63: */
/* C:\Program Files\Borland\CBuilder6\Include\_stddef.h 64: */
/* C:\Program Files\Borland\CBuilder6\Include\_stddef.h 65: */
/* C:\Program Files\Borland\CBuilder6\Include\_stddef.h 66: */
/* C:\Program Files\Borland\CBuilder6\Include\_stddef.h 67: */
/* C:\Program Files\Borland\CBuilder6\Include\_stddef.h 68: */
/* C:\Program Files\Borland\CBuilder6\Include\_stddef.h 69: */
/* C:\Program Files\Borland\CBuilder6\Include\_stddef.h 70: */
/* C:\Program Files\Borland\CBuilder6\Include\_stddef.h 71: */
/* C:\Program Files\Borland\CBuilder6\Include\_stddef.h 72: */
/* C:\Program Files\Borland\CBuilder6\Include\_stddef.h 73: */
/* C:\Program Files\Borland\CBuilder6\Include\_stddef.h 74: */
/* C:\Program Files\Borland\CBuilder6\Include\_stddef.h 75: */
/* C:\Program Files\Borland\CBuilder6\Include\_stddef.h 76: */
/* C:\Program Files\Borland\CBuilder6\Include\_stddef.h 77: */
/* C:\Program Files\Borland\CBuilder6\Include\_stddef.h 78: */
/* C:\Program Files\Borland\CBuilder6\Include\_stddef.h 79: */
/* C:\Program Files\Borland\CBuilder6\Include\_stddef.h 80: */
/* C:\Program Files\Borland\CBuilder6\Include\_stddef.h 81: */
/* C:\Program Files\Borland\CBuilder6\Include\_stddef.h 82: */
/* C:\Program Files\Borland\CBuilder6\Include\_stddef.h 83: */
/* C:\Program Files\Borland\CBuilder6\Include\_stddef.h 84: */
/* C:\Program Files\Borland\CBuilder6\Include\_stddef.h 85: */
/* C:\Program Files\Borland\CBuilder6\Include\_stddef.h 86: */
/* C:\Program Files\Borland\CBuilder6\Include\_stddef.h 87: */
/* C:\Program Files\Borland\CBuilder6\Include\_stddef.h 88: */
/* C:\Program Files\Borland\CBuilder6\Include\_stddef.h 89: */
/* C:\Program Files\Borland\CBuilder6\Include\_stddef.h 90: */
/* C:\Program Files\Borland\CBuilder6\Include\_stddef.h 91: */
/* C:\Program Files\Borland\CBuilder6\Include\_stddef.h 92: */
/* C:\Program Files\Borland\CBuilder6\Include\_stddef.h 93: */
/* C:\Program Files\Borland\CBuilder6\Include\_stddef.h 94: */
/* C:\Program Files\Borland\CBuilder6\Include\_stddef.h 95: */
/* C:\Program Files\Borland\CBuilder6\Include\_stddef.h 96: */
/* C:\Program Files\Borland\CBuilder6\Include\_stddef.h 97: */
/* C:\Program Files\Borland\CBuilder6\Include\_stddef.h 98: */
/* C:\Program Files\Borland\CBuilder6\Include\_stddef.h 99: */
/* C:\Program Files\Borland\CBuilder6\Include\_stddef.h 100: */
/* C:\Program Files\Borland\CBuilder6\Include\_stddef.h 101: */
/* C:\Program Files\Borland\CBuilder6\Include\_stddef.h 102: */
/* C:\Program Files\Borland\CBuilder6\Include\_stddef.h 103: */
/* C:\Program Files\Borland\CBuilder6\Include\_stddef.h 104: */
/* C:\Program Files\Borland\CBuilder6\Include\_stddef.h 105: */
/* C:\Program Files\Borland\CBuilder6\Include\_stddef.h 106: */
/* C:\Program Files\Borland\CBuilder6\Include\_stddef.h 107: */
/* C:\Program Files\Borland\CBuilder6\Include\_stddef.h 108: */
/* C:\Program Files\Borland\CBuilder6\Include\_stddef.h 109: */
/* C:\Program Files\Borland\CBuilder6\Include\_stddef.h 110: */
/* C:\Program Files\Borland\CBuilder6\Include\_stddef.h 111: */
/* C:\Program Files\Borland\CBuilder6\Include\_stddef.h 112: */
/* C:\Program Files\Borland\CBuilder6\Include\_stddef.h 113: */
/* C:\Program Files\Borland\CBuilder6\Include\_stddef.h 114: */
/* C:\Program Files\Borland\CBuilder6\Include\_stddef.h 115: */
/* C:\Program Files\Borland\CBuilder6\Include\_stddef.h 116: */
/* C:\Program Files\Borland\CBuilder6\Include\_stddef.h 117: */
/* C:\Program Files\Borland\CBuilder6\Include\_stddef.h 118: */
/* C:\Program Files\Borland\CBuilder6\Include\_stddef.h 119: */
/* C:\Program Files\Borland\CBuilder6\Include\_stddef.h 120: */
/* C:\Program Files\Borland\CBuilder6\Include\_stddef.h 121: */
/* C:\Program Files\Borland\CBuilder6\Include\_stddef.h 122: */
/* C:\Program Files\Borland\CBuilder6\Include\_stddef.h 123: */
/* C:\Program Files\Borland\CBuilder6\Include\_stddef.h 124: */
/* C:\Program Files\Borland\CBuilder6\Include\_stddef.h 125: */
/* C:\Program Files\Borland\CBuilder6\Include\_stddef.h 126: */
/* C:\Program Files\Borland\CBuilder6\Include\_stddef.h 127: */
/* C:\Program Files\Borland\CBuilder6\Include\_stddef.h 128: */
/* C:\Program Files\Borland\CBuilder6\Include\_stddef.h 129: */
/* C:\Program Files\Borland\CBuilder6\Include\_stddef.h 130: */    
/* C:\Program Files\Borland\CBuilder6\Include\_stddef.h 131: */
/* C:\Program Files\Borland\CBuilder6\Include\_stddef.h 132: */
/* C:\Program Files\Borland\CBuilder6\Include\_stddef.h 133: */
/* C:\Program Files\Borland\CBuilder6\Include\_stddef.h 134: */
/* C:\Program Files\Borland\CBuilder6\Include\_stddef.h 135: */
/* C:\Program Files\Borland\CBuilder6\Include\_stddef.h 136: */
/* C:\Program Files\Borland\CBuilder6\Include\_stddef.h 137: */
/* C:\Program Files\Borland\CBuilder6\Include\_stddef.h 138: */
/* C:\Program Files\Borland\CBuilder6\Include\_stddef.h 139: */
/* C:\Program Files\Borland\CBuilder6\Include\_str.h 22: */
/* C:\Program Files\Borland\CBuilder6\Include\_str.h 23: */  
/* C:\Program Files\Borland\CBuilder6\Include\_str.h 24: */
/* C:\Program Files\Borland\CBuilder6\Include\_str.h 25: */
/* C:\Program Files\Borland\CBuilder6\Include\_str.h 26: */
/* C:\Program Files\Borland\CBuilder6\Include\_str.h 27: */

/* C:\Program Files\Borland\CBuilder6\Include\oldstl/locale.h 1: */

/* C:\Program Files\Borland\CBuilder6\Include\oldstl/locale.h 2: */
/* C:\Program Files\Borland\CBuilder6\Include\oldstl/locale.h 3: */

/* C:\Program Files\Borland\CBuilder6\Include\oldstl/locale.h 4: */

/* C:\Program Files\Borland\CBuilder6\Include\oldstl/locale.h 5: */
/* C:\Program Files\Borland\CBuilder6\Include\oldstl/locale.h 6: */
/* C:\Program Files\Borland\CBuilder6\Include\oldstl/locale.h 7: */

/* C:\Program Files\Borland\CBuilder6\Include\_loc.h 1: */

/* C:\Program Files\Borland\CBuilder6\Include\_loc.h 2: */
/* C:\Program Files\Borland\CBuilder6\Include\_loc.h 3: */
/* C:\Program Files\Borland\CBuilder6\Include\_loc.h 4: */

/* C:\Program Files\Borland\CBuilder6\Include\_loc.h 5: */

/* C:\Program Files\Borland\CBuilder6\Include\_loc.h 6: */
/* C:\Program Files\Borland\CBuilder6\Include\_loc.h 7: */
/* C:\Program Files\Borland\CBuilder6\Include\_loc.h 8: */
/* C:\Program Files\Borland\CBuilder6\Include\_loc.h 9: */
/* C:\Program Files\Borland\CBuilder6\Include\_loc.h 10: */
/* C:\Program Files\Borland\CBuilder6\Include\_loc.h 11: */
/* C:\Program Files\Borland\CBuilder6\Include\_loc.h 12: */

/* C:\Program Files\Borland\CBuilder6\Include\_loc.h 13: */

/* C:\Program Files\Borland\CBuilder6\Include\_loc.h 14: */

/* C:\Program Files\Borland\CBuilder6\Include\_loc.h 15: */

/* C:\Program Files\Borland\CBuilder6\Include\_loc.h 16: */

/* C:\Program Files\Borland\CBuilder6\Include\_loc.h 17: */
/* C:\Program Files\Borland\CBuilder6\Include\_loc.h 18: */
/* C:\Program Files\Borland\CBuilder6\Include\_loc.h 19: */

/* C:\Program Files\Borland\CBuilder6\Include\_stddef.h 1: */

/* C:\Program Files\Borland\CBuilder6\Include\_stddef.h 2: */
/* C:\Program Files\Borland\CBuilder6\Include\_stddef.h 3: */
/* C:\Program Files\Borland\CBuilder6\Include\_stddef.h 4: */
/* C:\Program Files\Borland\CBuilder6\Include\_stddef.h 5: */
/* C:\Program Files\Borland\CBuilder6\Include\_stddef.h 6: */

/* C:\Program Files\Borland\CBuilder6\Include\_stddef.h 7: */

/* C:\Program Files\Borland\CBuilder6\Include\_stddef.h 8: */
/* C:\Program Files\Borland\CBuilder6\Include\_stddef.h 9: */
/* C:\Program Files\Borland\CBuilder6\Include\_stddef.h 10: */
/* C:\Program Files\Borland\CBuilder6\Include\_stddef.h 11: */
/* C:\Program Files\Borland\CBuilder6\Include\_stddef.h 12: */
/* C:\Program Files\Borland\CBuilder6\Include\_stddef.h 13: */
/* C:\Program Files\Borland\CBuilder6\Include\_stddef.h 14: */

/* C:\Program Files\Borland\CBuilder6\Include\_stddef.h 15: */

/* C:\Program Files\Borland\CBuilder6\Include\_stddef.h 16: */

/* C:\Program Files\Borland\CBuilder6\Include\_stddef.h 17: */

/* C:\Program Files\Borland\CBuilder6\Include\_stddef.h 18: */

/* C:\Program Files\Borland\CBuilder6\Include\_stddef.h 19: */
/* C:\Program Files\Borland\CBuilder6\Include\_stddef.h 20: */
/* C:\Program Files\Borland\CBuilder6\Include\_stddef.h 21: */
/* C:\Program Files\Borland\CBuilder6\Include\_stddef.h 22: */
/* C:\Program Files\Borland\CBuilder6\Include\_stddef.h 23: */
/* C:\Program Files\Borland\CBuilder6\Include\_stddef.h 24: */
/* C:\Program Files\Borland\CBuilder6\Include\_stddef.h 25: */
/* C:\Program Files\Borland\CBuilder6\Include\_stddef.h 26: */
/* C:\Program Files\Borland\CBuilder6\Include\_stddef.h 27: */
/* C:\Program Files\Borland\CBuilder6\Include\_stddef.h 28: */
/* C:\Program Files\Borland\CBuilder6\Include\_stddef.h 29: */
/* C:\Program Files\Borland\CBuilder6\Include\_stddef.h 30: */
/* C:\Program Files\Borland\CBuilder6\Include\_stddef.h 31: */
/* C:\Program Files\Borland\CBuilder6\Include\_stddef.h 32: */
/* C:\Program Files\Borland\CBuilder6\Include\_stddef.h 33: */
/* C:\Program Files\Borland\CBuilder6\Include\_stddef.h 34: */
/* C:\Program Files\Borland\CBuilder6\Include\_stddef.h 35: */
/* C:\Program Files\Borland\CBuilder6\Include\_stddef.h 36: */
/* C:\Program Files\Borland\CBuilder6\Include\_stddef.h 37: */
/* C:\Program Files\Borland\CBuilder6\Include\_stddef.h 38: */
/* C:\Program Files\Borland\CBuilder6\Include\_stddef.h 39: */
/* C:\Program Files\Borland\CBuilder6\Include\_stddef.h 40: */
/* C:\Program Files\Borland\CBuilder6\Include\_stddef.h 41: */
/* C:\Program Files\Borland\CBuilder6\Include\_stddef.h 42: */
/* C:\Program Files\Borland\CBuilder6\Include\_stddef.h 43: */
/* C:\Program Files\Borland\CBuilder6\Include\_stddef.h 44: */
/* C:\Program Files\Borland\CBuilder6\Include\_stddef.h 45: */
/* C:\Program Files\Borland\CBuilder6\Include\_stddef.h 46: */
/* C:\Program Files\Borland\CBuilder6\Include\_stddef.h 47: */
/* C:\Program Files\Borland\CBuilder6\Include\_stddef.h 48: */
/* C:\Program Files\Borland\CBuilder6\Include\_stddef.h 49: */
/* C:\Program Files\Borland\CBuilder6\Include\_stddef.h 50: */
/* C:\Program Files\Borland\CBuilder6\Include\_stddef.h 51: */
/* C:\Program Files\Borland\CBuilder6\Include\_stddef.h 52: */
/* C:\Program Files\Borland\CBuilder6\Include\_stddef.h 53: */
/* C:\Program Files\Borland\CBuilder6\Include\_stddef.h 54: */
/* C:\Program Files\Borland\CBuilder6\Include\_stddef.h 55: */
/* C:\Program Files\Borland\CBuilder6\Include\_stddef.h 56: */
/* C:\Program Files\Borland\CBuilder6\Include\_stddef.h 57: */
/* C:\Program Files\Borland\CBuilder6\Include\_stddef.h 58: */
/* C:\Program Files\Borland\CBuilder6\Include\_stddef.h 59: */
/* C:\Program Files\Borland\CBuilder6\Include\_stddef.h 60: */
/* C:\Program Files\Borland\CBuilder6\Include\_stddef.h 61: */
/* C:\Program Files\Borland\CBuilder6\Include\_stddef.h 62: */
/* C:\Program Files\Borland\CBuilder6\Include\_stddef.h 63: */
/* C:\Program Files\Borland\CBuilder6\Include\_stddef.h 64: */
/* C:\Program Files\Borland\CBuilder6\Include\_stddef.h 65: */
/* C:\Program Files\Borland\CBuilder6\Include\_stddef.h 66: */
/* C:\Program Files\Borland\CBuilder6\Include\_stddef.h 67: */
/* C:\Program Files\Borland\CBuilder6\Include\_stddef.h 68: */
/* C:\Program Files\Borland\CBuilder6\Include\_stddef.h 69: */
/* C:\Program Files\Borland\CBuilder6\Include\_stddef.h 70: */
/* C:\Program Files\Borland\CBuilder6\Include\_stddef.h 71: */
/* C:\Program Files\Borland\CBuilder6\Include\_stddef.h 72: */
/* C:\Program Files\Borland\CBuilder6\Include\_stddef.h 73: */
/* C:\Program Files\Borland\CBuilder6\Include\_stddef.h 74: */
/* C:\Program Files\Borland\CBuilder6\Include\_stddef.h 75: */
/* C:\Program Files\Borland\CBuilder6\Include\_stddef.h 76: */
/* C:\Program Files\Borland\CBuilder6\Include\_stddef.h 77: */
/* C:\Program Files\Borland\CBuilder6\Include\_stddef.h 78: */
/* C:\Program Files\Borland\CBuilder6\Include\_stddef.h 79: */
/* C:\Program Files\Borland\CBuilder6\Include\_stddef.h 80: */
/* C:\Program Files\Borland\CBuilder6\Include\_stddef.h 81: */
/* C:\Program Files\Borland\CBuilder6\Include\_stddef.h 82: */
/* C:\Program Files\Borland\CBuilder6\Include\_stddef.h 83: */
/* C:\Program Files\Borland\CBuilder6\Include\_stddef.h 84: */
/* C:\Program Files\Borland\CBuilder6\Include\_stddef.h 85: */
/* C:\Program Files\Borland\CBuilder6\Include\_stddef.h 86: */
/* C:\Program Files\Borland\CBuilder6\Include\_stddef.h 87: */
/* C:\Program Files\Borland\CBuilder6\Include\_stddef.h 88: */
/* C:\Program Files\Borland\CBuilder6\Include\_stddef.h 89: */
/* C:\Program Files\Borland\CBuilder6\Include\_stddef.h 90: */
/* C:\Program Files\Borland\CBuilder6\Include\_stddef.h 91: */
/* C:\Program Files\Borland\CBuilder6\Include\_stddef.h 92: */
/* C:\Program Files\Borland\CBuilder6\Include\_stddef.h 93: */
/* C:\Program Files\Borland\CBuilder6\Include\_stddef.h 94: */
/* C:\Program Files\Borland\CBuilder6\Include\_stddef.h 95: */
/* C:\Program Files\Borland\CBuilder6\Include\_stddef.h 96: */
/* C:\Program Files\Borland\CBuilder6\Include\_stddef.h 97: */
/* C:\Program Files\Borland\CBuilder6\Include\_stddef.h 98: */
/* C:\Program Files\Borland\CBuilder6\Include\_stddef.h 99: */
/* C:\Program Files\Borland\CBuilder6\Include\_stddef.h 100: */
/* C:\Program Files\Borland\CBuilder6\Include\_stddef.h 101: */
/* C:\Program Files\Borland\CBuilder6\Include\_stddef.h 102: */
/* C:\Program Files\Borland\CBuilder6\Include\_stddef.h 103: */
/* C:\Program Files\Borland\CBuilder6\Include\_stddef.h 104: */
/* C:\Program Files\Borland\CBuilder6\Include\_stddef.h 105: */
/* C:\Program Files\Borland\CBuilder6\Include\_stddef.h 106: */
/* C:\Program Files\Borland\CBuilder6\Include\_stddef.h 107: */
/* C:\Program Files\Borland\CBuilder6\Include\_stddef.h 108: */
/* C:\Program Files\Borland\CBuilder6\Include\_stddef.h 109: */
/* C:\Program Files\Borland\CBuilder6\Include\_stddef.h 110: */
/* C:\Program Files\Borland\CBuilder6\Include\_stddef.h 111: */
/* C:\Program Files\Borland\CBuilder6\Include\_stddef.h 112: */
/* C:\Program Files\Borland\CBuilder6\Include\_stddef.h 113: */
/* C:\Program Files\Borland\CBuilder6\Include\_stddef.h 114: */
/* C:\Program Files\Borland\CBuilder6\Include\_stddef.h 115: */
/* C:\Program Files\Borland\CBuilder6\Include\_stddef.h 116: */
/* C:\Program Files\Borland\CBuilder6\Include\_stddef.h 117: */
/* C:\Program Files\Borland\CBuilder6\Include\_stddef.h 118: */
/* C:\Program Files\Borland\CBuilder6\Include\_stddef.h 119: */
/* C:\Program Files\Borland\CBuilder6\Include\_stddef.h 120: */
/* C:\Program Files\Borland\CBuilder6\Include\_stddef.h 121: */
/* C:\Program Files\Borland\CBuilder6\Include\_stddef.h 122: */
/* C:\Program Files\Borland\CBuilder6\Include\_stddef.h 123: */
/* C:\Program Files\Borland\CBuilder6\Include\_stddef.h 124: */
/* C:\Program Files\Borland\CBuilder6\Include\_stddef.h 125: */
/* C:\Program Files\Borland\CBuilder6\Include\_stddef.h 126: */
/* C:\Program Files\Borland\CBuilder6\Include\_stddef.h 127: */
/* C:\Program Files\Borland\CBuilder6\Include\_stddef.h 128: */
/* C:\Program Files\Borland\CBuilder6\Include\_stddef.h 129: */
/* C:\Program Files\Borland\CBuilder6\Include\_stddef.h 130: */    
/* C:\Program Files\Borland\CBuilder6\Include\_stddef.h 131: */
/* C:\Program Files\Borland\CBuilder6\Include\_stddef.h 132: */
/* C:\Program Files\Borland\CBuilder6\Include\_stddef.h 133: */
/* C:\Program Files\Borland\CBuilder6\Include\_stddef.h 134: */
/* C:\Program Files\Borland\CBuilder6\Include\_stddef.h 135: */
/* C:\Program Files\Borland\CBuilder6\Include\_stddef.h 136: */
/* C:\Program Files\Borland\CBuilder6\Include\_stddef.h 137: */
/* C:\Program Files\Borland\CBuilder6\Include\_stddef.h 138: */
/* C:\Program Files\Borland\CBuilder6\Include\_stddef.h 139: */
/* C:\Program Files\Borland\CBuilder6\Include\_loc.h 20: */
/* C:\Program Files\Borland\CBuilder6\Include\_loc.h 21: */
/* C:\Program Files\Borland\CBuilder6\Include\_loc.h 22: */
/* C:\Program Files\Borland\CBuilder6\Include\_loc.h 23: */
/* C:\Program Files\Borland\CBuilder6\Include\_loc.h 24: */
/* C:\Program Files\Borland\CBuilder6\Include\_loc.h 25: */
/* C:\Program Files\Borland\CBuilder6\Include\_loc.h 26: */
/* C:\Program Files\Borland\CBuilder6\Include\_loc.h 27: */
/* C:\Program Files\Borland\CBuilder6\Include\_loc.h 28: */
/* C:\Program Files\Borland\CBuilder6\Include\_loc.h 29: */
/* C:\Program Files\Borland\CBuilder6\Include\_loc.h 30: */namespace std {
/* C:\Program Files\Borland\CBuilder6\Include\_loc.h 31: */
/* C:\Program Files\Borland\CBuilder6\Include\_loc.h 32: */
/* C:\Program Files\Borland\CBuilder6\Include\_loc.h 33: */
/* C:\Program Files\Borland\CBuilder6\Include\_loc.h 34: */
/* C:\Program Files\Borland\CBuilder6\Include\_loc.h 35: */
/* C:\Program Files\Borland\CBuilder6\Include\_loc.h 36: */
/* C:\Program Files\Borland\CBuilder6\Include\_loc.h 37: */
/* C:\Program Files\Borland\CBuilder6\Include\_loc.h 38: */
/* C:\Program Files\Borland\CBuilder6\Include\_loc.h 39: */
/* C:\Program Files\Borland\CBuilder6\Include\_loc.h 40: */
/* C:\Program Files\Borland\CBuilder6\Include\_loc.h 41: */
/* C:\Program Files\Borland\CBuilder6\Include\_loc.h 42: */
/* C:\Program Files\Borland\CBuilder6\Include\_loc.h 43: */
/* C:\Program Files\Borland\CBuilder6\Include\_loc.h 44: */
/* C:\Program Files\Borland\CBuilder6\Include\_loc.h 45: */
/* C:\Program Files\Borland\CBuilder6\Include\_loc.h 46: */
/* C:\Program Files\Borland\CBuilder6\Include\_loc.h 47: */
/* C:\Program Files\Borland\CBuilder6\Include\_loc.h 48: */
/* C:\Program Files\Borland\CBuilder6\Include\_loc.h 49: */
/* C:\Program Files\Borland\CBuilder6\Include\_loc.h 50: */struct lconv {
/* C:\Program Files\Borland\CBuilder6\Include\_loc.h 51: */
/* C:\Program Files\Borland\CBuilder6\Include\_loc.h 52: */char  *decimal_point;
/* C:\Program Files\Borland\CBuilder6\Include\_loc.h 53: */char  *thousands_sep;
/* C:\Program Files\Borland\CBuilder6\Include\_loc.h 54: */char  *grouping;
/* C:\Program Files\Borland\CBuilder6\Include\_loc.h 55: */char  *int_curr_symbol;
/* C:\Program Files\Borland\CBuilder6\Include\_loc.h 56: */char  *currency_symbol;
/* C:\Program Files\Borland\CBuilder6\Include\_loc.h 57: */char  *mon_decimal_point;
/* C:\Program Files\Borland\CBuilder6\Include\_loc.h 58: */char  *mon_thousands_sep;
/* C:\Program Files\Borland\CBuilder6\Include\_loc.h 59: */char  *mon_grouping;
/* C:\Program Files\Borland\CBuilder6\Include\_loc.h 60: */char  *positive_sign;
/* C:\Program Files\Borland\CBuilder6\Include\_loc.h 61: */char  *negative_sign;
/* C:\Program Files\Borland\CBuilder6\Include\_loc.h 62: */char int_frac_digits;
/* C:\Program Files\Borland\CBuilder6\Include\_loc.h 63: */char frac_digits;
/* C:\Program Files\Borland\CBuilder6\Include\_loc.h 64: */char p_cs_precedes;
/* C:\Program Files\Borland\CBuilder6\Include\_loc.h 65: */char p_sep_by_space;
/* C:\Program Files\Borland\CBuilder6\Include\_loc.h 66: */char n_cs_precedes;
/* C:\Program Files\Borland\CBuilder6\Include\_loc.h 67: */char n_sep_by_space;
/* C:\Program Files\Borland\CBuilder6\Include\_loc.h 68: */char p_sign_posn;
/* C:\Program Files\Borland\CBuilder6\Include\_loc.h 69: */char n_sign_posn;
/* C:\Program Files\Borland\CBuilder6\Include\_loc.h 70: */};
/* C:\Program Files\Borland\CBuilder6\Include\_loc.h 71: */
/* C:\Program Files\Borland\CBuilder6\Include\_loc.h 72: */
/* C:\Program Files\Borland\CBuilder6\Include\_loc.h 73: */#pragma pack(push, 1)
/* C:\Program Files\Borland\CBuilder6\Include\_loc.h 74: */
/* C:\Program Files\Borland\CBuilder6\Include\_loc.h 75: */
/* C:\Program Files\Borland\CBuilder6\Include\_loc.h 76: */extern "C" {
/* C:\Program Files\Borland\CBuilder6\Include\_loc.h 77: */
/* C:\Program Files\Borland\CBuilder6\Include\_loc.h 78: */char *         __cdecl  setlocale( int __category, const char *__locale );
/* C:\Program Files\Borland\CBuilder6\Include\_loc.h 79: */char *         __cdecl  _lsetlocale( int __category, const char *__locale );
/* C:\Program Files\Borland\CBuilder6\Include\_loc.h 80: */struct lconv * __cdecl  localeconv( void );
/* C:\Program Files\Borland\CBuilder6\Include\_loc.h 81: */struct lconv * __cdecl  _llocaleconv( void );
/* C:\Program Files\Borland\CBuilder6\Include\_loc.h 82: */wchar_t *      __cdecl  _wsetlocale( int __category, const wchar_t *__locale );
/* C:\Program Files\Borland\CBuilder6\Include\_loc.h 83: */wchar_t *      __cdecl  _lwsetlocale( int __category, const wchar_t *__locale );
/* C:\Program Files\Borland\CBuilder6\Include\_loc.h 84: */
/* C:\Program Files\Borland\CBuilder6\Include\_loc.h 85: */}
/* C:\Program Files\Borland\CBuilder6\Include\_loc.h 86: */
/* C:\Program Files\Borland\CBuilder6\Include\_loc.h 87: */
/* C:\Program Files\Borland\CBuilder6\Include\_loc.h 88: */#pragma pack(pop) 
/* C:\Program Files\Borland\CBuilder6\Include\_loc.h 89: */
/* C:\Program Files\Borland\CBuilder6\Include\_loc.h 90: */
/* C:\Program Files\Borland\CBuilder6\Include\_loc.h 91: */
/* C:\Program Files\Borland\CBuilder6\Include\_loc.h 92: */
/* C:\Program Files\Borland\CBuilder6\Include\_loc.h 93: */
/* C:\Program Files\Borland\CBuilder6\Include\_loc.h 94: */
/* C:\Program Files\Borland\CBuilder6\Include\_loc.h 95: */
/* C:\Program Files\Borland\CBuilder6\Include\_loc.h 96: */
/* C:\Program Files\Borland\CBuilder6\Include\_loc.h 97: */
/* C:\Program Files\Borland\CBuilder6\Include\_loc.h 98: */
/* C:\Program Files\Borland\CBuilder6\Include\_loc.h 99: */
/* C:\Program Files\Borland\CBuilder6\Include\_loc.h 100: */
/* C:\Program Files\Borland\CBuilder6\Include\_loc.h 101: */
/* C:\Program Files\Borland\CBuilder6\Include\_loc.h 102: */
/* C:\Program Files\Borland\CBuilder6\Include\_loc.h 103: */
/* C:\Program Files\Borland\CBuilder6\Include\_loc.h 104: */
/* C:\Program Files\Borland\CBuilder6\Include\_loc.h 105: */
/* C:\Program Files\Borland\CBuilder6\Include\_loc.h 106: */
/* C:\Program Files\Borland\CBuilder6\Include\_loc.h 107: */} 
/* C:\Program Files\Borland\CBuilder6\Include\_loc.h 108: */
/* C:\Program Files\Borland\CBuilder6\Include\_loc.h 109: */
/* C:\Program Files\Borland\CBuilder6\Include\_loc.h 110: */
/* C:\Program Files\Borland\CBuilder6\Include\_loc.h 111: */
/* C:\Program Files\Borland\CBuilder6\Include\_loc.h 112: */    
/* C:\Program Files\Borland\CBuilder6\Include\_loc.h 113: */
/* C:\Program Files\Borland\CBuilder6\Include\_loc.h 114: */using std::lconv;
/* C:\Program Files\Borland\CBuilder6\Include\_loc.h 115: */using std::_lsetlocale;
/* C:\Program Files\Borland\CBuilder6\Include\_loc.h 116: */using std::_lsetlocale;
/* C:\Program Files\Borland\CBuilder6\Include\_loc.h 117: */using std::localeconv;
/* C:\Program Files\Borland\CBuilder6\Include\_loc.h 118: */using std::_llocaleconv;
/* C:\Program Files\Borland\CBuilder6\Include\_loc.h 119: */using std::_wsetlocale;
/* C:\Program Files\Borland\CBuilder6\Include\_loc.h 120: */using std::_lwsetlocale;
/* C:\Program Files\Borland\CBuilder6\Include\_loc.h 121: */
/* C:\Program Files\Borland\CBuilder6\Include\_loc.h 122: */
/* C:\Program Files\Borland\CBuilder6\Include\_loc.h 123: */
/* C:\Program Files\Borland\CBuilder6\Include\oldstl/locale.h 8: */
/* C:\Program Files\Borland\CBuilder6\Include\oldstl/locale.h 9: */
/* C:\Program Files\Borland\CBuilder6\Include\oldstl/locale.h 10: */
/* C:\Program Files\Borland\CBuilder6\Include\oldstl/locale.h 11: */
/* C:\Program Files\Borland\CBuilder6\Include\oldstl/locale.h 12: */
/* C:\Program Files\Borland\CBuilder6\Include\_str.h 28: */
/* C:\Program Files\Borland\CBuilder6\Include\_str.h 29: */
/* C:\Program Files\Borland\CBuilder6\Include\_str.h 30: */
/* C:\Program Files\Borland\CBuilder6\Include\_str.h 31: */
/* C:\Program Files\Borland\CBuilder6\Include\_str.h 32: */
/* C:\Program Files\Borland\CBuilder6\Include\_str.h 33: */
/* C:\Program Files\Borland\CBuilder6\Include\_str.h 34: */
/* C:\Program Files\Borland\CBuilder6\Include\_str.h 35: */
/* C:\Program Files\Borland\CBuilder6\Include\_str.h 36: */
/* C:\Program Files\Borland\CBuilder6\Include\_str.h 37: */
/* C:\Program Files\Borland\CBuilder6\Include\_str.h 38: */
/* C:\Program Files\Borland\CBuilder6\Include\_str.h 39: */
/* C:\Program Files\Borland\CBuilder6\Include\_str.h 40: */
/* C:\Program Files\Borland\CBuilder6\Include\_str.h 41: */
/* C:\Program Files\Borland\CBuilder6\Include\_str.h 42: */
/* C:\Program Files\Borland\CBuilder6\Include\_str.h 43: */
/* C:\Program Files\Borland\CBuilder6\Include\_str.h 44: */
/* C:\Program Files\Borland\CBuilder6\Include\_str.h 45: */
/* C:\Program Files\Borland\CBuilder6\Include\_str.h 46: */
/* C:\Program Files\Borland\CBuilder6\Include\_str.h 47: */
/* C:\Program Files\Borland\CBuilder6\Include\_str.h 48: */extern "C" {
/* C:\Program Files\Borland\CBuilder6\Include\_str.h 49: */
/* C:\Program Files\Borland\CBuilder6\Include\_str.h 50: */
/* C:\Program Files\Borland\CBuilder6\Include\_str.h 51: */
/* C:\Program Files\Borland\CBuilder6\Include\_str.h 52: */namespace std {
/* C:\Program Files\Borland\CBuilder6\Include\_str.h 53: */
/* C:\Program Files\Borland\CBuilder6\Include\_str.h 54: */
/* C:\Program Files\Borland\CBuilder6\Include\_str.h 55: */
/* C:\Program Files\Borland\CBuilder6\Include\_str.h 56: */
/* C:\Program Files\Borland\CBuilder6\Include\_str.h 57: */
/* C:\Program Files\Borland\CBuilder6\Include\_str.h 58: */
/* C:\Program Files\Borland\CBuilder6\Include\_str.h 59: */
/* C:\Program Files\Borland\CBuilder6\Include\_str.h 60: */std::size_t          __cdecl   wcslen(const wchar_t *__s);
/* C:\Program Files\Borland\CBuilder6\Include\_str.h 61: */wchar_t *       __cdecl   wcscpy(wchar_t *__dst, const wchar_t *__src);
/* C:\Program Files\Borland\CBuilder6\Include\_str.h 62: */wchar_t *       __cdecl   wcscat(wchar_t *__dest, const wchar_t *__src);
/* C:\Program Files\Borland\CBuilder6\Include\_str.h 63: */wchar_t *       __cdecl   wcschr(const wchar_t *__s, int __c);
/* C:\Program Files\Borland\CBuilder6\Include\_str.h 64: */int             __cdecl   wcscmp(const wchar_t *__s1, const wchar_t *__s2);
/* C:\Program Files\Borland\CBuilder6\Include\_str.h 65: */int             __cdecl   wcscoll(const wchar_t * __s1, const wchar_t * __s2);
/* C:\Program Files\Borland\CBuilder6\Include\_str.h 66: */std::size_t          __cdecl   wcscspn(const wchar_t *__s1, const wchar_t *__s2);
/* C:\Program Files\Borland\CBuilder6\Include\_str.h 67: */wchar_t *       __cdecl   _wcsdup(const wchar_t *__s);
/* C:\Program Files\Borland\CBuilder6\Include\_str.h 68: */int             __cdecl   wcsncmp(const wchar_t *__s1, const wchar_t *__s2, std::size_t __maxlen);
/* C:\Program Files\Borland\CBuilder6\Include\_str.h 69: */wchar_t *       __cdecl   wcsncpy(wchar_t *__dest, const wchar_t *__src, std::size_t __maxlen);
/* C:\Program Files\Borland\CBuilder6\Include\_str.h 70: */wchar_t *       __cdecl   _wcsnset(wchar_t *__s, wchar_t __ch, std::size_t __n);
/* C:\Program Files\Borland\CBuilder6\Include\_str.h 71: */wchar_t *       __cdecl   wcspbrk(const wchar_t *__s1, const wchar_t *__s2);
/* C:\Program Files\Borland\CBuilder6\Include\_str.h 72: */wchar_t *       __cdecl   wcsrchr(const wchar_t *__s, wchar_t __c);
/* C:\Program Files\Borland\CBuilder6\Include\_str.h 73: */wchar_t *       __cdecl   _wcsrev(wchar_t *__s);
/* C:\Program Files\Borland\CBuilder6\Include\_str.h 74: */wchar_t *       __cdecl   _wcsset(wchar_t*__s, wchar_t __ch);
/* C:\Program Files\Borland\CBuilder6\Include\_str.h 75: */std::size_t          __cdecl   wcsspn(const wchar_t *__s1, const wchar_t *__s2);
/* C:\Program Files\Borland\CBuilder6\Include\_str.h 76: */wchar_t *       __cdecl   wcsstr(const wchar_t *__s1, const wchar_t *__s2);
/* C:\Program Files\Borland\CBuilder6\Include\_str.h 77: */wchar_t *       __cdecl   wcstok(wchar_t *__s1, const wchar_t *__s2);
/* C:\Program Files\Borland\CBuilder6\Include\_str.h 78: */wchar_t *       __cdecl   wcsncat(wchar_t *__dest, const wchar_t *__src, std::size_t __maxlen);
/* C:\Program Files\Borland\CBuilder6\Include\_str.h 79: */wchar_t *       __cdecl   wcspcpy(wchar_t *__dest, const wchar_t *__src);
/* C:\Program Files\Borland\CBuilder6\Include\_str.h 80: */wchar_t *       __cdecl   _wcspcpy(wchar_t *__dest, const wchar_t *__src);
/* C:\Program Files\Borland\CBuilder6\Include\_str.h 81: */int             __cdecl   _wcsicmp(const wchar_t *__s1, const wchar_t *__s2);
/* C:\Program Files\Borland\CBuilder6\Include\_str.h 82: */int             __cdecl   _wcsnicmp(const wchar_t *__s1, const wchar_t *__s2, std::size_t __maxlen);
/* C:\Program Files\Borland\CBuilder6\Include\_str.h 83: */wchar_t *       __cdecl  _lwcslwr(wchar_t *__s);
/* C:\Program Files\Borland\CBuilder6\Include\_str.h 84: */wchar_t *       __cdecl  _lwcsupr(wchar_t *__s);
/* C:\Program Files\Borland\CBuilder6\Include\_str.h 85: */wchar_t *       __cdecl  _lwcslwr(wchar_t *__s);
/* C:\Program Files\Borland\CBuilder6\Include\_str.h 86: */wchar_t *       __cdecl  _lwcsupr(wchar_t *__s);
/* C:\Program Files\Borland\CBuilder6\Include\_str.h 87: */
/* C:\Program Files\Borland\CBuilder6\Include\_str.h 88: */char  * __cdecl  strcat(char  *__dest, const char  *__src);
/* C:\Program Files\Borland\CBuilder6\Include\_str.h 89: */int         __cdecl  strcmp(const char  *__s1, const char  *__s2);
/* C:\Program Files\Borland\CBuilder6\Include\_str.h 90: */char  * __cdecl  strcpy(char  *__dest, const char  *__src);
/* C:\Program Files\Borland\CBuilder6\Include\_str.h 91: */std::size_t      __cdecl   strcspn(const char  *__s1, const char  *__s2);
/* C:\Program Files\Borland\CBuilder6\Include\_str.h 92: */char  * __cdecl   strerror(int __errnum);
/* C:\Program Files\Borland\CBuilder6\Include\_str.h 93: */std::size_t      __cdecl  strlen(const char  *__s);
/* C:\Program Files\Borland\CBuilder6\Include\_str.h 94: */char  * __cdecl  strncat(char  *__dest, const char  *__src,
/* C:\Program Files\Borland\CBuilder6\Include\_str.h 95: */std::size_t __maxlen);
/* C:\Program Files\Borland\CBuilder6\Include\_str.h 96: */int         __cdecl  strncmp(const char  *__s1, const char  *__s2,
/* C:\Program Files\Borland\CBuilder6\Include\_str.h 97: */std::size_t __maxlen);
/* C:\Program Files\Borland\CBuilder6\Include\_str.h 98: */char  * __cdecl  strncpy(char  *__dest, const char  *__src,
/* C:\Program Files\Borland\CBuilder6\Include\_str.h 99: */std::size_t __maxlen);
/* C:\Program Files\Borland\CBuilder6\Include\_str.h 100: */std::size_t      __cdecl   strspn(const char  *__s1, const char  *__s2);
/* C:\Program Files\Borland\CBuilder6\Include\_str.h 101: */char  * __cdecl  strtok(char  *__s1, const char  *__s2);
/* C:\Program Files\Borland\CBuilder6\Include\_str.h 102: */char  * __cdecl   _strerror(const char  *__s);
/* C:\Program Files\Borland\CBuilder6\Include\_str.h 103: */
/* C:\Program Files\Borland\CBuilder6\Include\_str.h 104: */
/* C:\Program Files\Borland\CBuilder6\Include\_str.h 105: */
/* C:\Program Files\Borland\CBuilder6\Include\_str.h 106: */
/* C:\Program Files\Borland\CBuilder6\Include\_str.h 107: */
/* C:\Program Files\Borland\CBuilder6\Include\_str.h 108: */
/* C:\Program Files\Borland\CBuilder6\Include\_str.h 109: */char  * __cdecl    _lstrlwr(char  *__s);
/* C:\Program Files\Borland\CBuilder6\Include\_str.h 110: */char  * __cdecl    _lstrupr(char  *__s);
/* C:\Program Files\Borland\CBuilder6\Include\_str.h 111: */char  * __cdecl  stpcpy(char  *__dest, const char  *__src);
/* C:\Program Files\Borland\CBuilder6\Include\_str.h 112: */char  * __cdecl   _stpcpy(char  *__dest, const char  *__src);
/* C:\Program Files\Borland\CBuilder6\Include\_str.h 113: */char  * __cdecl     strdup(const char  *__s);
/* C:\Program Files\Borland\CBuilder6\Include\_str.h 114: */int         __cdecl    stricmp(const char  *__s1, const char  *__s2);
/* C:\Program Files\Borland\CBuilder6\Include\_str.h 115: */char  * __cdecl    strlwr(char  *__s);
/* C:\Program Files\Borland\CBuilder6\Include\_str.h 116: */int         __cdecl    strnicmp(const char  *__s1, const char  *__s2,
/* C:\Program Files\Borland\CBuilder6\Include\_str.h 117: */std::size_t __maxlen);
/* C:\Program Files\Borland\CBuilder6\Include\_str.h 118: */char  * __cdecl     strnset(char  *__s, int __ch, std::size_t __n);
/* C:\Program Files\Borland\CBuilder6\Include\_str.h 119: */char  * __cdecl     strrev(char  *__s);
/* C:\Program Files\Borland\CBuilder6\Include\_str.h 120: */char  * __cdecl     strset(char  *__s, int __ch);
/* C:\Program Files\Borland\CBuilder6\Include\_str.h 121: */char  * __cdecl    strupr(char  *__s);
/* C:\Program Files\Borland\CBuilder6\Include\_str.h 122: */
/* C:\Program Files\Borland\CBuilder6\Include\_str.h 123: */
/* C:\Program Files\Borland\CBuilder6\Include\_str.h 124: */
/* C:\Program Files\Borland\CBuilder6\Include\_str.h 125: */extern "C++"
/* C:\Program Files\Borland\CBuilder6\Include\_str.h 126: */{
/* C:\Program Files\Borland\CBuilder6\Include\_str.h 127: */char  * __cdecl    strchr(char  * __s, int __c);
/* C:\Program Files\Borland\CBuilder6\Include\_str.h 128: */const char  * __cdecl    strchr(const char  * __s, int __c);
/* C:\Program Files\Borland\CBuilder6\Include\_str.h 129: */char  * __cdecl    strrchr(char  *__s, int __c);
/* C:\Program Files\Borland\CBuilder6\Include\_str.h 130: */const char  * __cdecl    strrchr(const char  *__s, int __c);
/* C:\Program Files\Borland\CBuilder6\Include\_str.h 131: */char  * __cdecl    strpbrk(char  *__s1, const char  *__s2);
/* C:\Program Files\Borland\CBuilder6\Include\_str.h 132: */const char  * __cdecl    strpbrk(const char  *__s1, const char  *__s2);
/* C:\Program Files\Borland\CBuilder6\Include\_str.h 133: */char  * __cdecl     strstr(char  *__s1, const char  *__s2);
/* C:\Program Files\Borland\CBuilder6\Include\_str.h 134: */const char  * __cdecl     strstr(const char  *__s1, const char  *__s2);
/* C:\Program Files\Borland\CBuilder6\Include\_str.h 135: */}
/* C:\Program Files\Borland\CBuilder6\Include\_str.h 136: */
/* C:\Program Files\Borland\CBuilder6\Include\_str.h 137: */
/* C:\Program Files\Borland\CBuilder6\Include\_str.h 138: */
/* C:\Program Files\Borland\CBuilder6\Include\_str.h 139: */
/* C:\Program Files\Borland\CBuilder6\Include\_str.h 140: */
/* C:\Program Files\Borland\CBuilder6\Include\_str.h 141: */
/* C:\Program Files\Borland\CBuilder6\Include\_str.h 142: */
/* C:\Program Files\Borland\CBuilder6\Include\_str.h 143: */
/* C:\Program Files\Borland\CBuilder6\Include\_str.h 144: */
/* C:\Program Files\Borland\CBuilder6\Include\_str.h 145: */
/* C:\Program Files\Borland\CBuilder6\Include\_str.h 146: */
/* C:\Program Files\Borland\CBuilder6\Include\_str.h 147: */} 
/* C:\Program Files\Borland\CBuilder6\Include\_str.h 148: */
/* C:\Program Files\Borland\CBuilder6\Include\_str.h 149: */
/* C:\Program Files\Borland\CBuilder6\Include\_str.h 150: */char  * __cdecl             __stpcpy__(char  *__dest, const char  *__src);
/* C:\Program Files\Borland\CBuilder6\Include\_str.h 151: */char  * __cdecl  __strcat__(char  *__dest, const char  *__src);
/* C:\Program Files\Borland\CBuilder6\Include\_str.h 152: */char  * __cdecl   __strchr__(const char  *__s, int __c);
/* C:\Program Files\Borland\CBuilder6\Include\_str.h 153: */int         __cdecl  __strcmp__(const char  *__s1, const char  *__s2);
/* C:\Program Files\Borland\CBuilder6\Include\_str.h 154: */char  * __cdecl  __strcpy__(char  *__dest, const char  *__src);
/* C:\Program Files\Borland\CBuilder6\Include\_str.h 155: */std::size_t     __cdecl  __strlen__(const char  *__s);
/* C:\Program Files\Borland\CBuilder6\Include\_str.h 156: */char  * __cdecl   __strncat__(char  *__dest, const char  *__src,
/* C:\Program Files\Borland\CBuilder6\Include\_str.h 157: */std::size_t __maxlen);
/* C:\Program Files\Borland\CBuilder6\Include\_str.h 158: */int         __cdecl   __strncmp__(const char  *__s1, const char  *__s2,
/* C:\Program Files\Borland\CBuilder6\Include\_str.h 159: */std::size_t __maxlen);
/* C:\Program Files\Borland\CBuilder6\Include\_str.h 160: */char  * __cdecl  __strncpy__(char  *__dest, const char  *__src,
/* C:\Program Files\Borland\CBuilder6\Include\_str.h 161: */std::size_t __maxlen);
/* C:\Program Files\Borland\CBuilder6\Include\_str.h 162: */char  * __cdecl   __strnset__(char  *__s, int __ch, std::size_t __n);
/* C:\Program Files\Borland\CBuilder6\Include\_str.h 163: */char  * __cdecl  __strrchr__(const char  *__s, int __c);
/* C:\Program Files\Borland\CBuilder6\Include\_str.h 164: */char  * __cdecl   __strset__(char  *__s, int __ch);
/* C:\Program Files\Borland\CBuilder6\Include\_str.h 165: */
/* C:\Program Files\Borland\CBuilder6\Include\_str.h 166: */
/* C:\Program Files\Borland\CBuilder6\Include\_str.h 167: */
/* C:\Program Files\Borland\CBuilder6\Include\_str.h 168: */namespace std {
/* C:\Program Files\Borland\CBuilder6\Include\_str.h 169: */
/* C:\Program Files\Borland\CBuilder6\Include\_str.h 170: */
/* C:\Program Files\Borland\CBuilder6\Include\_str.h 171: */  
/* C:\Program Files\Borland\CBuilder6\Include\_str.h 172: */
/* C:\Program Files\Borland\CBuilder6\Include\_str.h 173: */
/* C:\Program Files\Borland\CBuilder6\Include\_str.h 174: */
/* C:\Program Files\Borland\CBuilder6\Include\_str.h 175: */
/* C:\Program Files\Borland\CBuilder6\Include\_str.h 176: */
/* C:\Program Files\Borland\CBuilder6\Include\_str.h 177: */
/* C:\Program Files\Borland\CBuilder6\Include\_str.h 178: */
/* C:\Program Files\Borland\CBuilder6\Include\_str.h 179: */
/* C:\Program Files\Borland\CBuilder6\Include\_str.h 180: */
/* C:\Program Files\Borland\CBuilder6\Include\_str.h 181: */
/* C:\Program Files\Borland\CBuilder6\Include\_str.h 182: */
/* C:\Program Files\Borland\CBuilder6\Include\_str.h 183: */
/* C:\Program Files\Borland\CBuilder6\Include\_str.h 184: */
/* C:\Program Files\Borland\CBuilder6\Include\_str.h 185: */
/* C:\Program Files\Borland\CBuilder6\Include\_str.h 186: */
/* C:\Program Files\Borland\CBuilder6\Include\_str.h 187: */
/* C:\Program Files\Borland\CBuilder6\Include\_str.h 188: */
/* C:\Program Files\Borland\CBuilder6\Include\_str.h 189: */
/* C:\Program Files\Borland\CBuilder6\Include\_str.h 190: */
/* C:\Program Files\Borland\CBuilder6\Include\_str.h 191: */
/* C:\Program Files\Borland\CBuilder6\Include\_str.h 192: */
/* C:\Program Files\Borland\CBuilder6\Include\_str.h 193: */
/* C:\Program Files\Borland\CBuilder6\Include\_str.h 194: */
/* C:\Program Files\Borland\CBuilder6\Include\_str.h 195: */
/* C:\Program Files\Borland\CBuilder6\Include\_str.h 196: */
/* C:\Program Files\Borland\CBuilder6\Include\_str.h 197: */
/* C:\Program Files\Borland\CBuilder6\Include\_str.h 198: */
/* C:\Program Files\Borland\CBuilder6\Include\_str.h 199: */
/* C:\Program Files\Borland\CBuilder6\Include\_str.h 200: */
/* C:\Program Files\Borland\CBuilder6\Include\_str.h 201: */
/* C:\Program Files\Borland\CBuilder6\Include\_str.h 202: */
/* C:\Program Files\Borland\CBuilder6\Include\_str.h 203: */int    __cdecl   _lstrcoll(const char * __s1, const char * __s2);
/* C:\Program Files\Borland\CBuilder6\Include\_str.h 204: */int    __cdecl   _lstricoll(const char * __s1, const char * __s2);
/* C:\Program Files\Borland\CBuilder6\Include\_str.h 205: */int    __cdecl   _lstrncoll(const char * __s1, const char * __s2, const int __len);
/* C:\Program Files\Borland\CBuilder6\Include\_str.h 206: */int    __cdecl   _lstrnicoll(const char * __s1, const char * __s2, int __len);
/* C:\Program Files\Borland\CBuilder6\Include\_str.h 207: */std::size_t __cdecl   _lstrxfrm(char * __s1, const char * __s2,std::size_t __n );
/* C:\Program Files\Borland\CBuilder6\Include\_str.h 208: */int    __cdecl   strcoll(const char * __s1, const char * __s2);
/* C:\Program Files\Borland\CBuilder6\Include\_str.h 209: */int    __cdecl   _stricoll(const char * __s1, const char * __s2);
/* C:\Program Files\Borland\CBuilder6\Include\_str.h 210: */int    __cdecl   _strncoll(const char * __s1, const char * __s2, std::size_t __n);
/* C:\Program Files\Borland\CBuilder6\Include\_str.h 211: */int    __cdecl   _strnicoll(const char * __s1, const char * __s2, int __len);
/* C:\Program Files\Borland\CBuilder6\Include\_str.h 212: */std::size_t __cdecl   strxfrm(char * __s1, const char * __s2,std::size_t __n );
/* C:\Program Files\Borland\CBuilder6\Include\_str.h 213: */
/* C:\Program Files\Borland\CBuilder6\Include\_str.h 214: */int    __cdecl   _lwcscoll(const wchar_t * __s1, const wchar_t * __s2);
/* C:\Program Files\Borland\CBuilder6\Include\_str.h 215: */int    __cdecl   _lwcsicoll(const wchar_t * __s1, const wchar_t * __s2);
/* C:\Program Files\Borland\CBuilder6\Include\_str.h 216: */int    __cdecl   _lwcsncoll(const wchar_t * __s1, const wchar_t * __s2, const int __len);
/* C:\Program Files\Borland\CBuilder6\Include\_str.h 217: */int    __cdecl   _lwcsnicoll(const wchar_t * __s1, const wchar_t * __s2, int __len);
/* C:\Program Files\Borland\CBuilder6\Include\_str.h 218: */std::size_t __cdecl   _lwcsxfrm(wchar_t * __s1, const wchar_t * __s2,std::size_t __n );
/* C:\Program Files\Borland\CBuilder6\Include\_str.h 219: */int    __cdecl   wcscoll(const wchar_t * __s1, const wchar_t * __s2);
/* C:\Program Files\Borland\CBuilder6\Include\_str.h 220: */int    __cdecl   _wcsicoll(const wchar_t * __s1, const wchar_t * __s2);
/* C:\Program Files\Borland\CBuilder6\Include\_str.h 221: */int    __cdecl   _wcsncoll(const wchar_t * __s1, const wchar_t * __s2, std::size_t __n);
/* C:\Program Files\Borland\CBuilder6\Include\_str.h 222: */int    __cdecl   _wcsnicoll(const wchar_t * __s1, const wchar_t * __s2, int __len);
/* C:\Program Files\Borland\CBuilder6\Include\_str.h 223: */std::size_t __cdecl   wcsxfrm(wchar_t * __s1, const wchar_t * __s2, std::size_t __n );
/* C:\Program Files\Borland\CBuilder6\Include\_str.h 224: */
/* C:\Program Files\Borland\CBuilder6\Include\_str.h 225: */
/* C:\Program Files\Borland\CBuilder6\Include\_str.h 226: */ 
/* C:\Program Files\Borland\CBuilder6\Include\_str.h 227: */
/* C:\Program Files\Borland\CBuilder6\Include\_str.h 228: */
/* C:\Program Files\Borland\CBuilder6\Include\_str.h 229: */
/* C:\Program Files\Borland\CBuilder6\Include\_str.h 230: */
/* C:\Program Files\Borland\CBuilder6\Include\_str.h 231: */
/* C:\Program Files\Borland\CBuilder6\Include\_str.h 232: */
/* C:\Program Files\Borland\CBuilder6\Include\_str.h 233: */
/* C:\Program Files\Borland\CBuilder6\Include\_str.h 234: */
/* C:\Program Files\Borland\CBuilder6\Include\_str.h 235: */
/* C:\Program Files\Borland\CBuilder6\Include\_str.h 236: */
/* C:\Program Files\Borland\CBuilder6\Include\_str.h 237: */
/* C:\Program Files\Borland\CBuilder6\Include\_str.h 238: */
/* C:\Program Files\Borland\CBuilder6\Include\_str.h 239: */
/* C:\Program Files\Borland\CBuilder6\Include\_str.h 240: */
/* C:\Program Files\Borland\CBuilder6\Include\_str.h 241: */
/* C:\Program Files\Borland\CBuilder6\Include\_str.h 242: */
/* C:\Program Files\Borland\CBuilder6\Include\_str.h 243: */
/* C:\Program Files\Borland\CBuilder6\Include\_str.h 244: */
/* C:\Program Files\Borland\CBuilder6\Include\_str.h 245: */
/* C:\Program Files\Borland\CBuilder6\Include\_str.h 246: */
/* C:\Program Files\Borland\CBuilder6\Include\_str.h 247: */
/* C:\Program Files\Borland\CBuilder6\Include\_str.h 248: */
/* C:\Program Files\Borland\CBuilder6\Include\_str.h 249: */
/* C:\Program Files\Borland\CBuilder6\Include\_str.h 250: */
/* C:\Program Files\Borland\CBuilder6\Include\_str.h 251: */
/* C:\Program Files\Borland\CBuilder6\Include\_str.h 252: */
/* C:\Program Files\Borland\CBuilder6\Include\_str.h 253: */
/* C:\Program Files\Borland\CBuilder6\Include\_str.h 254: */
/* C:\Program Files\Borland\CBuilder6\Include\_str.h 255: */
/* C:\Program Files\Borland\CBuilder6\Include\_str.h 256: */
/* C:\Program Files\Borland\CBuilder6\Include\_str.h 257: */
/* C:\Program Files\Borland\CBuilder6\Include\_str.h 258: */
/* C:\Program Files\Borland\CBuilder6\Include\_str.h 259: */
/* C:\Program Files\Borland\CBuilder6\Include\_str.h 260: */
/* C:\Program Files\Borland\CBuilder6\Include\_str.h 261: */
/* C:\Program Files\Borland\CBuilder6\Include\_str.h 262: */
/* C:\Program Files\Borland\CBuilder6\Include\_str.h 263: */
/* C:\Program Files\Borland\CBuilder6\Include\_str.h 264: */
/* C:\Program Files\Borland\CBuilder6\Include\_str.h 265: */
/* C:\Program Files\Borland\CBuilder6\Include\_str.h 266: */
/* C:\Program Files\Borland\CBuilder6\Include\_str.h 267: */
/* C:\Program Files\Borland\CBuilder6\Include\_str.h 268: */
/* C:\Program Files\Borland\CBuilder6\Include\_str.h 269: */
/* C:\Program Files\Borland\CBuilder6\Include\_str.h 270: */} 
/* C:\Program Files\Borland\CBuilder6\Include\_str.h 271: */
/* C:\Program Files\Borland\CBuilder6\Include\_str.h 272: */
/* C:\Program Files\Borland\CBuilder6\Include\_str.h 273: */
/* C:\Program Files\Borland\CBuilder6\Include\_str.h 274: */}
/* C:\Program Files\Borland\CBuilder6\Include\_str.h 275: */
/* C:\Program Files\Borland\CBuilder6\Include\_str.h 276: */
/* C:\Program Files\Borland\CBuilder6\Include\_str.h 277: */
/* C:\Program Files\Borland\CBuilder6\Include\_str.h 278: */
/* C:\Program Files\Borland\CBuilder6\Include\_str.h 279: */    
/* C:\Program Files\Borland\CBuilder6\Include\_str.h 280: */
/* C:\Program Files\Borland\CBuilder6\Include\_str.h 281: */
/* C:\Program Files\Borland\CBuilder6\Include\_str.h 282: */using std::_lstrlwr;
/* C:\Program Files\Borland\CBuilder6\Include\_str.h 283: */using std::_lstrupr;
/* C:\Program Files\Borland\CBuilder6\Include\_str.h 284: */using std::_stpcpy;
/* C:\Program Files\Borland\CBuilder6\Include\_str.h 285: */using std::strdup;
/* C:\Program Files\Borland\CBuilder6\Include\_str.h 286: */using std::stricmp;
/* C:\Program Files\Borland\CBuilder6\Include\_str.h 287: */using std::_lstrlwr;
/* C:\Program Files\Borland\CBuilder6\Include\_str.h 288: */using std::strnicmp;
/* C:\Program Files\Borland\CBuilder6\Include\_str.h 289: */using std::strrev;
/* C:\Program Files\Borland\CBuilder6\Include\_str.h 290: */using std::_lstrupr;
/* C:\Program Files\Borland\CBuilder6\Include\_str.h 291: */
/* C:\Program Files\Borland\CBuilder6\Include\_str.h 292: */
/* C:\Program Files\Borland\CBuilder6\Include\_str.h 293: */
/* C:\Program Files\Borland\CBuilder6\Include\_str.h 294: */
/* C:\Program Files\Borland\CBuilder6\Include\_str.h 295: */
/* C:\Program Files\Borland\CBuilder6\Include\_str.h 296: */
/* C:\Program Files\Borland\CBuilder6\Include\_str.h 297: */
/* C:\Program Files\Borland\CBuilder6\Include\_str.h 298: */
/* C:\Program Files\Borland\CBuilder6\Include\_str.h 299: */
/* C:\Program Files\Borland\CBuilder6\Include\_str.h 300: */
/* C:\Program Files\Borland\CBuilder6\Include\_str.h 301: */
/* C:\Program Files\Borland\CBuilder6\Include\_str.h 302: */
/* C:\Program Files\Borland\CBuilder6\Include\_str.h 303: */
/* C:\Program Files\Borland\CBuilder6\Include\_str.h 304: */
/* C:\Program Files\Borland\CBuilder6\Include\_str.h 305: */using std::_lstrcoll;
/* C:\Program Files\Borland\CBuilder6\Include\_str.h 306: */using std::_lstricoll;
/* C:\Program Files\Borland\CBuilder6\Include\_str.h 307: */using std::_lstrncoll;
/* C:\Program Files\Borland\CBuilder6\Include\_str.h 308: */using std::_lstrnicoll;
/* C:\Program Files\Borland\CBuilder6\Include\_str.h 309: */using std::_lstrxfrm;
/* C:\Program Files\Borland\CBuilder6\Include\_str.h 310: */using std::_lwcscoll;
/* C:\Program Files\Borland\CBuilder6\Include\_str.h 311: */using std::_lwcsicoll;
/* C:\Program Files\Borland\CBuilder6\Include\_str.h 312: */using std::_lwcslwr;
/* C:\Program Files\Borland\CBuilder6\Include\_str.h 313: */using std::_lwcsncoll;
/* C:\Program Files\Borland\CBuilder6\Include\_str.h 314: */using std::_lwcsnicoll;
/* C:\Program Files\Borland\CBuilder6\Include\_str.h 315: */using std::_lwcsupr;
/* C:\Program Files\Borland\CBuilder6\Include\_str.h 316: */using std::_lwcsxfrm;
/* C:\Program Files\Borland\CBuilder6\Include\_str.h 317: */using std::_strerror;
/* C:\Program Files\Borland\CBuilder6\Include\_str.h 318: */using std::_stricoll;
/* C:\Program Files\Borland\CBuilder6\Include\_str.h 319: */using std::_strncoll;
/* C:\Program Files\Borland\CBuilder6\Include\_str.h 320: */using std::_strnicoll;
/* C:\Program Files\Borland\CBuilder6\Include\_str.h 321: */using std::_wcsdup;
/* C:\Program Files\Borland\CBuilder6\Include\_str.h 322: */using std::_wcsicmp;
/* C:\Program Files\Borland\CBuilder6\Include\_str.h 323: */using std::_wcsicoll;
/* C:\Program Files\Borland\CBuilder6\Include\_str.h 324: */using std::_lwcslwr;
/* C:\Program Files\Borland\CBuilder6\Include\_str.h 325: */using std::_wcsncoll;
/* C:\Program Files\Borland\CBuilder6\Include\_str.h 326: */using std::_wcsnicmp;
/* C:\Program Files\Borland\CBuilder6\Include\_str.h 327: */using std::_wcsnicoll;
/* C:\Program Files\Borland\CBuilder6\Include\_str.h 328: */using std::_wcsnset;
/* C:\Program Files\Borland\CBuilder6\Include\_str.h 329: */using std::_wcspcpy;
/* C:\Program Files\Borland\CBuilder6\Include\_str.h 330: */using std::_wcsrev;
/* C:\Program Files\Borland\CBuilder6\Include\_str.h 331: */using std::_wcsset;
/* C:\Program Files\Borland\CBuilder6\Include\_str.h 332: */using std::_lwcsupr;
/* C:\Program Files\Borland\CBuilder6\Include\_str.h 333: */
/* C:\Program Files\Borland\CBuilder6\Include\_str.h 334: */
/* C:\Program Files\Borland\CBuilder6\Include\_str.h 335: */
/* C:\Program Files\Borland\CBuilder6\Include\_str.h 336: */
/* C:\Program Files\Borland\CBuilder6\Include\_str.h 337: */
/* C:\Program Files\Borland\CBuilder6\Include\_str.h 338: */
/* C:\Program Files\Borland\CBuilder6\Include\_str.h 339: */
/* C:\Program Files\Borland\CBuilder6\Include\_str.h 340: */
/* C:\Program Files\Borland\CBuilder6\Include\_str.h 341: */
/* C:\Program Files\Borland\CBuilder6\Include\_str.h 342: */
/* C:\Program Files\Borland\CBuilder6\Include\_str.h 343: */
/* C:\Program Files\Borland\CBuilder6\Include\_str.h 344: */using std::strnset;
/* C:\Program Files\Borland\CBuilder6\Include\_str.h 345: */
/* C:\Program Files\Borland\CBuilder6\Include\_str.h 346: */
/* C:\Program Files\Borland\CBuilder6\Include\_str.h 347: */using std::stpcpy;
/* C:\Program Files\Borland\CBuilder6\Include\_str.h 348: */
/* C:\Program Files\Borland\CBuilder6\Include\_str.h 349: */
/* C:\Program Files\Borland\CBuilder6\Include\_str.h 350: */using std::strset;
/* C:\Program Files\Borland\CBuilder6\Include\_str.h 351: */
/* C:\Program Files\Borland\CBuilder6\Include\_str.h 352: */
/* C:\Program Files\Borland\CBuilder6\Include\_str.h 353: */
/* C:\Program Files\Borland\CBuilder6\Include\_str.h 354: */
/* C:\Program Files\Borland\CBuilder6\Include\_str.h 355: */using std::strcat;
/* C:\Program Files\Borland\CBuilder6\Include\_str.h 356: */
/* C:\Program Files\Borland\CBuilder6\Include\_str.h 357: */
/* C:\Program Files\Borland\CBuilder6\Include\_str.h 358: */using std::strchr;
/* C:\Program Files\Borland\CBuilder6\Include\_str.h 359: */
/* C:\Program Files\Borland\CBuilder6\Include\_str.h 360: */
/* C:\Program Files\Borland\CBuilder6\Include\_str.h 361: */using std::strcmp;
/* C:\Program Files\Borland\CBuilder6\Include\_str.h 362: */
/* C:\Program Files\Borland\CBuilder6\Include\_str.h 363: */
/* C:\Program Files\Borland\CBuilder6\Include\_str.h 364: */using std::strcpy;
/* C:\Program Files\Borland\CBuilder6\Include\_str.h 365: */
/* C:\Program Files\Borland\CBuilder6\Include\_str.h 366: */
/* C:\Program Files\Borland\CBuilder6\Include\_str.h 367: */using std::strlen;
/* C:\Program Files\Borland\CBuilder6\Include\_str.h 368: */
/* C:\Program Files\Borland\CBuilder6\Include\_str.h 369: */
/* C:\Program Files\Borland\CBuilder6\Include\_str.h 370: */using std::strncat;
/* C:\Program Files\Borland\CBuilder6\Include\_str.h 371: */
/* C:\Program Files\Borland\CBuilder6\Include\_str.h 372: */
/* C:\Program Files\Borland\CBuilder6\Include\_str.h 373: */using std::strncmp;
/* C:\Program Files\Borland\CBuilder6\Include\_str.h 374: */
/* C:\Program Files\Borland\CBuilder6\Include\_str.h 375: */
/* C:\Program Files\Borland\CBuilder6\Include\_str.h 376: */using std::strncpy;
/* C:\Program Files\Borland\CBuilder6\Include\_str.h 377: */
/* C:\Program Files\Borland\CBuilder6\Include\_str.h 378: */
/* C:\Program Files\Borland\CBuilder6\Include\_str.h 379: */using std::strrchr;
/* C:\Program Files\Borland\CBuilder6\Include\_str.h 380: */
/* C:\Program Files\Borland\CBuilder6\Include\_str.h 381: */
/* C:\Program Files\Borland\CBuilder6\Include\_str.h 382: */using std::strcspn;
/* C:\Program Files\Borland\CBuilder6\Include\_str.h 383: */using std::strerror;
/* C:\Program Files\Borland\CBuilder6\Include\_str.h 384: */using std::strpbrk;
/* C:\Program Files\Borland\CBuilder6\Include\_str.h 385: */using std::strspn;
/* C:\Program Files\Borland\CBuilder6\Include\_str.h 386: */using std::strstr;
/* C:\Program Files\Borland\CBuilder6\Include\_str.h 387: */using std::strtok;
/* C:\Program Files\Borland\CBuilder6\Include\_str.h 388: */using std::_lstrxfrm;
/* C:\Program Files\Borland\CBuilder6\Include\_str.h 389: */using std::_lstrcoll;
/* C:\Program Files\Borland\CBuilder6\Include\_str.h 390: */
/* C:\Program Files\Borland\CBuilder6\Include\_str.h 391: */using std::wcscat;
/* C:\Program Files\Borland\CBuilder6\Include\_str.h 392: */using std::wcschr;
/* C:\Program Files\Borland\CBuilder6\Include\_str.h 393: */using std::wcscmp;
/* C:\Program Files\Borland\CBuilder6\Include\_str.h 394: */using std::wcscoll;
/* C:\Program Files\Borland\CBuilder6\Include\_str.h 395: */using std::wcscpy;
/* C:\Program Files\Borland\CBuilder6\Include\_str.h 396: */using std::wcscspn;
/* C:\Program Files\Borland\CBuilder6\Include\_str.h 397: */using std::wcslen;
/* C:\Program Files\Borland\CBuilder6\Include\_str.h 398: */using std::wcsncat;
/* C:\Program Files\Borland\CBuilder6\Include\_str.h 399: */using std::wcsncmp;
/* C:\Program Files\Borland\CBuilder6\Include\_str.h 400: */using std::wcsncpy;
/* C:\Program Files\Borland\CBuilder6\Include\_str.h 401: */using std::wcspbrk;
/* C:\Program Files\Borland\CBuilder6\Include\_str.h 402: */using std::wcspcpy;
/* C:\Program Files\Borland\CBuilder6\Include\_str.h 403: */using std::wcsrchr;
/* C:\Program Files\Borland\CBuilder6\Include\_str.h 404: */using std::wcsspn;
/* C:\Program Files\Borland\CBuilder6\Include\_str.h 405: */using std::wcsstr;
/* C:\Program Files\Borland\CBuilder6\Include\_str.h 406: */using std::wcstok;
/* C:\Program Files\Borland\CBuilder6\Include\_str.h 407: */using std::wcsxfrm;
/* C:\Program Files\Borland\CBuilder6\Include\_str.h 408: */
/* C:\Program Files\Borland\CBuilder6\Include\_str.h 409: */
/* C:\Program Files\Borland\CBuilder6\Include\_str.h 410: */
/* C:\Program Files\Borland\CBuilder6\Include\string.h 17: */
/* C:\Program Files\Borland\CBuilder6\Include\string.h 18: */
/* C:\Program Files\Borland\CBuilder6\Include\string.h 19: */
/* C:\Program Files\Borland\CBuilder6\Include\string.h 20: */
/* C:\Program Files\Borland\CBuilder6\Include\string.h 21: */
/* C:\Program Files\Borland\CBuilder6\Include\string.h 22: */
/* C:\Program Files\Borland\CBuilder6\Include\string.h 23: */
/* C:\Program Files\Borland\CBuilder6\Include\string.h 24: */
/* C:\Program Files\Borland\CBuilder6\Include\string.h 25: */
/* C:\Program Files\Borland\CBuilder6\Include\guiddef.h 147: */
/* C:\Program Files\Borland\CBuilder6\Include\guiddef.h 148: */
/* C:\Program Files\Borland\CBuilder6\Include\guiddef.h 149: */
/* C:\Program Files\Borland\CBuilder6\Include\guiddef.h 150: */inline int InlineIsEqualGUID(const GUID & rguid1, const GUID & rguid2)
/* C:\Program Files\Borland\CBuilder6\Include\guiddef.h 151: */{
/* C:\Program Files\Borland\CBuilder6\Include\guiddef.h 152: */return (
/* C:\Program Files\Borland\CBuilder6\Include\guiddef.h 153: */((unsigned long *) &rguid1)[0] == ((unsigned long *) &rguid2)[0] &&
/* C:\Program Files\Borland\CBuilder6\Include\guiddef.h 154: */((unsigned long *) &rguid1)[1] == ((unsigned long *) &rguid2)[1] &&
/* C:\Program Files\Borland\CBuilder6\Include\guiddef.h 155: */((unsigned long *) &rguid1)[2] == ((unsigned long *) &rguid2)[2] &&
/* C:\Program Files\Borland\CBuilder6\Include\guiddef.h 156: */((unsigned long *) &rguid1)[3] == ((unsigned long *) &rguid2)[3]);
/* C:\Program Files\Borland\CBuilder6\Include\guiddef.h 157: */}
/* C:\Program Files\Borland\CBuilder6\Include\guiddef.h 158: */
/* C:\Program Files\Borland\CBuilder6\Include\guiddef.h 159: */inline int IsEqualGUID(const GUID & rguid1, const GUID & rguid2)
/* C:\Program Files\Borland\CBuilder6\Include\guiddef.h 160: */{
/* C:\Program Files\Borland\CBuilder6\Include\guiddef.h 161: */return !memcmp(&rguid1, &rguid2, sizeof(GUID));
/* C:\Program Files\Borland\CBuilder6\Include\guiddef.h 162: */}
/* C:\Program Files\Borland\CBuilder6\Include\guiddef.h 163: */
/* C:\Program Files\Borland\CBuilder6\Include\guiddef.h 164: */
/* C:\Program Files\Borland\CBuilder6\Include\guiddef.h 165: */
/* C:\Program Files\Borland\CBuilder6\Include\guiddef.h 166: */
/* C:\Program Files\Borland\CBuilder6\Include\guiddef.h 167: */
/* C:\Program Files\Borland\CBuilder6\Include\guiddef.h 168: */
/* C:\Program Files\Borland\CBuilder6\Include\guiddef.h 169: */
/* C:\Program Files\Borland\CBuilder6\Include\guiddef.h 170: */
/* C:\Program Files\Borland\CBuilder6\Include\guiddef.h 171: */
/* C:\Program Files\Borland\CBuilder6\Include\guiddef.h 172: */
/* C:\Program Files\Borland\CBuilder6\Include\guiddef.h 173: */
/* C:\Program Files\Borland\CBuilder6\Include\guiddef.h 174: */
/* C:\Program Files\Borland\CBuilder6\Include\guiddef.h 175: */
/* C:\Program Files\Borland\CBuilder6\Include\guiddef.h 176: */
/* C:\Program Files\Borland\CBuilder6\Include\guiddef.h 177: */
/* C:\Program Files\Borland\CBuilder6\Include\guiddef.h 178: */
/* C:\Program Files\Borland\CBuilder6\Include\guiddef.h 179: */
/* C:\Program Files\Borland\CBuilder6\Include\guiddef.h 180: */
/* C:\Program Files\Borland\CBuilder6\Include\guiddef.h 181: */
/* C:\Program Files\Borland\CBuilder6\Include\guiddef.h 182: */
/* C:\Program Files\Borland\CBuilder6\Include\guiddef.h 183: */
/* C:\Program Files\Borland\CBuilder6\Include\guiddef.h 184: */
/* C:\Program Files\Borland\CBuilder6\Include\guiddef.h 185: */
/* C:\Program Files\Borland\CBuilder6\Include\guiddef.h 186: */
/* C:\Program Files\Borland\CBuilder6\Include\guiddef.h 187: */  
/* C:\Program Files\Borland\CBuilder6\Include\guiddef.h 188: */
/* C:\Program Files\Borland\CBuilder6\Include\guiddef.h 189: */
/* C:\Program Files\Borland\CBuilder6\Include\guiddef.h 190: */
/* C:\Program Files\Borland\CBuilder6\Include\guiddef.h 191: */
/* C:\Program Files\Borland\CBuilder6\Include\guiddef.h 192: */extern "C++" {
/* C:\Program Files\Borland\CBuilder6\Include\guiddef.h 193: */inline int operator==(const GUID & guidOne, const GUID & guidOther)
/* C:\Program Files\Borland\CBuilder6\Include\guiddef.h 194: */{
/* C:\Program Files\Borland\CBuilder6\Include\guiddef.h 195: */return IsEqualGUID(guidOne,guidOther);
/* C:\Program Files\Borland\CBuilder6\Include\guiddef.h 196: */}
/* C:\Program Files\Borland\CBuilder6\Include\guiddef.h 197: */
/* C:\Program Files\Borland\CBuilder6\Include\guiddef.h 198: */inline int operator!=(const GUID & guidOne, const GUID & guidOther)
/* C:\Program Files\Borland\CBuilder6\Include\guiddef.h 199: */{
/* C:\Program Files\Borland\CBuilder6\Include\guiddef.h 200: */return !(guidOne == guidOther);
/* C:\Program Files\Borland\CBuilder6\Include\guiddef.h 201: */}
/* C:\Program Files\Borland\CBuilder6\Include\guiddef.h 202: */}
/* C:\Program Files\Borland\CBuilder6\Include\guiddef.h 203: */
/* C:\Program Files\Borland\CBuilder6\Include\guiddef.h 204: */
/* C:\Program Files\Borland\CBuilder6\Include\guiddef.h 205: */
/* C:\Program Files\Borland\CBuilder6\Include\guiddef.h 206: */
/* C:\Program Files\Borland\CBuilder6\Include\guiddef.h 207: */
/* C:\Program Files\Borland\CBuilder6\Include\guiddef.h 208: */
/* C:\Program Files\Borland\CBuilder6\Include\guiddef.h 209: */
/* C:\Program Files\Borland\CBuilder6\Include\winnt.h 796: */
/* C:\Program Files\Borland\CBuilder6\Include\winnt.h 797: */
/* C:\Program Files\Borland\CBuilder6\Include\winnt.h 798: */
/* C:\Program Files\Borland\CBuilder6\Include\winnt.h 799: */
/* C:\Program Files\Borland\CBuilder6\Include\winnt.h 800: */typedef struct  _OBJECTID {     
/* C:\Program Files\Borland\CBuilder6\Include\winnt.h 801: */GUID Lineage;
/* C:\Program Files\Borland\CBuilder6\Include\winnt.h 802: */DWORD Uniquifier;
/* C:\Program Files\Borland\CBuilder6\Include\winnt.h 803: */} OBJECTID;
/* C:\Program Files\Borland\CBuilder6\Include\winnt.h 804: */
/* C:\Program Files\Borland\CBuilder6\Include\winnt.h 805: */
/* C:\Program Files\Borland\CBuilder6\Include\winnt.h 806: */
/* C:\Program Files\Borland\CBuilder6\Include\winnt.h 807: */
/* C:\Program Files\Borland\CBuilder6\Include\winnt.h 808: */
/* C:\Program Files\Borland\CBuilder6\Include\winnt.h 809: */
/* C:\Program Files\Borland\CBuilder6\Include\winnt.h 810: */
/* C:\Program Files\Borland\CBuilder6\Include\winnt.h 811: */
/* C:\Program Files\Borland\CBuilder6\Include\winnt.h 812: */
/* C:\Program Files\Borland\CBuilder6\Include\winnt.h 813: */
/* C:\Program Files\Borland\CBuilder6\Include\winnt.h 814: */
/* C:\Program Files\Borland\CBuilder6\Include\winnt.h 815: */
/* C:\Program Files\Borland\CBuilder6\Include\winnt.h 816: */
/* C:\Program Files\Borland\CBuilder6\Include\winnt.h 817: */
/* C:\Program Files\Borland\CBuilder6\Include\winnt.h 818: */
/* C:\Program Files\Borland\CBuilder6\Include\winnt.h 819: */
/* C:\Program Files\Borland\CBuilder6\Include\winnt.h 820: */
/* C:\Program Files\Borland\CBuilder6\Include\winnt.h 821: */  
/* C:\Program Files\Borland\CBuilder6\Include\winnt.h 822: */
/* C:\Program Files\Borland\CBuilder6\Include\winnt.h 823: */
/* C:\Program Files\Borland\CBuilder6\Include\winnt.h 824: */
/* C:\Program Files\Borland\CBuilder6\Include\winnt.h 825: */
/* C:\Program Files\Borland\CBuilder6\Include\winnt.h 826: */
/* C:\Program Files\Borland\CBuilder6\Include\winnt.h 827: */
/* C:\Program Files\Borland\CBuilder6\Include\winnt.h 828: */
/* C:\Program Files\Borland\CBuilder6\Include\winnt.h 829: */
/* C:\Program Files\Borland\CBuilder6\Include\winnt.h 830: */
/* C:\Program Files\Borland\CBuilder6\Include\winnt.h 831: */
/* C:\Program Files\Borland\CBuilder6\Include\winnt.h 832: */
/* C:\Program Files\Borland\CBuilder6\Include\winnt.h 833: */
/* C:\Program Files\Borland\CBuilder6\Include\winnt.h 834: */
/* C:\Program Files\Borland\CBuilder6\Include\winnt.h 835: */
/* C:\Program Files\Borland\CBuilder6\Include\winnt.h 836: */
/* C:\Program Files\Borland\CBuilder6\Include\winnt.h 837: */
/* C:\Program Files\Borland\CBuilder6\Include\winnt.h 838: */
/* C:\Program Files\Borland\CBuilder6\Include\winnt.h 839: */
/* C:\Program Files\Borland\CBuilder6\Include\winnt.h 840: */
/* C:\Program Files\Borland\CBuilder6\Include\winnt.h 841: */
/* C:\Program Files\Borland\CBuilder6\Include\winnt.h 842: */
/* C:\Program Files\Borland\CBuilder6\Include\winnt.h 843: */
/* C:\Program Files\Borland\CBuilder6\Include\winnt.h 844: */
/* C:\Program Files\Borland\CBuilder6\Include\winnt.h 845: */
/* C:\Program Files\Borland\CBuilder6\Include\winnt.h 846: */
/* C:\Program Files\Borland\CBuilder6\Include\winnt.h 847: */
/* C:\Program Files\Borland\CBuilder6\Include\winnt.h 848: */
/* C:\Program Files\Borland\CBuilder6\Include\winnt.h 849: */
/* C:\Program Files\Borland\CBuilder6\Include\winnt.h 850: */
/* C:\Program Files\Borland\CBuilder6\Include\winnt.h 851: */
/* C:\Program Files\Borland\CBuilder6\Include\winnt.h 852: */
/* C:\Program Files\Borland\CBuilder6\Include\winnt.h 853: */
/* C:\Program Files\Borland\CBuilder6\Include\winnt.h 854: */
/* C:\Program Files\Borland\CBuilder6\Include\winnt.h 855: */
/* C:\Program Files\Borland\CBuilder6\Include\winnt.h 856: */
/* C:\Program Files\Borland\CBuilder6\Include\winnt.h 857: */
/* C:\Program Files\Borland\CBuilder6\Include\winnt.h 858: */
/* C:\Program Files\Borland\CBuilder6\Include\winnt.h 859: */
/* C:\Program Files\Borland\CBuilder6\Include\winnt.h 860: */
/* C:\Program Files\Borland\CBuilder6\Include\winnt.h 861: */
/* C:\Program Files\Borland\CBuilder6\Include\winnt.h 862: */
/* C:\Program Files\Borland\CBuilder6\Include\winnt.h 863: */
/* C:\Program Files\Borland\CBuilder6\Include\winnt.h 864: */
/* C:\Program Files\Borland\CBuilder6\Include\winnt.h 865: */
/* C:\Program Files\Borland\CBuilder6\Include\winnt.h 866: */
/* C:\Program Files\Borland\CBuilder6\Include\winnt.h 867: */
/* C:\Program Files\Borland\CBuilder6\Include\winnt.h 868: */
/* C:\Program Files\Borland\CBuilder6\Include\winnt.h 869: */
/* C:\Program Files\Borland\CBuilder6\Include\winnt.h 870: */
/* C:\Program Files\Borland\CBuilder6\Include\winnt.h 871: */
/* C:\Program Files\Borland\CBuilder6\Include\winnt.h 872: */
/* C:\Program Files\Borland\CBuilder6\Include\winnt.h 873: */
/* C:\Program Files\Borland\CBuilder6\Include\winnt.h 874: */
/* C:\Program Files\Borland\CBuilder6\Include\winnt.h 875: */
/* C:\Program Files\Borland\CBuilder6\Include\winnt.h 876: */
/* C:\Program Files\Borland\CBuilder6\Include\winnt.h 877: */
/* C:\Program Files\Borland\CBuilder6\Include\winnt.h 878: */
/* C:\Program Files\Borland\CBuilder6\Include\winnt.h 879: */
/* C:\Program Files\Borland\CBuilder6\Include\winnt.h 880: */
/* C:\Program Files\Borland\CBuilder6\Include\winnt.h 881: */
/* C:\Program Files\Borland\CBuilder6\Include\winnt.h 882: */
/* C:\Program Files\Borland\CBuilder6\Include\winnt.h 883: */
/* C:\Program Files\Borland\CBuilder6\Include\winnt.h 884: */
/* C:\Program Files\Borland\CBuilder6\Include\winnt.h 885: */
/* C:\Program Files\Borland\CBuilder6\Include\winnt.h 886: */
/* C:\Program Files\Borland\CBuilder6\Include\winnt.h 887: */
/* C:\Program Files\Borland\CBuilder6\Include\winnt.h 888: */
/* C:\Program Files\Borland\CBuilder6\Include\winnt.h 889: */
/* C:\Program Files\Borland\CBuilder6\Include\winnt.h 890: */
/* C:\Program Files\Borland\CBuilder6\Include\winnt.h 891: */
/* C:\Program Files\Borland\CBuilder6\Include\winnt.h 892: */
/* C:\Program Files\Borland\CBuilder6\Include\winnt.h 893: */
/* C:\Program Files\Borland\CBuilder6\Include\winnt.h 894: */
/* C:\Program Files\Borland\CBuilder6\Include\winnt.h 895: */
/* C:\Program Files\Borland\CBuilder6\Include\winnt.h 896: */
/* C:\Program Files\Borland\CBuilder6\Include\winnt.h 897: */
/* C:\Program Files\Borland\CBuilder6\Include\winnt.h 898: */
/* C:\Program Files\Borland\CBuilder6\Include\winnt.h 899: */
/* C:\Program Files\Borland\CBuilder6\Include\winnt.h 900: */
/* C:\Program Files\Borland\CBuilder6\Include\winnt.h 901: */
/* C:\Program Files\Borland\CBuilder6\Include\winnt.h 902: */
/* C:\Program Files\Borland\CBuilder6\Include\winnt.h 903: */
/* C:\Program Files\Borland\CBuilder6\Include\winnt.h 904: */
/* C:\Program Files\Borland\CBuilder6\Include\winnt.h 905: */
/* C:\Program Files\Borland\CBuilder6\Include\winnt.h 906: */
/* C:\Program Files\Borland\CBuilder6\Include\winnt.h 907: */
/* C:\Program Files\Borland\CBuilder6\Include\winnt.h 908: */
/* C:\Program Files\Borland\CBuilder6\Include\winnt.h 909: */
/* C:\Program Files\Borland\CBuilder6\Include\winnt.h 910: */
/* C:\Program Files\Borland\CBuilder6\Include\winnt.h 911: */
/* C:\Program Files\Borland\CBuilder6\Include\winnt.h 912: */
/* C:\Program Files\Borland\CBuilder6\Include\winnt.h 913: */
/* C:\Program Files\Borland\CBuilder6\Include\winnt.h 914: */
/* C:\Program Files\Borland\CBuilder6\Include\winnt.h 915: */
/* C:\Program Files\Borland\CBuilder6\Include\winnt.h 916: */
/* C:\Program Files\Borland\CBuilder6\Include\winnt.h 917: */
/* C:\Program Files\Borland\CBuilder6\Include\winnt.h 918: */
/* C:\Program Files\Borland\CBuilder6\Include\winnt.h 919: */
/* C:\Program Files\Borland\CBuilder6\Include\winnt.h 920: */
/* C:\Program Files\Borland\CBuilder6\Include\winnt.h 921: */
/* C:\Program Files\Borland\CBuilder6\Include\winnt.h 922: */
/* C:\Program Files\Borland\CBuilder6\Include\winnt.h 923: */
/* C:\Program Files\Borland\CBuilder6\Include\winnt.h 924: */
/* C:\Program Files\Borland\CBuilder6\Include\winnt.h 925: */
/* C:\Program Files\Borland\CBuilder6\Include\winnt.h 926: */
/* C:\Program Files\Borland\CBuilder6\Include\winnt.h 927: */
/* C:\Program Files\Borland\CBuilder6\Include\winnt.h 928: */
/* C:\Program Files\Borland\CBuilder6\Include\winnt.h 929: */
/* C:\Program Files\Borland\CBuilder6\Include\winnt.h 930: */
/* C:\Program Files\Borland\CBuilder6\Include\winnt.h 931: */
/* C:\Program Files\Borland\CBuilder6\Include\winnt.h 932: */
/* C:\Program Files\Borland\CBuilder6\Include\winnt.h 933: */
/* C:\Program Files\Borland\CBuilder6\Include\winnt.h 934: */
/* C:\Program Files\Borland\CBuilder6\Include\winnt.h 935: */
/* C:\Program Files\Borland\CBuilder6\Include\winnt.h 936: */
/* C:\Program Files\Borland\CBuilder6\Include\winnt.h 937: */
/* C:\Program Files\Borland\CBuilder6\Include\winnt.h 938: */
/* C:\Program Files\Borland\CBuilder6\Include\winnt.h 939: */
/* C:\Program Files\Borland\CBuilder6\Include\winnt.h 940: */
/* C:\Program Files\Borland\CBuilder6\Include\winnt.h 941: */
/* C:\Program Files\Borland\CBuilder6\Include\winnt.h 942: */
/* C:\Program Files\Borland\CBuilder6\Include\winnt.h 943: */
/* C:\Program Files\Borland\CBuilder6\Include\winnt.h 944: */
/* C:\Program Files\Borland\CBuilder6\Include\winnt.h 945: */
/* C:\Program Files\Borland\CBuilder6\Include\winnt.h 946: */
/* C:\Program Files\Borland\CBuilder6\Include\winnt.h 947: */
/* C:\Program Files\Borland\CBuilder6\Include\winnt.h 948: */
/* C:\Program Files\Borland\CBuilder6\Include\winnt.h 949: */
/* C:\Program Files\Borland\CBuilder6\Include\winnt.h 950: */
/* C:\Program Files\Borland\CBuilder6\Include\winnt.h 951: */
/* C:\Program Files\Borland\CBuilder6\Include\winnt.h 952: */
/* C:\Program Files\Borland\CBuilder6\Include\winnt.h 953: */
/* C:\Program Files\Borland\CBuilder6\Include\winnt.h 954: */
/* C:\Program Files\Borland\CBuilder6\Include\winnt.h 955: */
/* C:\Program Files\Borland\CBuilder6\Include\winnt.h 956: */
/* C:\Program Files\Borland\CBuilder6\Include\winnt.h 957: */
/* C:\Program Files\Borland\CBuilder6\Include\winnt.h 958: */
/* C:\Program Files\Borland\CBuilder6\Include\winnt.h 959: */
/* C:\Program Files\Borland\CBuilder6\Include\winnt.h 960: */
/* C:\Program Files\Borland\CBuilder6\Include\winnt.h 961: */
/* C:\Program Files\Borland\CBuilder6\Include\winnt.h 962: */
/* C:\Program Files\Borland\CBuilder6\Include\winnt.h 963: */
/* C:\Program Files\Borland\CBuilder6\Include\winnt.h 964: */
/* C:\Program Files\Borland\CBuilder6\Include\winnt.h 965: */
/* C:\Program Files\Borland\CBuilder6\Include\winnt.h 966: */
/* C:\Program Files\Borland\CBuilder6\Include\winnt.h 967: */
/* C:\Program Files\Borland\CBuilder6\Include\winnt.h 968: */
/* C:\Program Files\Borland\CBuilder6\Include\winnt.h 969: */
/* C:\Program Files\Borland\CBuilder6\Include\winnt.h 970: */
/* C:\Program Files\Borland\CBuilder6\Include\winnt.h 971: */
/* C:\Program Files\Borland\CBuilder6\Include\winnt.h 972: */
/* C:\Program Files\Borland\CBuilder6\Include\winnt.h 973: */
/* C:\Program Files\Borland\CBuilder6\Include\winnt.h 974: */
/* C:\Program Files\Borland\CBuilder6\Include\winnt.h 975: */
/* C:\Program Files\Borland\CBuilder6\Include\winnt.h 976: */
/* C:\Program Files\Borland\CBuilder6\Include\winnt.h 977: */
/* C:\Program Files\Borland\CBuilder6\Include\winnt.h 978: */
/* C:\Program Files\Borland\CBuilder6\Include\winnt.h 979: */
/* C:\Program Files\Borland\CBuilder6\Include\winnt.h 980: */
/* C:\Program Files\Borland\CBuilder6\Include\winnt.h 981: */
/* C:\Program Files\Borland\CBuilder6\Include\winnt.h 982: */
/* C:\Program Files\Borland\CBuilder6\Include\winnt.h 983: */
/* C:\Program Files\Borland\CBuilder6\Include\winnt.h 984: */
/* C:\Program Files\Borland\CBuilder6\Include\winnt.h 985: */
/* C:\Program Files\Borland\CBuilder6\Include\winnt.h 986: */
/* C:\Program Files\Borland\CBuilder6\Include\winnt.h 987: */
/* C:\Program Files\Borland\CBuilder6\Include\winnt.h 988: */
/* C:\Program Files\Borland\CBuilder6\Include\winnt.h 989: */
/* C:\Program Files\Borland\CBuilder6\Include\winnt.h 990: */
/* C:\Program Files\Borland\CBuilder6\Include\winnt.h 991: */
/* C:\Program Files\Borland\CBuilder6\Include\winnt.h 992: */
/* C:\Program Files\Borland\CBuilder6\Include\winnt.h 993: */
/* C:\Program Files\Borland\CBuilder6\Include\winnt.h 994: */
/* C:\Program Files\Borland\CBuilder6\Include\winnt.h 995: */
/* C:\Program Files\Borland\CBuilder6\Include\winnt.h 996: */
/* C:\Program Files\Borland\CBuilder6\Include\winnt.h 997: */
/* C:\Program Files\Borland\CBuilder6\Include\winnt.h 998: */
/* C:\Program Files\Borland\CBuilder6\Include\winnt.h 999: */
/* C:\Program Files\Borland\CBuilder6\Include\winnt.h 1000: */
/* C:\Program Files\Borland\CBuilder6\Include\winnt.h 1001: */
/* C:\Program Files\Borland\CBuilder6\Include\winnt.h 1002: */
/* C:\Program Files\Borland\CBuilder6\Include\winnt.h 1003: */
/* C:\Program Files\Borland\CBuilder6\Include\winnt.h 1004: */
/* C:\Program Files\Borland\CBuilder6\Include\winnt.h 1005: */
/* C:\Program Files\Borland\CBuilder6\Include\winnt.h 1006: */
/* C:\Program Files\Borland\CBuilder6\Include\winnt.h 1007: */
/* C:\Program Files\Borland\CBuilder6\Include\winnt.h 1008: */
/* C:\Program Files\Borland\CBuilder6\Include\winnt.h 1009: */
/* C:\Program Files\Borland\CBuilder6\Include\winnt.h 1010: */
/* C:\Program Files\Borland\CBuilder6\Include\winnt.h 1011: */
/* C:\Program Files\Borland\CBuilder6\Include\winnt.h 1012: */
/* C:\Program Files\Borland\CBuilder6\Include\winnt.h 1013: */
/* C:\Program Files\Borland\CBuilder6\Include\winnt.h 1014: */
/* C:\Program Files\Borland\CBuilder6\Include\winnt.h 1015: */
/* C:\Program Files\Borland\CBuilder6\Include\winnt.h 1016: */
/* C:\Program Files\Borland\CBuilder6\Include\winnt.h 1017: */
/* C:\Program Files\Borland\CBuilder6\Include\winnt.h 1018: */
/* C:\Program Files\Borland\CBuilder6\Include\winnt.h 1019: */
/* C:\Program Files\Borland\CBuilder6\Include\winnt.h 1020: */
/* C:\Program Files\Borland\CBuilder6\Include\winnt.h 1021: */
/* C:\Program Files\Borland\CBuilder6\Include\winnt.h 1022: */
/* C:\Program Files\Borland\CBuilder6\Include\winnt.h 1023: */
/* C:\Program Files\Borland\CBuilder6\Include\winnt.h 1024: */
/* C:\Program Files\Borland\CBuilder6\Include\winnt.h 1025: */
/* C:\Program Files\Borland\CBuilder6\Include\winnt.h 1026: */
/* C:\Program Files\Borland\CBuilder6\Include\winnt.h 1027: */
/* C:\Program Files\Borland\CBuilder6\Include\winnt.h 1028: */
/* C:\Program Files\Borland\CBuilder6\Include\winnt.h 1029: */
/* C:\Program Files\Borland\CBuilder6\Include\winnt.h 1030: */
/* C:\Program Files\Borland\CBuilder6\Include\winnt.h 1031: */
/* C:\Program Files\Borland\CBuilder6\Include\winnt.h 1032: */
/* C:\Program Files\Borland\CBuilder6\Include\winnt.h 1033: */
/* C:\Program Files\Borland\CBuilder6\Include\winnt.h 1034: */
/* C:\Program Files\Borland\CBuilder6\Include\winnt.h 1035: */
/* C:\Program Files\Borland\CBuilder6\Include\winnt.h 1036: */
/* C:\Program Files\Borland\CBuilder6\Include\winnt.h 1037: */
/* C:\Program Files\Borland\CBuilder6\Include\winnt.h 1038: */
/* C:\Program Files\Borland\CBuilder6\Include\winnt.h 1039: */
/* C:\Program Files\Borland\CBuilder6\Include\winnt.h 1040: */
/* C:\Program Files\Borland\CBuilder6\Include\winnt.h 1041: */
/* C:\Program Files\Borland\CBuilder6\Include\winnt.h 1042: */
/* C:\Program Files\Borland\CBuilder6\Include\winnt.h 1043: */
/* C:\Program Files\Borland\CBuilder6\Include\winnt.h 1044: */
/* C:\Program Files\Borland\CBuilder6\Include\winnt.h 1045: */
/* C:\Program Files\Borland\CBuilder6\Include\winnt.h 1046: */
/* C:\Program Files\Borland\CBuilder6\Include\winnt.h 1047: */
/* C:\Program Files\Borland\CBuilder6\Include\winnt.h 1048: */
/* C:\Program Files\Borland\CBuilder6\Include\winnt.h 1049: */
/* C:\Program Files\Borland\CBuilder6\Include\winnt.h 1050: */
/* C:\Program Files\Borland\CBuilder6\Include\winnt.h 1051: */
/* C:\Program Files\Borland\CBuilder6\Include\winnt.h 1052: */
/* C:\Program Files\Borland\CBuilder6\Include\winnt.h 1053: */
/* C:\Program Files\Borland\CBuilder6\Include\winnt.h 1054: */
/* C:\Program Files\Borland\CBuilder6\Include\winnt.h 1055: */
/* C:\Program Files\Borland\CBuilder6\Include\winnt.h 1056: */
/* C:\Program Files\Borland\CBuilder6\Include\winnt.h 1057: */
/* C:\Program Files\Borland\CBuilder6\Include\winnt.h 1058: */
/* C:\Program Files\Borland\CBuilder6\Include\winnt.h 1059: */
/* C:\Program Files\Borland\CBuilder6\Include\winnt.h 1060: */
/* C:\Program Files\Borland\CBuilder6\Include\winnt.h 1061: */
/* C:\Program Files\Borland\CBuilder6\Include\winnt.h 1062: */
/* C:\Program Files\Borland\CBuilder6\Include\winnt.h 1063: */
/* C:\Program Files\Borland\CBuilder6\Include\winnt.h 1064: */
/* C:\Program Files\Borland\CBuilder6\Include\winnt.h 1065: */
/* C:\Program Files\Borland\CBuilder6\Include\winnt.h 1066: */
/* C:\Program Files\Borland\CBuilder6\Include\winnt.h 1067: */
/* C:\Program Files\Borland\CBuilder6\Include\winnt.h 1068: */
/* C:\Program Files\Borland\CBuilder6\Include\winnt.h 1069: */
/* C:\Program Files\Borland\CBuilder6\Include\winnt.h 1070: */
/* C:\Program Files\Borland\CBuilder6\Include\winnt.h 1071: */
/* C:\Program Files\Borland\CBuilder6\Include\winnt.h 1072: */
/* C:\Program Files\Borland\CBuilder6\Include\winnt.h 1073: */
/* C:\Program Files\Borland\CBuilder6\Include\winnt.h 1074: */
/* C:\Program Files\Borland\CBuilder6\Include\winnt.h 1075: */
/* C:\Program Files\Borland\CBuilder6\Include\winnt.h 1076: */
/* C:\Program Files\Borland\CBuilder6\Include\winnt.h 1077: */
/* C:\Program Files\Borland\CBuilder6\Include\winnt.h 1078: */
/* C:\Program Files\Borland\CBuilder6\Include\winnt.h 1079: */  
/* C:\Program Files\Borland\CBuilder6\Include\winnt.h 1080: */
/* C:\Program Files\Borland\CBuilder6\Include\winnt.h 1081: */
/* C:\Program Files\Borland\CBuilder6\Include\winnt.h 1082: */
/* C:\Program Files\Borland\CBuilder6\Include\winnt.h 1083: */
/* C:\Program Files\Borland\CBuilder6\Include\winnt.h 1084: */
/* C:\Program Files\Borland\CBuilder6\Include\winnt.h 1085: */
/* C:\Program Files\Borland\CBuilder6\Include\winnt.h 1086: */
/* C:\Program Files\Borland\CBuilder6\Include\winnt.h 1087: */
/* C:\Program Files\Borland\CBuilder6\Include\winnt.h 1088: */
/* C:\Program Files\Borland\CBuilder6\Include\winnt.h 1089: */
/* C:\Program Files\Borland\CBuilder6\Include\winnt.h 1090: */
/* C:\Program Files\Borland\CBuilder6\Include\winnt.h 1091: */
/* C:\Program Files\Borland\CBuilder6\Include\winnt.h 1092: */
/* C:\Program Files\Borland\CBuilder6\Include\winnt.h 1093: */
/* C:\Program Files\Borland\CBuilder6\Include\winnt.h 1094: */
/* C:\Program Files\Borland\CBuilder6\Include\winnt.h 1095: */
/* C:\Program Files\Borland\CBuilder6\Include\winnt.h 1096: */
/* C:\Program Files\Borland\CBuilder6\Include\winnt.h 1097: */
/* C:\Program Files\Borland\CBuilder6\Include\winnt.h 1098: */
/* C:\Program Files\Borland\CBuilder6\Include\winnt.h 1099: */
/* C:\Program Files\Borland\CBuilder6\Include\winnt.h 1100: */
/* C:\Program Files\Borland\CBuilder6\Include\winnt.h 1101: */
/* C:\Program Files\Borland\CBuilder6\Include\winnt.h 1102: */
/* C:\Program Files\Borland\CBuilder6\Include\winnt.h 1103: */
/* C:\Program Files\Borland\CBuilder6\Include\winnt.h 1104: */
/* C:\Program Files\Borland\CBuilder6\Include\winnt.h 1105: */
/* C:\Program Files\Borland\CBuilder6\Include\winnt.h 1106: */
/* C:\Program Files\Borland\CBuilder6\Include\winnt.h 1107: */
/* C:\Program Files\Borland\CBuilder6\Include\winnt.h 1108: */
/* C:\Program Files\Borland\CBuilder6\Include\winnt.h 1109: */
/* C:\Program Files\Borland\CBuilder6\Include\winnt.h 1110: */
/* C:\Program Files\Borland\CBuilder6\Include\winnt.h 1111: */
/* C:\Program Files\Borland\CBuilder6\Include\winnt.h 1112: */
/* C:\Program Files\Borland\CBuilder6\Include\winnt.h 1113: */
/* C:\Program Files\Borland\CBuilder6\Include\winnt.h 1114: */
/* C:\Program Files\Borland\CBuilder6\Include\winnt.h 1115: */
/* C:\Program Files\Borland\CBuilder6\Include\winnt.h 1116: */
/* C:\Program Files\Borland\CBuilder6\Include\winnt.h 1117: */
/* C:\Program Files\Borland\CBuilder6\Include\winnt.h 1118: */
/* C:\Program Files\Borland\CBuilder6\Include\winnt.h 1119: */
/* C:\Program Files\Borland\CBuilder6\Include\winnt.h 1120: */
/* C:\Program Files\Borland\CBuilder6\Include\winnt.h 1121: */
/* C:\Program Files\Borland\CBuilder6\Include\winnt.h 1122: */
/* C:\Program Files\Borland\CBuilder6\Include\winnt.h 1123: */
/* C:\Program Files\Borland\CBuilder6\Include\winnt.h 1124: */
/* C:\Program Files\Borland\CBuilder6\Include\winnt.h 1125: */
/* C:\Program Files\Borland\CBuilder6\Include\winnt.h 1126: */
/* C:\Program Files\Borland\CBuilder6\Include\winnt.h 1127: */
/* C:\Program Files\Borland\CBuilder6\Include\winnt.h 1128: */
/* C:\Program Files\Borland\CBuilder6\Include\winnt.h 1129: */
/* C:\Program Files\Borland\CBuilder6\Include\winnt.h 1130: */
/* C:\Program Files\Borland\CBuilder6\Include\winnt.h 1131: */
/* C:\Program Files\Borland\CBuilder6\Include\winnt.h 1132: */
/* C:\Program Files\Borland\CBuilder6\Include\winnt.h 1133: */
/* C:\Program Files\Borland\CBuilder6\Include\winnt.h 1134: */
/* C:\Program Files\Borland\CBuilder6\Include\winnt.h 1135: */
/* C:\Program Files\Borland\CBuilder6\Include\winnt.h 1136: */
/* C:\Program Files\Borland\CBuilder6\Include\winnt.h 1137: */
/* C:\Program Files\Borland\CBuilder6\Include\winnt.h 1138: */
/* C:\Program Files\Borland\CBuilder6\Include\winnt.h 1139: */
/* C:\Program Files\Borland\CBuilder6\Include\winnt.h 1140: */
/* C:\Program Files\Borland\CBuilder6\Include\winnt.h 1141: */
/* C:\Program Files\Borland\CBuilder6\Include\winnt.h 1142: */
/* C:\Program Files\Borland\CBuilder6\Include\winnt.h 1143: */
/* C:\Program Files\Borland\CBuilder6\Include\winnt.h 1144: */
/* C:\Program Files\Borland\CBuilder6\Include\winnt.h 1145: */
/* C:\Program Files\Borland\CBuilder6\Include\winnt.h 1146: */
/* C:\Program Files\Borland\CBuilder6\Include\winnt.h 1147: */
/* C:\Program Files\Borland\CBuilder6\Include\winnt.h 1148: */
/* C:\Program Files\Borland\CBuilder6\Include\winnt.h 1149: */
/* C:\Program Files\Borland\CBuilder6\Include\winnt.h 1150: */
/* C:\Program Files\Borland\CBuilder6\Include\winnt.h 1151: */
/* C:\Program Files\Borland\CBuilder6\Include\winnt.h 1152: */
/* C:\Program Files\Borland\CBuilder6\Include\winnt.h 1153: */
/* C:\Program Files\Borland\CBuilder6\Include\winnt.h 1154: */
/* C:\Program Files\Borland\CBuilder6\Include\winnt.h 1155: */
/* C:\Program Files\Borland\CBuilder6\Include\winnt.h 1156: */
/* C:\Program Files\Borland\CBuilder6\Include\winnt.h 1157: */
/* C:\Program Files\Borland\CBuilder6\Include\winnt.h 1158: */
/* C:\Program Files\Borland\CBuilder6\Include\winnt.h 1159: */
/* C:\Program Files\Borland\CBuilder6\Include\winnt.h 1160: */
/* C:\Program Files\Borland\CBuilder6\Include\winnt.h 1161: */
/* C:\Program Files\Borland\CBuilder6\Include\winnt.h 1162: */
/* C:\Program Files\Borland\CBuilder6\Include\winnt.h 1163: */
/* C:\Program Files\Borland\CBuilder6\Include\winnt.h 1164: */
/* C:\Program Files\Borland\CBuilder6\Include\winnt.h 1165: */
/* C:\Program Files\Borland\CBuilder6\Include\winnt.h 1166: */
/* C:\Program Files\Borland\CBuilder6\Include\winnt.h 1167: */
/* C:\Program Files\Borland\CBuilder6\Include\winnt.h 1168: */
/* C:\Program Files\Borland\CBuilder6\Include\winnt.h 1169: */
/* C:\Program Files\Borland\CBuilder6\Include\winnt.h 1170: */
/* C:\Program Files\Borland\CBuilder6\Include\winnt.h 1171: */
/* C:\Program Files\Borland\CBuilder6\Include\winnt.h 1172: */
/* C:\Program Files\Borland\CBuilder6\Include\winnt.h 1173: */
/* C:\Program Files\Borland\CBuilder6\Include\winnt.h 1174: */
/* C:\Program Files\Borland\CBuilder6\Include\winnt.h 1175: */
/* C:\Program Files\Borland\CBuilder6\Include\winnt.h 1176: */
/* C:\Program Files\Borland\CBuilder6\Include\winnt.h 1177: */
/* C:\Program Files\Borland\CBuilder6\Include\winnt.h 1178: */
/* C:\Program Files\Borland\CBuilder6\Include\winnt.h 1179: */
/* C:\Program Files\Borland\CBuilder6\Include\winnt.h 1180: */
/* C:\Program Files\Borland\CBuilder6\Include\winnt.h 1181: */
/* C:\Program Files\Borland\CBuilder6\Include\winnt.h 1182: */
/* C:\Program Files\Borland\CBuilder6\Include\winnt.h 1183: */
/* C:\Program Files\Borland\CBuilder6\Include\winnt.h 1184: */
/* C:\Program Files\Borland\CBuilder6\Include\winnt.h 1185: */
/* C:\Program Files\Borland\CBuilder6\Include\winnt.h 1186: */
/* C:\Program Files\Borland\CBuilder6\Include\winnt.h 1187: */
/* C:\Program Files\Borland\CBuilder6\Include\winnt.h 1188: */
/* C:\Program Files\Borland\CBuilder6\Include\winnt.h 1189: */
/* C:\Program Files\Borland\CBuilder6\Include\winnt.h 1190: */
/* C:\Program Files\Borland\CBuilder6\Include\winnt.h 1191: */
/* C:\Program Files\Borland\CBuilder6\Include\winnt.h 1192: */
/* C:\Program Files\Borland\CBuilder6\Include\winnt.h 1193: */
/* C:\Program Files\Borland\CBuilder6\Include\winnt.h 1194: */
/* C:\Program Files\Borland\CBuilder6\Include\winnt.h 1195: */
/* C:\Program Files\Borland\CBuilder6\Include\winnt.h 1196: */
/* C:\Program Files\Borland\CBuilder6\Include\winnt.h 1197: */
/* C:\Program Files\Borland\CBuilder6\Include\winnt.h 1198: */
/* C:\Program Files\Borland\CBuilder6\Include\winnt.h 1199: */
/* C:\Program Files\Borland\CBuilder6\Include\winnt.h 1200: */
/* C:\Program Files\Borland\CBuilder6\Include\winnt.h 1201: */
/* C:\Program Files\Borland\CBuilder6\Include\winnt.h 1202: */
/* C:\Program Files\Borland\CBuilder6\Include\winnt.h 1203: */
/* C:\Program Files\Borland\CBuilder6\Include\winnt.h 1204: */
/* C:\Program Files\Borland\CBuilder6\Include\winnt.h 1205: */
/* C:\Program Files\Borland\CBuilder6\Include\winnt.h 1206: */
/* C:\Program Files\Borland\CBuilder6\Include\winnt.h 1207: */
/* C:\Program Files\Borland\CBuilder6\Include\winnt.h 1208: */
/* C:\Program Files\Borland\CBuilder6\Include\winnt.h 1209: */
/* C:\Program Files\Borland\CBuilder6\Include\winnt.h 1210: */
/* C:\Program Files\Borland\CBuilder6\Include\winnt.h 1211: */
/* C:\Program Files\Borland\CBuilder6\Include\winnt.h 1212: */
/* C:\Program Files\Borland\CBuilder6\Include\winnt.h 1213: */
/* C:\Program Files\Borland\CBuilder6\Include\winnt.h 1214: */
/* C:\Program Files\Borland\CBuilder6\Include\winnt.h 1215: */
/* C:\Program Files\Borland\CBuilder6\Include\winnt.h 1216: */
/* C:\Program Files\Borland\CBuilder6\Include\winnt.h 1217: */
/* C:\Program Files\Borland\CBuilder6\Include\winnt.h 1218: */
/* C:\Program Files\Borland\CBuilder6\Include\winnt.h 1219: */
/* C:\Program Files\Borland\CBuilder6\Include\winnt.h 1220: */
/* C:\Program Files\Borland\CBuilder6\Include\winnt.h 1221: */
/* C:\Program Files\Borland\CBuilder6\Include\winnt.h 1222: */
/* C:\Program Files\Borland\CBuilder6\Include\winnt.h 1223: */
/* C:\Program Files\Borland\CBuilder6\Include\winnt.h 1224: */
/* C:\Program Files\Borland\CBuilder6\Include\winnt.h 1225: */
/* C:\Program Files\Borland\CBuilder6\Include\winnt.h 1226: */
/* C:\Program Files\Borland\CBuilder6\Include\winnt.h 1227: */
/* C:\Program Files\Borland\CBuilder6\Include\winnt.h 1228: */
/* C:\Program Files\Borland\CBuilder6\Include\winnt.h 1229: */
/* C:\Program Files\Borland\CBuilder6\Include\winnt.h 1230: */
/* C:\Program Files\Borland\CBuilder6\Include\winnt.h 1231: */
/* C:\Program Files\Borland\CBuilder6\Include\winnt.h 1232: */
/* C:\Program Files\Borland\CBuilder6\Include\winnt.h 1233: */
/* C:\Program Files\Borland\CBuilder6\Include\winnt.h 1234: */
/* C:\Program Files\Borland\CBuilder6\Include\winnt.h 1235: */
/* C:\Program Files\Borland\CBuilder6\Include\winnt.h 1236: */
/* C:\Program Files\Borland\CBuilder6\Include\winnt.h 1237: */
/* C:\Program Files\Borland\CBuilder6\Include\winnt.h 1238: */
/* C:\Program Files\Borland\CBuilder6\Include\winnt.h 1239: */
/* C:\Program Files\Borland\CBuilder6\Include\winnt.h 1240: */ 
/* C:\Program Files\Borland\CBuilder6\Include\winnt.h 1241: */
/* C:\Program Files\Borland\CBuilder6\Include\winnt.h 1242: */
/* C:\Program Files\Borland\CBuilder6\Include\winnt.h 1243: */
/* C:\Program Files\Borland\CBuilder6\Include\winnt.h 1244: */
/* C:\Program Files\Borland\CBuilder6\Include\winnt.h 1245: */
/* C:\Program Files\Borland\CBuilder6\Include\winnt.h 1246: */
/* C:\Program Files\Borland\CBuilder6\Include\winnt.h 1247: */
/* C:\Program Files\Borland\CBuilder6\Include\winnt.h 1248: */
/* C:\Program Files\Borland\CBuilder6\Include\winnt.h 1249: */
/* C:\Program Files\Borland\CBuilder6\Include\winnt.h 1250: */
/* C:\Program Files\Borland\CBuilder6\Include\winnt.h 1251: */
/* C:\Program Files\Borland\CBuilder6\Include\winnt.h 1252: */
/* C:\Program Files\Borland\CBuilder6\Include\winnt.h 1253: */
/* C:\Program Files\Borland\CBuilder6\Include\winnt.h 1254: */
/* C:\Program Files\Borland\CBuilder6\Include\winnt.h 1255: */
/* C:\Program Files\Borland\CBuilder6\Include\winnt.h 1256: */
/* C:\Program Files\Borland\CBuilder6\Include\winnt.h 1257: */
/* C:\Program Files\Borland\CBuilder6\Include\winnt.h 1258: */
/* C:\Program Files\Borland\CBuilder6\Include\winnt.h 1259: */
/* C:\Program Files\Borland\CBuilder6\Include\winnt.h 1260: */
/* C:\Program Files\Borland\CBuilder6\Include\winnt.h 1261: */
/* C:\Program Files\Borland\CBuilder6\Include\winnt.h 1262: */
/* C:\Program Files\Borland\CBuilder6\Include\winnt.h 1263: */
/* C:\Program Files\Borland\CBuilder6\Include\winnt.h 1264: */
/* C:\Program Files\Borland\CBuilder6\Include\winnt.h 1265: */
/* C:\Program Files\Borland\CBuilder6\Include\winnt.h 1266: */
/* C:\Program Files\Borland\CBuilder6\Include\winnt.h 1267: */
/* C:\Program Files\Borland\CBuilder6\Include\winnt.h 1268: */
/* C:\Program Files\Borland\CBuilder6\Include\winnt.h 1269: */
/* C:\Program Files\Borland\CBuilder6\Include\winnt.h 1270: */
/* C:\Program Files\Borland\CBuilder6\Include\winnt.h 1271: */
/* C:\Program Files\Borland\CBuilder6\Include\winnt.h 1272: */
/* C:\Program Files\Borland\CBuilder6\Include\winnt.h 1273: */
/* C:\Program Files\Borland\CBuilder6\Include\winnt.h 1274: */
/* C:\Program Files\Borland\CBuilder6\Include\winnt.h 1275: */
/* C:\Program Files\Borland\CBuilder6\Include\winnt.h 1276: */
/* C:\Program Files\Borland\CBuilder6\Include\winnt.h 1277: */
/* C:\Program Files\Borland\CBuilder6\Include\winnt.h 1278: */
/* C:\Program Files\Borland\CBuilder6\Include\winnt.h 1279: */
/* C:\Program Files\Borland\CBuilder6\Include\winnt.h 1280: */
/* C:\Program Files\Borland\CBuilder6\Include\winnt.h 1281: */
/* C:\Program Files\Borland\CBuilder6\Include\winnt.h 1282: */
/* C:\Program Files\Borland\CBuilder6\Include\winnt.h 1283: */
/* C:\Program Files\Borland\CBuilder6\Include\winnt.h 1284: */  
/* C:\Program Files\Borland\CBuilder6\Include\winnt.h 1285: */
/* C:\Program Files\Borland\CBuilder6\Include\winnt.h 1286: */
/* C:\Program Files\Borland\CBuilder6\Include\winnt.h 1287: */
/* C:\Program Files\Borland\CBuilder6\Include\winnt.h 1288: */
/* C:\Program Files\Borland\CBuilder6\Include\winnt.h 1289: */
/* C:\Program Files\Borland\CBuilder6\Include\winnt.h 1290: */
/* C:\Program Files\Borland\CBuilder6\Include\winnt.h 1291: */
/* C:\Program Files\Borland\CBuilder6\Include\winnt.h 1292: */
/* C:\Program Files\Borland\CBuilder6\Include\winnt.h 1293: */
/* C:\Program Files\Borland\CBuilder6\Include\winnt.h 1294: */
/* C:\Program Files\Borland\CBuilder6\Include\winnt.h 1295: */
/* C:\Program Files\Borland\CBuilder6\Include\winnt.h 1296: */
/* C:\Program Files\Borland\CBuilder6\Include\winnt.h 1297: */
/* C:\Program Files\Borland\CBuilder6\Include\winnt.h 1298: */
/* C:\Program Files\Borland\CBuilder6\Include\winnt.h 1299: */
/* C:\Program Files\Borland\CBuilder6\Include\winnt.h 1300: */
/* C:\Program Files\Borland\CBuilder6\Include\winnt.h 1301: */
/* C:\Program Files\Borland\CBuilder6\Include\winnt.h 1302: */
/* C:\Program Files\Borland\CBuilder6\Include\winnt.h 1303: */
/* C:\Program Files\Borland\CBuilder6\Include\winnt.h 1304: */
/* C:\Program Files\Borland\CBuilder6\Include\winnt.h 1305: */
/* C:\Program Files\Borland\CBuilder6\Include\winnt.h 1306: */
/* C:\Program Files\Borland\CBuilder6\Include\winnt.h 1307: */
/* C:\Program Files\Borland\CBuilder6\Include\winnt.h 1308: */
/* C:\Program Files\Borland\CBuilder6\Include\winnt.h 1309: */
/* C:\Program Files\Borland\CBuilder6\Include\winnt.h 1310: */
/* C:\Program Files\Borland\CBuilder6\Include\winnt.h 1311: */
/* C:\Program Files\Borland\CBuilder6\Include\winnt.h 1312: */
/* C:\Program Files\Borland\CBuilder6\Include\winnt.h 1313: */
/* C:\Program Files\Borland\CBuilder6\Include\winnt.h 1314: */
/* C:\Program Files\Borland\CBuilder6\Include\winnt.h 1315: */
/* C:\Program Files\Borland\CBuilder6\Include\winnt.h 1316: */
/* C:\Program Files\Borland\CBuilder6\Include\winnt.h 1317: */
/* C:\Program Files\Borland\CBuilder6\Include\winnt.h 1318: */
/* C:\Program Files\Borland\CBuilder6\Include\winnt.h 1319: */
/* C:\Program Files\Borland\CBuilder6\Include\winnt.h 1320: */
/* C:\Program Files\Borland\CBuilder6\Include\winnt.h 1321: */
/* C:\Program Files\Borland\CBuilder6\Include\winnt.h 1322: */
/* C:\Program Files\Borland\CBuilder6\Include\winnt.h 1323: */
/* C:\Program Files\Borland\CBuilder6\Include\winnt.h 1324: */
/* C:\Program Files\Borland\CBuilder6\Include\winnt.h 1325: */
/* C:\Program Files\Borland\CBuilder6\Include\winnt.h 1326: */
/* C:\Program Files\Borland\CBuilder6\Include\winnt.h 1327: */
/* C:\Program Files\Borland\CBuilder6\Include\winnt.h 1328: */
/* C:\Program Files\Borland\CBuilder6\Include\winnt.h 1329: */
/* C:\Program Files\Borland\CBuilder6\Include\winnt.h 1330: */
/* C:\Program Files\Borland\CBuilder6\Include\winnt.h 1331: */
/* C:\Program Files\Borland\CBuilder6\Include\winnt.h 1332: */
/* C:\Program Files\Borland\CBuilder6\Include\winnt.h 1333: */
/* C:\Program Files\Borland\CBuilder6\Include\winnt.h 1334: */
/* C:\Program Files\Borland\CBuilder6\Include\winnt.h 1335: */
/* C:\Program Files\Borland\CBuilder6\Include\winnt.h 1336: */
/* C:\Program Files\Borland\CBuilder6\Include\winnt.h 1337: */
/* C:\Program Files\Borland\CBuilder6\Include\winnt.h 1338: */
/* C:\Program Files\Borland\CBuilder6\Include\winnt.h 1339: */         
/* C:\Program Files\Borland\CBuilder6\Include\winnt.h 1340: */
/* C:\Program Files\Borland\CBuilder6\Include\winnt.h 1341: */
/* C:\Program Files\Borland\CBuilder6\Include\winnt.h 1342: */
/* C:\Program Files\Borland\CBuilder6\Include\winnt.h 1343: */
/* C:\Program Files\Borland\CBuilder6\Include\winnt.h 1344: */
/* C:\Program Files\Borland\CBuilder6\Include\winnt.h 1345: */
/* C:\Program Files\Borland\CBuilder6\Include\winnt.h 1346: */
/* C:\Program Files\Borland\CBuilder6\Include\winnt.h 1347: */
/* C:\Program Files\Borland\CBuilder6\Include\winnt.h 1348: */
/* C:\Program Files\Borland\CBuilder6\Include\winnt.h 1349: */typedef ULONG_PTR KSPIN_LOCK;
/* C:\Program Files\Borland\CBuilder6\Include\winnt.h 1350: */typedef KSPIN_LOCK *PKSPIN_LOCK;
/* C:\Program Files\Borland\CBuilder6\Include\winnt.h 1351: */
/* C:\Program Files\Borland\CBuilder6\Include\winnt.h 1352: */
/* C:\Program Files\Borland\CBuilder6\Include\winnt.h 1353: */
/* C:\Program Files\Borland\CBuilder6\Include\winnt.h 1354: */
/* C:\Program Files\Borland\CBuilder6\Include\winnt.h 1355: */
/* C:\Program Files\Borland\CBuilder6\Include\winnt.h 1356: */
/* C:\Program Files\Borland\CBuilder6\Include\winnt.h 1357: */
/* C:\Program Files\Borland\CBuilder6\Include\winnt.h 1358: */
/* C:\Program Files\Borland\CBuilder6\Include\winnt.h 1359: */
/* C:\Program Files\Borland\CBuilder6\Include\winnt.h 1360: */
/* C:\Program Files\Borland\CBuilder6\Include\winnt.h 1361: */
/* C:\Program Files\Borland\CBuilder6\Include\winnt.h 1362: */
/* C:\Program Files\Borland\CBuilder6\Include\winnt.h 1363: */
/* C:\Program Files\Borland\CBuilder6\Include\winnt.h 1364: */
/* C:\Program Files\Borland\CBuilder6\Include\winnt.h 1365: */
/* C:\Program Files\Borland\CBuilder6\Include\winnt.h 1366: */
/* C:\Program Files\Borland\CBuilder6\Include\winnt.h 1367: */
/* C:\Program Files\Borland\CBuilder6\Include\winnt.h 1368: */
/* C:\Program Files\Borland\CBuilder6\Include\winnt.h 1369: */
/* C:\Program Files\Borland\CBuilder6\Include\winnt.h 1370: */
/* C:\Program Files\Borland\CBuilder6\Include\winnt.h 1371: */
/* C:\Program Files\Borland\CBuilder6\Include\winnt.h 1372: */
/* C:\Program Files\Borland\CBuilder6\Include\winnt.h 1373: */
/* C:\Program Files\Borland\CBuilder6\Include\winnt.h 1374: */
/* C:\Program Files\Borland\CBuilder6\Include\winnt.h 1375: */
/* C:\Program Files\Borland\CBuilder6\Include\winnt.h 1376: */
/* C:\Program Files\Borland\CBuilder6\Include\winnt.h 1377: */
/* C:\Program Files\Borland\CBuilder6\Include\winnt.h 1378: */
/* C:\Program Files\Borland\CBuilder6\Include\winnt.h 1379: */
/* C:\Program Files\Borland\CBuilder6\Include\winnt.h 1380: */
/* C:\Program Files\Borland\CBuilder6\Include\winnt.h 1381: */
/* C:\Program Files\Borland\CBuilder6\Include\winnt.h 1382: */
/* C:\Program Files\Borland\CBuilder6\Include\winnt.h 1383: */
/* C:\Program Files\Borland\CBuilder6\Include\winnt.h 1384: */
/* C:\Program Files\Borland\CBuilder6\Include\winnt.h 1385: */
/* C:\Program Files\Borland\CBuilder6\Include\winnt.h 1386: */
/* C:\Program Files\Borland\CBuilder6\Include\winnt.h 1387: */
/* C:\Program Files\Borland\CBuilder6\Include\winnt.h 1388: */
/* C:\Program Files\Borland\CBuilder6\Include\winnt.h 1389: */
/* C:\Program Files\Borland\CBuilder6\Include\winnt.h 1390: */
/* C:\Program Files\Borland\CBuilder6\Include\winnt.h 1391: */
/* C:\Program Files\Borland\CBuilder6\Include\winnt.h 1392: */
/* C:\Program Files\Borland\CBuilder6\Include\winnt.h 1393: */
/* C:\Program Files\Borland\CBuilder6\Include\winnt.h 1394: */
/* C:\Program Files\Borland\CBuilder6\Include\winnt.h 1395: */
/* C:\Program Files\Borland\CBuilder6\Include\winnt.h 1396: */
/* C:\Program Files\Borland\CBuilder6\Include\winnt.h 1397: */
/* C:\Program Files\Borland\CBuilder6\Include\winnt.h 1398: */
/* C:\Program Files\Borland\CBuilder6\Include\winnt.h 1399: */
/* C:\Program Files\Borland\CBuilder6\Include\winnt.h 1400: */
/* C:\Program Files\Borland\CBuilder6\Include\winnt.h 1401: */
/* C:\Program Files\Borland\CBuilder6\Include\winnt.h 1402: */
/* C:\Program Files\Borland\CBuilder6\Include\winnt.h 1403: */
/* C:\Program Files\Borland\CBuilder6\Include\winnt.h 1404: */
/* C:\Program Files\Borland\CBuilder6\Include\winnt.h 1405: */
/* C:\Program Files\Borland\CBuilder6\Include\winnt.h 1406: */
/* C:\Program Files\Borland\CBuilder6\Include\winnt.h 1407: */
/* C:\Program Files\Borland\CBuilder6\Include\winnt.h 1408: */
/* C:\Program Files\Borland\CBuilder6\Include\winnt.h 1409: */
/* C:\Program Files\Borland\CBuilder6\Include\winnt.h 1410: */
/* C:\Program Files\Borland\CBuilder6\Include\winnt.h 1411: */
/* C:\Program Files\Borland\CBuilder6\Include\winnt.h 1412: */
/* C:\Program Files\Borland\CBuilder6\Include\winnt.h 1413: */
/* C:\Program Files\Borland\CBuilder6\Include\winnt.h 1414: */
/* C:\Program Files\Borland\CBuilder6\Include\winnt.h 1415: */
/* C:\Program Files\Borland\CBuilder6\Include\winnt.h 1416: */
/* C:\Program Files\Borland\CBuilder6\Include\winnt.h 1417: */
/* C:\Program Files\Borland\CBuilder6\Include\winnt.h 1418: */
/* C:\Program Files\Borland\CBuilder6\Include\winnt.h 1419: */
/* C:\Program Files\Borland\CBuilder6\Include\winnt.h 1420: */
/* C:\Program Files\Borland\CBuilder6\Include\winnt.h 1421: */
/* C:\Program Files\Borland\CBuilder6\Include\winnt.h 1422: */
/* C:\Program Files\Borland\CBuilder6\Include\winnt.h 1423: */
/* C:\Program Files\Borland\CBuilder6\Include\winnt.h 1424: */
/* C:\Program Files\Borland\CBuilder6\Include\winnt.h 1425: */
/* C:\Program Files\Borland\CBuilder6\Include\winnt.h 1426: */
/* C:\Program Files\Borland\CBuilder6\Include\winnt.h 1427: */
/* C:\Program Files\Borland\CBuilder6\Include\winnt.h 1428: */
/* C:\Program Files\Borland\CBuilder6\Include\winnt.h 1429: */
/* C:\Program Files\Borland\CBuilder6\Include\winnt.h 1430: */
/* C:\Program Files\Borland\CBuilder6\Include\winnt.h 1431: */
/* C:\Program Files\Borland\CBuilder6\Include\winnt.h 1432: */
/* C:\Program Files\Borland\CBuilder6\Include\winnt.h 1433: */
/* C:\Program Files\Borland\CBuilder6\Include\winnt.h 1434: */
/* C:\Program Files\Borland\CBuilder6\Include\winnt.h 1435: */
/* C:\Program Files\Borland\CBuilder6\Include\winnt.h 1436: */
/* C:\Program Files\Borland\CBuilder6\Include\winnt.h 1437: */
/* C:\Program Files\Borland\CBuilder6\Include\winnt.h 1438: */
/* C:\Program Files\Borland\CBuilder6\Include\winnt.h 1439: */
/* C:\Program Files\Borland\CBuilder6\Include\winnt.h 1440: */
/* C:\Program Files\Borland\CBuilder6\Include\winnt.h 1441: */
/* C:\Program Files\Borland\CBuilder6\Include\winnt.h 1442: */
/* C:\Program Files\Borland\CBuilder6\Include\winnt.h 1443: */
/* C:\Program Files\Borland\CBuilder6\Include\winnt.h 1444: */
/* C:\Program Files\Borland\CBuilder6\Include\winnt.h 1445: */
/* C:\Program Files\Borland\CBuilder6\Include\winnt.h 1446: */
/* C:\Program Files\Borland\CBuilder6\Include\winnt.h 1447: */
/* C:\Program Files\Borland\CBuilder6\Include\winnt.h 1448: */
/* C:\Program Files\Borland\CBuilder6\Include\winnt.h 1449: */
/* C:\Program Files\Borland\CBuilder6\Include\winnt.h 1450: */
/* C:\Program Files\Borland\CBuilder6\Include\winnt.h 1451: */
/* C:\Program Files\Borland\CBuilder6\Include\winnt.h 1452: */
/* C:\Program Files\Borland\CBuilder6\Include\winnt.h 1453: */
/* C:\Program Files\Borland\CBuilder6\Include\winnt.h 1454: */
/* C:\Program Files\Borland\CBuilder6\Include\winnt.h 1455: */
/* C:\Program Files\Borland\CBuilder6\Include\winnt.h 1456: */
/* C:\Program Files\Borland\CBuilder6\Include\winnt.h 1457: */
/* C:\Program Files\Borland\CBuilder6\Include\winnt.h 1458: */
/* C:\Program Files\Borland\CBuilder6\Include\winnt.h 1459: */
/* C:\Program Files\Borland\CBuilder6\Include\winnt.h 1460: */
/* C:\Program Files\Borland\CBuilder6\Include\winnt.h 1461: */
/* C:\Program Files\Borland\CBuilder6\Include\winnt.h 1462: */
/* C:\Program Files\Borland\CBuilder6\Include\winnt.h 1463: */
/* C:\Program Files\Borland\CBuilder6\Include\winnt.h 1464: */
/* C:\Program Files\Borland\CBuilder6\Include\winnt.h 1465: */
/* C:\Program Files\Borland\CBuilder6\Include\winnt.h 1466: */
/* C:\Program Files\Borland\CBuilder6\Include\winnt.h 1467: */
/* C:\Program Files\Borland\CBuilder6\Include\winnt.h 1468: */
/* C:\Program Files\Borland\CBuilder6\Include\winnt.h 1469: */
/* C:\Program Files\Borland\CBuilder6\Include\winnt.h 1470: */
/* C:\Program Files\Borland\CBuilder6\Include\winnt.h 1471: */
/* C:\Program Files\Borland\CBuilder6\Include\winnt.h 1472: */
/* C:\Program Files\Borland\CBuilder6\Include\winnt.h 1473: */
/* C:\Program Files\Borland\CBuilder6\Include\winnt.h 1474: */
/* C:\Program Files\Borland\CBuilder6\Include\winnt.h 1475: */
/* C:\Program Files\Borland\CBuilder6\Include\winnt.h 1476: */
/* C:\Program Files\Borland\CBuilder6\Include\winnt.h 1477: */
/* C:\Program Files\Borland\CBuilder6\Include\winnt.h 1478: */
/* C:\Program Files\Borland\CBuilder6\Include\winnt.h 1479: */
/* C:\Program Files\Borland\CBuilder6\Include\winnt.h 1480: */
/* C:\Program Files\Borland\CBuilder6\Include\winnt.h 1481: */
/* C:\Program Files\Borland\CBuilder6\Include\winnt.h 1482: */
/* C:\Program Files\Borland\CBuilder6\Include\winnt.h 1483: */
/* C:\Program Files\Borland\CBuilder6\Include\winnt.h 1484: */
/* C:\Program Files\Borland\CBuilder6\Include\winnt.h 1485: */
/* C:\Program Files\Borland\CBuilder6\Include\winnt.h 1486: */
/* C:\Program Files\Borland\CBuilder6\Include\winnt.h 1487: */
/* C:\Program Files\Borland\CBuilder6\Include\winnt.h 1488: */
/* C:\Program Files\Borland\CBuilder6\Include\winnt.h 1489: */
/* C:\Program Files\Borland\CBuilder6\Include\winnt.h 1490: */
/* C:\Program Files\Borland\CBuilder6\Include\winnt.h 1491: */
/* C:\Program Files\Borland\CBuilder6\Include\winnt.h 1492: */
/* C:\Program Files\Borland\CBuilder6\Include\winnt.h 1493: */
/* C:\Program Files\Borland\CBuilder6\Include\winnt.h 1494: */
/* C:\Program Files\Borland\CBuilder6\Include\winnt.h 1495: */
/* C:\Program Files\Borland\CBuilder6\Include\winnt.h 1496: */
/* C:\Program Files\Borland\CBuilder6\Include\winnt.h 1497: */
/* C:\Program Files\Borland\CBuilder6\Include\winnt.h 1498: */
/* C:\Program Files\Borland\CBuilder6\Include\winnt.h 1499: */
/* C:\Program Files\Borland\CBuilder6\Include\winnt.h 1500: */
/* C:\Program Files\Borland\CBuilder6\Include\winnt.h 1501: */
/* C:\Program Files\Borland\CBuilder6\Include\winnt.h 1502: */
/* C:\Program Files\Borland\CBuilder6\Include\winnt.h 1503: */
/* C:\Program Files\Borland\CBuilder6\Include\winnt.h 1504: */
/* C:\Program Files\Borland\CBuilder6\Include\winnt.h 1505: */
/* C:\Program Files\Borland\CBuilder6\Include\winnt.h 1506: */
/* C:\Program Files\Borland\CBuilder6\Include\winnt.h 1507: */
/* C:\Program Files\Borland\CBuilder6\Include\winnt.h 1508: */
/* C:\Program Files\Borland\CBuilder6\Include\winnt.h 1509: */
/* C:\Program Files\Borland\CBuilder6\Include\winnt.h 1510: */
/* C:\Program Files\Borland\CBuilder6\Include\winnt.h 1511: */
/* C:\Program Files\Borland\CBuilder6\Include\winnt.h 1512: */
/* C:\Program Files\Borland\CBuilder6\Include\winnt.h 1513: */
/* C:\Program Files\Borland\CBuilder6\Include\winnt.h 1514: */
/* C:\Program Files\Borland\CBuilder6\Include\winnt.h 1515: */
/* C:\Program Files\Borland\CBuilder6\Include\winnt.h 1516: */
/* C:\Program Files\Borland\CBuilder6\Include\winnt.h 1517: */
/* C:\Program Files\Borland\CBuilder6\Include\winnt.h 1518: */
/* C:\Program Files\Borland\CBuilder6\Include\winnt.h 1519: */
/* C:\Program Files\Borland\CBuilder6\Include\winnt.h 1520: */
/* C:\Program Files\Borland\CBuilder6\Include\winnt.h 1521: */
/* C:\Program Files\Borland\CBuilder6\Include\winnt.h 1522: */
/* C:\Program Files\Borland\CBuilder6\Include\winnt.h 1523: */
/* C:\Program Files\Borland\CBuilder6\Include\winnt.h 1524: */
/* C:\Program Files\Borland\CBuilder6\Include\winnt.h 1525: */
/* C:\Program Files\Borland\CBuilder6\Include\winnt.h 1526: */
/* C:\Program Files\Borland\CBuilder6\Include\winnt.h 1527: */
/* C:\Program Files\Borland\CBuilder6\Include\winnt.h 1528: */
/* C:\Program Files\Borland\CBuilder6\Include\winnt.h 1529: */
/* C:\Program Files\Borland\CBuilder6\Include\winnt.h 1530: */
/* C:\Program Files\Borland\CBuilder6\Include\winnt.h 1531: */
/* C:\Program Files\Borland\CBuilder6\Include\winnt.h 1532: */
/* C:\Program Files\Borland\CBuilder6\Include\winnt.h 1533: */
/* C:\Program Files\Borland\CBuilder6\Include\winnt.h 1534: */
/* C:\Program Files\Borland\CBuilder6\Include\winnt.h 1535: */
/* C:\Program Files\Borland\CBuilder6\Include\winnt.h 1536: */
/* C:\Program Files\Borland\CBuilder6\Include\winnt.h 1537: */
/* C:\Program Files\Borland\CBuilder6\Include\winnt.h 1538: */
/* C:\Program Files\Borland\CBuilder6\Include\winnt.h 1539: */
/* C:\Program Files\Borland\CBuilder6\Include\winnt.h 1540: */
/* C:\Program Files\Borland\CBuilder6\Include\winnt.h 1541: */
/* C:\Program Files\Borland\CBuilder6\Include\winnt.h 1542: */
/* C:\Program Files\Borland\CBuilder6\Include\winnt.h 1543: */
/* C:\Program Files\Borland\CBuilder6\Include\winnt.h 1544: */
/* C:\Program Files\Borland\CBuilder6\Include\winnt.h 1545: */
/* C:\Program Files\Borland\CBuilder6\Include\winnt.h 1546: */
/* C:\Program Files\Borland\CBuilder6\Include\winnt.h 1547: */
/* C:\Program Files\Borland\CBuilder6\Include\winnt.h 1548: */
/* C:\Program Files\Borland\CBuilder6\Include\winnt.h 1549: */
/* C:\Program Files\Borland\CBuilder6\Include\winnt.h 1550: */
/* C:\Program Files\Borland\CBuilder6\Include\winnt.h 1551: */
/* C:\Program Files\Borland\CBuilder6\Include\winnt.h 1552: */
/* C:\Program Files\Borland\CBuilder6\Include\winnt.h 1553: */
/* C:\Program Files\Borland\CBuilder6\Include\winnt.h 1554: */
/* C:\Program Files\Borland\CBuilder6\Include\winnt.h 1555: */
/* C:\Program Files\Borland\CBuilder6\Include\winnt.h 1556: */
/* C:\Program Files\Borland\CBuilder6\Include\winnt.h 1557: */
/* C:\Program Files\Borland\CBuilder6\Include\winnt.h 1558: */
/* C:\Program Files\Borland\CBuilder6\Include\winnt.h 1559: */
/* C:\Program Files\Borland\CBuilder6\Include\winnt.h 1560: */
/* C:\Program Files\Borland\CBuilder6\Include\winnt.h 1561: */
/* C:\Program Files\Borland\CBuilder6\Include\winnt.h 1562: */
/* C:\Program Files\Borland\CBuilder6\Include\winnt.h 1563: */
/* C:\Program Files\Borland\CBuilder6\Include\winnt.h 1564: */
/* C:\Program Files\Borland\CBuilder6\Include\winnt.h 1565: */
/* C:\Program Files\Borland\CBuilder6\Include\winnt.h 1566: */
/* C:\Program Files\Borland\CBuilder6\Include\winnt.h 1567: */
/* C:\Program Files\Borland\CBuilder6\Include\winnt.h 1568: */
/* C:\Program Files\Borland\CBuilder6\Include\winnt.h 1569: */
/* C:\Program Files\Borland\CBuilder6\Include\winnt.h 1570: */
/* C:\Program Files\Borland\CBuilder6\Include\winnt.h 1571: */
/* C:\Program Files\Borland\CBuilder6\Include\winnt.h 1572: */
/* C:\Program Files\Borland\CBuilder6\Include\winnt.h 1573: */
/* C:\Program Files\Borland\CBuilder6\Include\winnt.h 1574: */
/* C:\Program Files\Borland\CBuilder6\Include\winnt.h 1575: */
/* C:\Program Files\Borland\CBuilder6\Include\winnt.h 1576: */
/* C:\Program Files\Borland\CBuilder6\Include\winnt.h 1577: */
/* C:\Program Files\Borland\CBuilder6\Include\winnt.h 1578: */
/* C:\Program Files\Borland\CBuilder6\Include\winnt.h 1579: */
/* C:\Program Files\Borland\CBuilder6\Include\winnt.h 1580: */
/* C:\Program Files\Borland\CBuilder6\Include\winnt.h 1581: */
/* C:\Program Files\Borland\CBuilder6\Include\winnt.h 1582: */
/* C:\Program Files\Borland\CBuilder6\Include\winnt.h 1583: */
/* C:\Program Files\Borland\CBuilder6\Include\winnt.h 1584: */
/* C:\Program Files\Borland\CBuilder6\Include\winnt.h 1585: */
/* C:\Program Files\Borland\CBuilder6\Include\winnt.h 1586: */
/* C:\Program Files\Borland\CBuilder6\Include\winnt.h 1587: */
/* C:\Program Files\Borland\CBuilder6\Include\winnt.h 1588: */
/* C:\Program Files\Borland\CBuilder6\Include\winnt.h 1589: */
/* C:\Program Files\Borland\CBuilder6\Include\winnt.h 1590: */
/* C:\Program Files\Borland\CBuilder6\Include\winnt.h 1591: */
/* C:\Program Files\Borland\CBuilder6\Include\winnt.h 1592: */
/* C:\Program Files\Borland\CBuilder6\Include\winnt.h 1593: */
/* C:\Program Files\Borland\CBuilder6\Include\winnt.h 1594: */
/* C:\Program Files\Borland\CBuilder6\Include\winnt.h 1595: */
/* C:\Program Files\Borland\CBuilder6\Include\winnt.h 1596: */
/* C:\Program Files\Borland\CBuilder6\Include\winnt.h 1597: */
/* C:\Program Files\Borland\CBuilder6\Include\winnt.h 1598: */
/* C:\Program Files\Borland\CBuilder6\Include\winnt.h 1599: */
/* C:\Program Files\Borland\CBuilder6\Include\winnt.h 1600: */
/* C:\Program Files\Borland\CBuilder6\Include\winnt.h 1601: */
/* C:\Program Files\Borland\CBuilder6\Include\winnt.h 1602: */
/* C:\Program Files\Borland\CBuilder6\Include\winnt.h 1603: */
/* C:\Program Files\Borland\CBuilder6\Include\winnt.h 1604: */
/* C:\Program Files\Borland\CBuilder6\Include\winnt.h 1605: */
/* C:\Program Files\Borland\CBuilder6\Include\winnt.h 1606: */
/* C:\Program Files\Borland\CBuilder6\Include\winnt.h 1607: */
/* C:\Program Files\Borland\CBuilder6\Include\winnt.h 1608: */
/* C:\Program Files\Borland\CBuilder6\Include\winnt.h 1609: */
/* C:\Program Files\Borland\CBuilder6\Include\winnt.h 1610: */
/* C:\Program Files\Borland\CBuilder6\Include\winnt.h 1611: */
/* C:\Program Files\Borland\CBuilder6\Include\winnt.h 1612: */
/* C:\Program Files\Borland\CBuilder6\Include\winnt.h 1613: */
/* C:\Program Files\Borland\CBuilder6\Include\winnt.h 1614: */
/* C:\Program Files\Borland\CBuilder6\Include\winnt.h 1615: */
/* C:\Program Files\Borland\CBuilder6\Include\winnt.h 1616: */
/* C:\Program Files\Borland\CBuilder6\Include\winnt.h 1617: */
/* C:\Program Files\Borland\CBuilder6\Include\winnt.h 1618: */
/* C:\Program Files\Borland\CBuilder6\Include\winnt.h 1619: */
/* C:\Program Files\Borland\CBuilder6\Include\winnt.h 1620: */
/* C:\Program Files\Borland\CBuilder6\Include\winnt.h 1621: */
/* C:\Program Files\Borland\CBuilder6\Include\winnt.h 1622: */
/* C:\Program Files\Borland\CBuilder6\Include\winnt.h 1623: */
/* C:\Program Files\Borland\CBuilder6\Include\winnt.h 1624: */
/* C:\Program Files\Borland\CBuilder6\Include\winnt.h 1625: */
/* C:\Program Files\Borland\CBuilder6\Include\winnt.h 1626: */
/* C:\Program Files\Borland\CBuilder6\Include\winnt.h 1627: */
/* C:\Program Files\Borland\CBuilder6\Include\winnt.h 1628: */
/* C:\Program Files\Borland\CBuilder6\Include\winnt.h 1629: */
/* C:\Program Files\Borland\CBuilder6\Include\winnt.h 1630: */
/* C:\Program Files\Borland\CBuilder6\Include\winnt.h 1631: */
/* C:\Program Files\Borland\CBuilder6\Include\winnt.h 1632: */
/* C:\Program Files\Borland\CBuilder6\Include\winnt.h 1633: */
/* C:\Program Files\Borland\CBuilder6\Include\winnt.h 1634: */
/* C:\Program Files\Borland\CBuilder6\Include\winnt.h 1635: */
/* C:\Program Files\Borland\CBuilder6\Include\winnt.h 1636: */
/* C:\Program Files\Borland\CBuilder6\Include\winnt.h 1637: */
/* C:\Program Files\Borland\CBuilder6\Include\winnt.h 1638: */
/* C:\Program Files\Borland\CBuilder6\Include\winnt.h 1639: */
/* C:\Program Files\Borland\CBuilder6\Include\winnt.h 1640: */
/* C:\Program Files\Borland\CBuilder6\Include\winnt.h 1641: */
/* C:\Program Files\Borland\CBuilder6\Include\winnt.h 1642: */
/* C:\Program Files\Borland\CBuilder6\Include\winnt.h 1643: */
/* C:\Program Files\Borland\CBuilder6\Include\winnt.h 1644: */
/* C:\Program Files\Borland\CBuilder6\Include\winnt.h 1645: */
/* C:\Program Files\Borland\CBuilder6\Include\winnt.h 1646: */
/* C:\Program Files\Borland\CBuilder6\Include\winnt.h 1647: */
/* C:\Program Files\Borland\CBuilder6\Include\winnt.h 1648: */
/* C:\Program Files\Borland\CBuilder6\Include\winnt.h 1649: */
/* C:\Program Files\Borland\CBuilder6\Include\winnt.h 1650: */
/* C:\Program Files\Borland\CBuilder6\Include\winnt.h 1651: */
/* C:\Program Files\Borland\CBuilder6\Include\winnt.h 1652: */
/* C:\Program Files\Borland\CBuilder6\Include\winnt.h 1653: */
/* C:\Program Files\Borland\CBuilder6\Include\winnt.h 1654: */
/* C:\Program Files\Borland\CBuilder6\Include\winnt.h 1655: */
/* C:\Program Files\Borland\CBuilder6\Include\winnt.h 1656: */
/* C:\Program Files\Borland\CBuilder6\Include\winnt.h 1657: */
/* C:\Program Files\Borland\CBuilder6\Include\winnt.h 1658: */
/* C:\Program Files\Borland\CBuilder6\Include\winnt.h 1659: */
/* C:\Program Files\Borland\CBuilder6\Include\winnt.h 1660: */
/* C:\Program Files\Borland\CBuilder6\Include\winnt.h 1661: */
/* C:\Program Files\Borland\CBuilder6\Include\winnt.h 1662: */
/* C:\Program Files\Borland\CBuilder6\Include\winnt.h 1663: */
/* C:\Program Files\Borland\CBuilder6\Include\winnt.h 1664: */
/* C:\Program Files\Borland\CBuilder6\Include\winnt.h 1665: */
/* C:\Program Files\Borland\CBuilder6\Include\winnt.h 1666: */
/* C:\Program Files\Borland\CBuilder6\Include\winnt.h 1667: */
/* C:\Program Files\Borland\CBuilder6\Include\winnt.h 1668: */
/* C:\Program Files\Borland\CBuilder6\Include\winnt.h 1669: */
/* C:\Program Files\Borland\CBuilder6\Include\winnt.h 1670: */
/* C:\Program Files\Borland\CBuilder6\Include\winnt.h 1671: */
/* C:\Program Files\Borland\CBuilder6\Include\winnt.h 1672: */
/* C:\Program Files\Borland\CBuilder6\Include\winnt.h 1673: */
/* C:\Program Files\Borland\CBuilder6\Include\winnt.h 1674: */
/* C:\Program Files\Borland\CBuilder6\Include\winnt.h 1675: */
/* C:\Program Files\Borland\CBuilder6\Include\winnt.h 1676: */
/* C:\Program Files\Borland\CBuilder6\Include\winnt.h 1677: */
/* C:\Program Files\Borland\CBuilder6\Include\winnt.h 1678: */
/* C:\Program Files\Borland\CBuilder6\Include\winnt.h 1679: */
/* C:\Program Files\Borland\CBuilder6\Include\winnt.h 1680: */
/* C:\Program Files\Borland\CBuilder6\Include\winnt.h 1681: */
/* C:\Program Files\Borland\CBuilder6\Include\winnt.h 1682: */
/* C:\Program Files\Borland\CBuilder6\Include\winnt.h 1683: */
/* C:\Program Files\Borland\CBuilder6\Include\winnt.h 1684: */
/* C:\Program Files\Borland\CBuilder6\Include\winnt.h 1685: */
/* C:\Program Files\Borland\CBuilder6\Include\winnt.h 1686: */
/* C:\Program Files\Borland\CBuilder6\Include\winnt.h 1687: */
/* C:\Program Files\Borland\CBuilder6\Include\winnt.h 1688: */
/* C:\Program Files\Borland\CBuilder6\Include\winnt.h 1689: */
/* C:\Program Files\Borland\CBuilder6\Include\winnt.h 1690: */
/* C:\Program Files\Borland\CBuilder6\Include\winnt.h 1691: */
/* C:\Program Files\Borland\CBuilder6\Include\winnt.h 1692: */
/* C:\Program Files\Borland\CBuilder6\Include\winnt.h 1693: */
/* C:\Program Files\Borland\CBuilder6\Include\winnt.h 1694: */
/* C:\Program Files\Borland\CBuilder6\Include\winnt.h 1695: */
/* C:\Program Files\Borland\CBuilder6\Include\winnt.h 1696: */
/* C:\Program Files\Borland\CBuilder6\Include\winnt.h 1697: */
/* C:\Program Files\Borland\CBuilder6\Include\winnt.h 1698: */
/* C:\Program Files\Borland\CBuilder6\Include\winnt.h 1699: */
/* C:\Program Files\Borland\CBuilder6\Include\winnt.h 1700: */
/* C:\Program Files\Borland\CBuilder6\Include\winnt.h 1701: */
/* C:\Program Files\Borland\CBuilder6\Include\winnt.h 1702: */
/* C:\Program Files\Borland\CBuilder6\Include\winnt.h 1703: */
/* C:\Program Files\Borland\CBuilder6\Include\winnt.h 1704: */
/* C:\Program Files\Borland\CBuilder6\Include\winnt.h 1705: */
/* C:\Program Files\Borland\CBuilder6\Include\winnt.h 1706: */struct _TEB *
/* C:\Program Files\Borland\CBuilder6\Include\winnt.h 1707: */NtCurrentTeb(void);
/* C:\Program Files\Borland\CBuilder6\Include\winnt.h 1708: */
/* C:\Program Files\Borland\CBuilder6\Include\winnt.h 1709: */
/* C:\Program Files\Borland\CBuilder6\Include\winnt.h 1710: */
/* C:\Program Files\Borland\CBuilder6\Include\winnt.h 1711: */
/* C:\Program Files\Borland\CBuilder6\Include\winnt.h 1712: */
/* C:\Program Files\Borland\CBuilder6\Include\winnt.h 1713: */
/* C:\Program Files\Borland\CBuilder6\Include\winnt.h 1714: */
/* C:\Program Files\Borland\CBuilder6\Include\winnt.h 1715: */
/* C:\Program Files\Borland\CBuilder6\Include\winnt.h 1716: */
/* C:\Program Files\Borland\CBuilder6\Include\winnt.h 1717: */
/* C:\Program Files\Borland\CBuilder6\Include\winnt.h 1718: */
/* C:\Program Files\Borland\CBuilder6\Include\winnt.h 1719: */
/* C:\Program Files\Borland\CBuilder6\Include\winnt.h 1720: */
/* C:\Program Files\Borland\CBuilder6\Include\winnt.h 1721: */
/* C:\Program Files\Borland\CBuilder6\Include\winnt.h 1722: */
/* C:\Program Files\Borland\CBuilder6\Include\winnt.h 1723: */
/* C:\Program Files\Borland\CBuilder6\Include\winnt.h 1724: */
/* C:\Program Files\Borland\CBuilder6\Include\winnt.h 1725: */
/* C:\Program Files\Borland\CBuilder6\Include\winnt.h 1726: */
/* C:\Program Files\Borland\CBuilder6\Include\winnt.h 1727: */
/* C:\Program Files\Borland\CBuilder6\Include\winnt.h 1728: */
/* C:\Program Files\Borland\CBuilder6\Include\winnt.h 1729: */
/* C:\Program Files\Borland\CBuilder6\Include\winnt.h 1730: */
/* C:\Program Files\Borland\CBuilder6\Include\winnt.h 1731: */
/* C:\Program Files\Borland\CBuilder6\Include\winnt.h 1732: */
/* C:\Program Files\Borland\CBuilder6\Include\winnt.h 1733: */
/* C:\Program Files\Borland\CBuilder6\Include\winnt.h 1734: */
/* C:\Program Files\Borland\CBuilder6\Include\winnt.h 1735: */
/* C:\Program Files\Borland\CBuilder6\Include\winnt.h 1736: */
/* C:\Program Files\Borland\CBuilder6\Include\winnt.h 1737: */
/* C:\Program Files\Borland\CBuilder6\Include\winnt.h 1738: */
/* C:\Program Files\Borland\CBuilder6\Include\winnt.h 1739: */
/* C:\Program Files\Borland\CBuilder6\Include\winnt.h 1740: */
/* C:\Program Files\Borland\CBuilder6\Include\winnt.h 1741: */
/* C:\Program Files\Borland\CBuilder6\Include\winnt.h 1742: */
/* C:\Program Files\Borland\CBuilder6\Include\winnt.h 1743: */
/* C:\Program Files\Borland\CBuilder6\Include\winnt.h 1744: */
/* C:\Program Files\Borland\CBuilder6\Include\winnt.h 1745: */
/* C:\Program Files\Borland\CBuilder6\Include\winnt.h 1746: */
/* C:\Program Files\Borland\CBuilder6\Include\winnt.h 1747: */
/* C:\Program Files\Borland\CBuilder6\Include\winnt.h 1748: */
/* C:\Program Files\Borland\CBuilder6\Include\winnt.h 1749: */
/* C:\Program Files\Borland\CBuilder6\Include\winnt.h 1750: */
/* C:\Program Files\Borland\CBuilder6\Include\winnt.h 1751: */
/* C:\Program Files\Borland\CBuilder6\Include\winnt.h 1752: */
/* C:\Program Files\Borland\CBuilder6\Include\winnt.h 1753: */
/* C:\Program Files\Borland\CBuilder6\Include\winnt.h 1754: */
/* C:\Program Files\Borland\CBuilder6\Include\winnt.h 1755: */
/* C:\Program Files\Borland\CBuilder6\Include\winnt.h 1756: */
/* C:\Program Files\Borland\CBuilder6\Include\winnt.h 1757: */
/* C:\Program Files\Borland\CBuilder6\Include\winnt.h 1758: */
/* C:\Program Files\Borland\CBuilder6\Include\winnt.h 1759: */
/* C:\Program Files\Borland\CBuilder6\Include\winnt.h 1760: */
/* C:\Program Files\Borland\CBuilder6\Include\winnt.h 1761: */
/* C:\Program Files\Borland\CBuilder6\Include\winnt.h 1762: */
/* C:\Program Files\Borland\CBuilder6\Include\winnt.h 1763: */
/* C:\Program Files\Borland\CBuilder6\Include\winnt.h 1764: */
/* C:\Program Files\Borland\CBuilder6\Include\winnt.h 1765: */
/* C:\Program Files\Borland\CBuilder6\Include\winnt.h 1766: */
/* C:\Program Files\Borland\CBuilder6\Include\winnt.h 1767: */
/* C:\Program Files\Borland\CBuilder6\Include\winnt.h 1768: */
/* C:\Program Files\Borland\CBuilder6\Include\winnt.h 1769: */
/* C:\Program Files\Borland\CBuilder6\Include\winnt.h 1770: */
/* C:\Program Files\Borland\CBuilder6\Include\winnt.h 1771: */
/* C:\Program Files\Borland\CBuilder6\Include\winnt.h 1772: */
/* C:\Program Files\Borland\CBuilder6\Include\winnt.h 1773: */
/* C:\Program Files\Borland\CBuilder6\Include\winnt.h 1774: */
/* C:\Program Files\Borland\CBuilder6\Include\winnt.h 1775: */
/* C:\Program Files\Borland\CBuilder6\Include\winnt.h 1776: */
/* C:\Program Files\Borland\CBuilder6\Include\winnt.h 1777: */
/* C:\Program Files\Borland\CBuilder6\Include\winnt.h 1778: */
/* C:\Program Files\Borland\CBuilder6\Include\winnt.h 1779: */
/* C:\Program Files\Borland\CBuilder6\Include\winnt.h 1780: */
/* C:\Program Files\Borland\CBuilder6\Include\winnt.h 1781: */
/* C:\Program Files\Borland\CBuilder6\Include\winnt.h 1782: */
/* C:\Program Files\Borland\CBuilder6\Include\winnt.h 1783: */
/* C:\Program Files\Borland\CBuilder6\Include\winnt.h 1784: */
/* C:\Program Files\Borland\CBuilder6\Include\winnt.h 1785: */
/* C:\Program Files\Borland\CBuilder6\Include\winnt.h 1786: */
/* C:\Program Files\Borland\CBuilder6\Include\winnt.h 1787: */
/* C:\Program Files\Borland\CBuilder6\Include\winnt.h 1788: */
/* C:\Program Files\Borland\CBuilder6\Include\winnt.h 1789: */
/* C:\Program Files\Borland\CBuilder6\Include\winnt.h 1790: */
/* C:\Program Files\Borland\CBuilder6\Include\winnt.h 1791: */
/* C:\Program Files\Borland\CBuilder6\Include\winnt.h 1792: */
/* C:\Program Files\Borland\CBuilder6\Include\winnt.h 1793: */
/* C:\Program Files\Borland\CBuilder6\Include\winnt.h 1794: */
/* C:\Program Files\Borland\CBuilder6\Include\winnt.h 1795: */
/* C:\Program Files\Borland\CBuilder6\Include\winnt.h 1796: */
/* C:\Program Files\Borland\CBuilder6\Include\winnt.h 1797: */
/* C:\Program Files\Borland\CBuilder6\Include\winnt.h 1798: */
/* C:\Program Files\Borland\CBuilder6\Include\winnt.h 1799: */
/* C:\Program Files\Borland\CBuilder6\Include\winnt.h 1800: */
/* C:\Program Files\Borland\CBuilder6\Include\winnt.h 1801: */
/* C:\Program Files\Borland\CBuilder6\Include\winnt.h 1802: */
/* C:\Program Files\Borland\CBuilder6\Include\winnt.h 1803: */
/* C:\Program Files\Borland\CBuilder6\Include\winnt.h 1804: */
/* C:\Program Files\Borland\CBuilder6\Include\winnt.h 1805: */
/* C:\Program Files\Borland\CBuilder6\Include\winnt.h 1806: */
/* C:\Program Files\Borland\CBuilder6\Include\winnt.h 1807: */
/* C:\Program Files\Borland\CBuilder6\Include\winnt.h 1808: */
/* C:\Program Files\Borland\CBuilder6\Include\winnt.h 1809: */
/* C:\Program Files\Borland\CBuilder6\Include\winnt.h 1810: */
/* C:\Program Files\Borland\CBuilder6\Include\winnt.h 1811: */
/* C:\Program Files\Borland\CBuilder6\Include\winnt.h 1812: */
/* C:\Program Files\Borland\CBuilder6\Include\winnt.h 1813: */
/* C:\Program Files\Borland\CBuilder6\Include\winnt.h 1814: */
/* C:\Program Files\Borland\CBuilder6\Include\winnt.h 1815: */
/* C:\Program Files\Borland\CBuilder6\Include\winnt.h 1816: */
/* C:\Program Files\Borland\CBuilder6\Include\winnt.h 1817: */
/* C:\Program Files\Borland\CBuilder6\Include\winnt.h 1818: */
/* C:\Program Files\Borland\CBuilder6\Include\winnt.h 1819: */
/* C:\Program Files\Borland\CBuilder6\Include\winnt.h 1820: */
/* C:\Program Files\Borland\CBuilder6\Include\winnt.h 1821: */
/* C:\Program Files\Borland\CBuilder6\Include\winnt.h 1822: */
/* C:\Program Files\Borland\CBuilder6\Include\winnt.h 1823: */
/* C:\Program Files\Borland\CBuilder6\Include\winnt.h 1824: */
/* C:\Program Files\Borland\CBuilder6\Include\winnt.h 1825: */
/* C:\Program Files\Borland\CBuilder6\Include\winnt.h 1826: */
/* C:\Program Files\Borland\CBuilder6\Include\winnt.h 1827: */
/* C:\Program Files\Borland\CBuilder6\Include\winnt.h 1828: */
/* C:\Program Files\Borland\CBuilder6\Include\winnt.h 1829: */
/* C:\Program Files\Borland\CBuilder6\Include\winnt.h 1830: */
/* C:\Program Files\Borland\CBuilder6\Include\winnt.h 1831: */
/* C:\Program Files\Borland\CBuilder6\Include\winnt.h 1832: */
/* C:\Program Files\Borland\CBuilder6\Include\winnt.h 1833: */
/* C:\Program Files\Borland\CBuilder6\Include\winnt.h 1834: */
/* C:\Program Files\Borland\CBuilder6\Include\winnt.h 1835: */
/* C:\Program Files\Borland\CBuilder6\Include\winnt.h 1836: */
/* C:\Program Files\Borland\CBuilder6\Include\winnt.h 1837: */
/* C:\Program Files\Borland\CBuilder6\Include\winnt.h 1838: */
/* C:\Program Files\Borland\CBuilder6\Include\winnt.h 1839: */
/* C:\Program Files\Borland\CBuilder6\Include\winnt.h 1840: */
/* C:\Program Files\Borland\CBuilder6\Include\winnt.h 1841: */
/* C:\Program Files\Borland\CBuilder6\Include\winnt.h 1842: */
/* C:\Program Files\Borland\CBuilder6\Include\winnt.h 1843: */
/* C:\Program Files\Borland\CBuilder6\Include\winnt.h 1844: */
/* C:\Program Files\Borland\CBuilder6\Include\winnt.h 1845: */
/* C:\Program Files\Borland\CBuilder6\Include\winnt.h 1846: */
/* C:\Program Files\Borland\CBuilder6\Include\winnt.h 1847: */
/* C:\Program Files\Borland\CBuilder6\Include\winnt.h 1848: */
/* C:\Program Files\Borland\CBuilder6\Include\winnt.h 1849: */
/* C:\Program Files\Borland\CBuilder6\Include\winnt.h 1850: */
/* C:\Program Files\Borland\CBuilder6\Include\winnt.h 1851: */
/* C:\Program Files\Borland\CBuilder6\Include\winnt.h 1852: */
/* C:\Program Files\Borland\CBuilder6\Include\winnt.h 1853: */
/* C:\Program Files\Borland\CBuilder6\Include\winnt.h 1854: */
/* C:\Program Files\Borland\CBuilder6\Include\winnt.h 1855: */
/* C:\Program Files\Borland\CBuilder6\Include\winnt.h 1856: */
/* C:\Program Files\Borland\CBuilder6\Include\winnt.h 1857: */
/* C:\Program Files\Borland\CBuilder6\Include\winnt.h 1858: */
/* C:\Program Files\Borland\CBuilder6\Include\winnt.h 1859: */
/* C:\Program Files\Borland\CBuilder6\Include\winnt.h 1860: */
/* C:\Program Files\Borland\CBuilder6\Include\winnt.h 1861: */
/* C:\Program Files\Borland\CBuilder6\Include\winnt.h 1862: */
/* C:\Program Files\Borland\CBuilder6\Include\winnt.h 1863: */
/* C:\Program Files\Borland\CBuilder6\Include\winnt.h 1864: */
/* C:\Program Files\Borland\CBuilder6\Include\winnt.h 1865: */
/* C:\Program Files\Borland\CBuilder6\Include\winnt.h 1866: */
/* C:\Program Files\Borland\CBuilder6\Include\winnt.h 1867: */
/* C:\Program Files\Borland\CBuilder6\Include\winnt.h 1868: */
/* C:\Program Files\Borland\CBuilder6\Include\winnt.h 1869: */
/* C:\Program Files\Borland\CBuilder6\Include\winnt.h 1870: */
/* C:\Program Files\Borland\CBuilder6\Include\winnt.h 1871: */
/* C:\Program Files\Borland\CBuilder6\Include\winnt.h 1872: */
/* C:\Program Files\Borland\CBuilder6\Include\winnt.h 1873: */
/* C:\Program Files\Borland\CBuilder6\Include\winnt.h 1874: */
/* C:\Program Files\Borland\CBuilder6\Include\winnt.h 1875: */
/* C:\Program Files\Borland\CBuilder6\Include\winnt.h 1876: */
/* C:\Program Files\Borland\CBuilder6\Include\winnt.h 1877: */
/* C:\Program Files\Borland\CBuilder6\Include\winnt.h 1878: */
/* C:\Program Files\Borland\CBuilder6\Include\winnt.h 1879: */
/* C:\Program Files\Borland\CBuilder6\Include\winnt.h 1880: */
/* C:\Program Files\Borland\CBuilder6\Include\winnt.h 1881: */
/* C:\Program Files\Borland\CBuilder6\Include\winnt.h 1882: */
/* C:\Program Files\Borland\CBuilder6\Include\winnt.h 1883: */
/* C:\Program Files\Borland\CBuilder6\Include\winnt.h 1884: */
/* C:\Program Files\Borland\CBuilder6\Include\winnt.h 1885: */
/* C:\Program Files\Borland\CBuilder6\Include\winnt.h 1886: */
/* C:\Program Files\Borland\CBuilder6\Include\winnt.h 1887: */
/* C:\Program Files\Borland\CBuilder6\Include\winnt.h 1888: */
/* C:\Program Files\Borland\CBuilder6\Include\winnt.h 1889: */
/* C:\Program Files\Borland\CBuilder6\Include\winnt.h 1890: */
/* C:\Program Files\Borland\CBuilder6\Include\winnt.h 1891: */
/* C:\Program Files\Borland\CBuilder6\Include\winnt.h 1892: */
/* C:\Program Files\Borland\CBuilder6\Include\winnt.h 1893: */
/* C:\Program Files\Borland\CBuilder6\Include\winnt.h 1894: */
/* C:\Program Files\Borland\CBuilder6\Include\winnt.h 1895: */
/* C:\Program Files\Borland\CBuilder6\Include\winnt.h 1896: */
/* C:\Program Files\Borland\CBuilder6\Include\winnt.h 1897: */
/* C:\Program Files\Borland\CBuilder6\Include\winnt.h 1898: */
/* C:\Program Files\Borland\CBuilder6\Include\winnt.h 1899: */
/* C:\Program Files\Borland\CBuilder6\Include\winnt.h 1900: */
/* C:\Program Files\Borland\CBuilder6\Include\winnt.h 1901: */
/* C:\Program Files\Borland\CBuilder6\Include\winnt.h 1902: */
/* C:\Program Files\Borland\CBuilder6\Include\winnt.h 1903: */
/* C:\Program Files\Borland\CBuilder6\Include\winnt.h 1904: */
/* C:\Program Files\Borland\CBuilder6\Include\winnt.h 1905: */
/* C:\Program Files\Borland\CBuilder6\Include\winnt.h 1906: */
/* C:\Program Files\Borland\CBuilder6\Include\winnt.h 1907: */
/* C:\Program Files\Borland\CBuilder6\Include\winnt.h 1908: */
/* C:\Program Files\Borland\CBuilder6\Include\winnt.h 1909: */
/* C:\Program Files\Borland\CBuilder6\Include\winnt.h 1910: */
/* C:\Program Files\Borland\CBuilder6\Include\winnt.h 1911: */  
/* C:\Program Files\Borland\CBuilder6\Include\winnt.h 1912: */
/* C:\Program Files\Borland\CBuilder6\Include\winnt.h 1913: */
/* C:\Program Files\Borland\CBuilder6\Include\winnt.h 1914: */#pragma warning(disable:4164)   
/* C:\Program Files\Borland\CBuilder6\Include\winnt.h 1915: */
/* C:\Program Files\Borland\CBuilder6\Include\winnt.h 1916: */
/* C:\Program Files\Borland\CBuilder6\Include\winnt.h 1917: */#pragma function(_enable)
/* C:\Program Files\Borland\CBuilder6\Include\winnt.h 1918: */#pragma function(_disable)
/* C:\Program Files\Borland\CBuilder6\Include\winnt.h 1919: */
/* C:\Program Files\Borland\CBuilder6\Include\winnt.h 1920: */
/* C:\Program Files\Borland\CBuilder6\Include\winnt.h 1921: */  
/* C:\Program Files\Borland\CBuilder6\Include\winnt.h 1922: */
/* C:\Program Files\Borland\CBuilder6\Include\winnt.h 1923: */
/* C:\Program Files\Borland\CBuilder6\Include\winnt.h 1924: */#pragma warning(default:4164)   
/* C:\Program Files\Borland\CBuilder6\Include\winnt.h 1925: */
/* C:\Program Files\Borland\CBuilder6\Include\winnt.h 1926: */
/* C:\Program Files\Borland\CBuilder6\Include\winnt.h 1927: */
/* C:\Program Files\Borland\CBuilder6\Include\winnt.h 1928: */
/* C:\Program Files\Borland\CBuilder6\Include\winnt.h 1929: */
/* C:\Program Files\Borland\CBuilder6\Include\winnt.h 1930: */
/* C:\Program Files\Borland\CBuilder6\Include\winnt.h 1931: */  
/* C:\Program Files\Borland\CBuilder6\Include\winnt.h 1932: */
/* C:\Program Files\Borland\CBuilder6\Include\winnt.h 1933: */
/* C:\Program Files\Borland\CBuilder6\Include\winnt.h 1934: */
/* C:\Program Files\Borland\CBuilder6\Include\winnt.h 1935: */
/* C:\Program Files\Borland\CBuilder6\Include\winnt.h 1936: */
/* C:\Program Files\Borland\CBuilder6\Include\winnt.h 1937: */
/* C:\Program Files\Borland\CBuilder6\Include\winnt.h 1938: */
/* C:\Program Files\Borland\CBuilder6\Include\winnt.h 1939: */
/* C:\Program Files\Borland\CBuilder6\Include\winnt.h 1940: */
/* C:\Program Files\Borland\CBuilder6\Include\winnt.h 1941: */
/* C:\Program Files\Borland\CBuilder6\Include\winnt.h 1942: */
/* C:\Program Files\Borland\CBuilder6\Include\winnt.h 1943: */
/* C:\Program Files\Borland\CBuilder6\Include\winnt.h 1944: */
/* C:\Program Files\Borland\CBuilder6\Include\winnt.h 1945: */
/* C:\Program Files\Borland\CBuilder6\Include\winnt.h 1946: */
/* C:\Program Files\Borland\CBuilder6\Include\winnt.h 1947: */
/* C:\Program Files\Borland\CBuilder6\Include\winnt.h 1948: */
/* C:\Program Files\Borland\CBuilder6\Include\winnt.h 1949: */
/* C:\Program Files\Borland\CBuilder6\Include\winnt.h 1950: */
/* C:\Program Files\Borland\CBuilder6\Include\winnt.h 1951: */
/* C:\Program Files\Borland\CBuilder6\Include\winnt.h 1952: */
/* C:\Program Files\Borland\CBuilder6\Include\winnt.h 1953: */
/* C:\Program Files\Borland\CBuilder6\Include\winnt.h 1954: */
/* C:\Program Files\Borland\CBuilder6\Include\winnt.h 1955: */
/* C:\Program Files\Borland\CBuilder6\Include\winnt.h 1956: */
/* C:\Program Files\Borland\CBuilder6\Include\winnt.h 1957: */
/* C:\Program Files\Borland\CBuilder6\Include\winnt.h 1958: */
/* C:\Program Files\Borland\CBuilder6\Include\winnt.h 1959: */
/* C:\Program Files\Borland\CBuilder6\Include\winnt.h 1960: */
/* C:\Program Files\Borland\CBuilder6\Include\winnt.h 1961: */
/* C:\Program Files\Borland\CBuilder6\Include\winnt.h 1962: */
/* C:\Program Files\Borland\CBuilder6\Include\winnt.h 1963: */
/* C:\Program Files\Borland\CBuilder6\Include\winnt.h 1964: */
/* C:\Program Files\Borland\CBuilder6\Include\winnt.h 1965: */
/* C:\Program Files\Borland\CBuilder6\Include\winnt.h 1966: */
/* C:\Program Files\Borland\CBuilder6\Include\winnt.h 1967: */
/* C:\Program Files\Borland\CBuilder6\Include\winnt.h 1968: */
/* C:\Program Files\Borland\CBuilder6\Include\winnt.h 1969: */
/* C:\Program Files\Borland\CBuilder6\Include\winnt.h 1970: */
/* C:\Program Files\Borland\CBuilder6\Include\winnt.h 1971: */
/* C:\Program Files\Borland\CBuilder6\Include\winnt.h 1972: */
/* C:\Program Files\Borland\CBuilder6\Include\winnt.h 1973: */
/* C:\Program Files\Borland\CBuilder6\Include\winnt.h 1974: */
/* C:\Program Files\Borland\CBuilder6\Include\winnt.h 1975: */
/* C:\Program Files\Borland\CBuilder6\Include\winnt.h 1976: */
/* C:\Program Files\Borland\CBuilder6\Include\winnt.h 1977: */
/* C:\Program Files\Borland\CBuilder6\Include\winnt.h 1978: */
/* C:\Program Files\Borland\CBuilder6\Include\winnt.h 1979: */
/* C:\Program Files\Borland\CBuilder6\Include\winnt.h 1980: */
/* C:\Program Files\Borland\CBuilder6\Include\winnt.h 1981: */
/* C:\Program Files\Borland\CBuilder6\Include\winnt.h 1982: */
/* C:\Program Files\Borland\CBuilder6\Include\winnt.h 1983: */
/* C:\Program Files\Borland\CBuilder6\Include\winnt.h 1984: */
/* C:\Program Files\Borland\CBuilder6\Include\winnt.h 1985: */
/* C:\Program Files\Borland\CBuilder6\Include\winnt.h 1986: */
/* C:\Program Files\Borland\CBuilder6\Include\winnt.h 1987: */
/* C:\Program Files\Borland\CBuilder6\Include\winnt.h 1988: */
/* C:\Program Files\Borland\CBuilder6\Include\winnt.h 1989: */
/* C:\Program Files\Borland\CBuilder6\Include\winnt.h 1990: */
/* C:\Program Files\Borland\CBuilder6\Include\winnt.h 1991: */
/* C:\Program Files\Borland\CBuilder6\Include\winnt.h 1992: */
/* C:\Program Files\Borland\CBuilder6\Include\winnt.h 1993: */
/* C:\Program Files\Borland\CBuilder6\Include\winnt.h 1994: */
/* C:\Program Files\Borland\CBuilder6\Include\winnt.h 1995: */
/* C:\Program Files\Borland\CBuilder6\Include\winnt.h 1996: */
/* C:\Program Files\Borland\CBuilder6\Include\winnt.h 1997: */typedef struct _FLOATING_SAVE_AREA {
/* C:\Program Files\Borland\CBuilder6\Include\winnt.h 1998: */DWORD   ControlWord;
/* C:\Program Files\Borland\CBuilder6\Include\winnt.h 1999: */DWORD   StatusWord;
/* C:\Program Files\Borland\CBuilder6\Include\winnt.h 2000: */DWORD   TagWord;
/* C:\Program Files\Borland\CBuilder6\Include\winnt.h 2001: */DWORD   ErrorOffset;
/* C:\Program Files\Borland\CBuilder6\Include\winnt.h 2002: */DWORD   ErrorSelector;
/* C:\Program Files\Borland\CBuilder6\Include\winnt.h 2003: */DWORD   DataOffset;
/* C:\Program Files\Borland\CBuilder6\Include\winnt.h 2004: */DWORD   DataSelector;
/* C:\Program Files\Borland\CBuilder6\Include\winnt.h 2005: */BYTE    RegisterArea[80];
/* C:\Program Files\Borland\CBuilder6\Include\winnt.h 2006: */DWORD   Cr0NpxState;
/* C:\Program Files\Borland\CBuilder6\Include\winnt.h 2007: */} FLOATING_SAVE_AREA;
/* C:\Program Files\Borland\CBuilder6\Include\winnt.h 2008: */
/* C:\Program Files\Borland\CBuilder6\Include\winnt.h 2009: */typedef FLOATING_SAVE_AREA *PFLOATING_SAVE_AREA;
/* C:\Program Files\Borland\CBuilder6\Include\winnt.h 2010: */
/* C:\Program Files\Borland\CBuilder6\Include\winnt.h 2011: */
/* C:\Program Files\Borland\CBuilder6\Include\winnt.h 2012: */
/* C:\Program Files\Borland\CBuilder6\Include\winnt.h 2013: */
/* C:\Program Files\Borland\CBuilder6\Include\winnt.h 2014: */
/* C:\Program Files\Borland\CBuilder6\Include\winnt.h 2015: */
/* C:\Program Files\Borland\CBuilder6\Include\winnt.h 2016: */
/* C:\Program Files\Borland\CBuilder6\Include\winnt.h 2017: */
/* C:\Program Files\Borland\CBuilder6\Include\winnt.h 2018: */
/* C:\Program Files\Borland\CBuilder6\Include\winnt.h 2019: */
/* C:\Program Files\Borland\CBuilder6\Include\winnt.h 2020: */
/* C:\Program Files\Borland\CBuilder6\Include\winnt.h 2021: */typedef struct _CONTEXT {
/* C:\Program Files\Borland\CBuilder6\Include\winnt.h 2022: */
/* C:\Program Files\Borland\CBuilder6\Include\winnt.h 2023: */
/* C:\Program Files\Borland\CBuilder6\Include\winnt.h 2024: */
/* C:\Program Files\Borland\CBuilder6\Include\winnt.h 2025: */
/* C:\Program Files\Borland\CBuilder6\Include\winnt.h 2026: */
/* C:\Program Files\Borland\CBuilder6\Include\winnt.h 2027: */
/* C:\Program Files\Borland\CBuilder6\Include\winnt.h 2028: */
/* C:\Program Files\Borland\CBuilder6\Include\winnt.h 2029: */
/* C:\Program Files\Borland\CBuilder6\Include\winnt.h 2030: */
/* C:\Program Files\Borland\CBuilder6\Include\winnt.h 2031: */
/* C:\Program Files\Borland\CBuilder6\Include\winnt.h 2032: */
/* C:\Program Files\Borland\CBuilder6\Include\winnt.h 2033: */
/* C:\Program Files\Borland\CBuilder6\Include\winnt.h 2034: */
/* C:\Program Files\Borland\CBuilder6\Include\winnt.h 2035: */
/* C:\Program Files\Borland\CBuilder6\Include\winnt.h 2036: */
/* C:\Program Files\Borland\CBuilder6\Include\winnt.h 2037: */
/* C:\Program Files\Borland\CBuilder6\Include\winnt.h 2038: */
/* C:\Program Files\Borland\CBuilder6\Include\winnt.h 2039: */
/* C:\Program Files\Borland\CBuilder6\Include\winnt.h 2040: */
/* C:\Program Files\Borland\CBuilder6\Include\winnt.h 2041: */DWORD ContextFlags;
/* C:\Program Files\Borland\CBuilder6\Include\winnt.h 2042: */
/* C:\Program Files\Borland\CBuilder6\Include\winnt.h 2043: */
/* C:\Program Files\Borland\CBuilder6\Include\winnt.h 2044: */
/* C:\Program Files\Borland\CBuilder6\Include\winnt.h 2045: */
/* C:\Program Files\Borland\CBuilder6\Include\winnt.h 2046: */
/* C:\Program Files\Borland\CBuilder6\Include\winnt.h 2047: */
/* C:\Program Files\Borland\CBuilder6\Include\winnt.h 2048: */
/* C:\Program Files\Borland\CBuilder6\Include\winnt.h 2049: */DWORD   Dr0;
/* C:\Program Files\Borland\CBuilder6\Include\winnt.h 2050: */DWORD   Dr1;
/* C:\Program Files\Borland\CBuilder6\Include\winnt.h 2051: */DWORD   Dr2;
/* C:\Program Files\Borland\CBuilder6\Include\winnt.h 2052: */DWORD   Dr3;
/* C:\Program Files\Borland\CBuilder6\Include\winnt.h 2053: */DWORD   Dr6;
/* C:\Program Files\Borland\CBuilder6\Include\winnt.h 2054: */DWORD   Dr7;
/* C:\Program Files\Borland\CBuilder6\Include\winnt.h 2055: */
/* C:\Program Files\Borland\CBuilder6\Include\winnt.h 2056: */
/* C:\Program Files\Borland\CBuilder6\Include\winnt.h 2057: */
/* C:\Program Files\Borland\CBuilder6\Include\winnt.h 2058: */
/* C:\Program Files\Borland\CBuilder6\Include\winnt.h 2059: */
/* C:\Program Files\Borland\CBuilder6\Include\winnt.h 2060: */
/* C:\Program Files\Borland\CBuilder6\Include\winnt.h 2061: */FLOATING_SAVE_AREA FloatSave;
/* C:\Program Files\Borland\CBuilder6\Include\winnt.h 2062: */
/* C:\Program Files\Borland\CBuilder6\Include\winnt.h 2063: */
/* C:\Program Files\Borland\CBuilder6\Include\winnt.h 2064: */
/* C:\Program Files\Borland\CBuilder6\Include\winnt.h 2065: */
/* C:\Program Files\Borland\CBuilder6\Include\winnt.h 2066: */
/* C:\Program Files\Borland\CBuilder6\Include\winnt.h 2067: */
/* C:\Program Files\Borland\CBuilder6\Include\winnt.h 2068: */DWORD   SegGs;
/* C:\Program Files\Borland\CBuilder6\Include\winnt.h 2069: */DWORD   SegFs;
/* C:\Program Files\Borland\CBuilder6\Include\winnt.h 2070: */DWORD   SegEs;
/* C:\Program Files\Borland\CBuilder6\Include\winnt.h 2071: */DWORD   SegDs;
/* C:\Program Files\Borland\CBuilder6\Include\winnt.h 2072: */
/* C:\Program Files\Borland\CBuilder6\Include\winnt.h 2073: */
/* C:\Program Files\Borland\CBuilder6\Include\winnt.h 2074: */
/* C:\Program Files\Borland\CBuilder6\Include\winnt.h 2075: */
/* C:\Program Files\Borland\CBuilder6\Include\winnt.h 2076: */
/* C:\Program Files\Borland\CBuilder6\Include\winnt.h 2077: */
/* C:\Program Files\Borland\CBuilder6\Include\winnt.h 2078: */DWORD   Edi;
/* C:\Program Files\Borland\CBuilder6\Include\winnt.h 2079: */DWORD   Esi;
/* C:\Program Files\Borland\CBuilder6\Include\winnt.h 2080: */DWORD   Ebx;
/* C:\Program Files\Borland\CBuilder6\Include\winnt.h 2081: */DWORD   Edx;
/* C:\Program Files\Borland\CBuilder6\Include\winnt.h 2082: */DWORD   Ecx;
/* C:\Program Files\Borland\CBuilder6\Include\winnt.h 2083: */DWORD   Eax;
/* C:\Program Files\Borland\CBuilder6\Include\winnt.h 2084: */
/* C:\Program Files\Borland\CBuilder6\Include\winnt.h 2085: */
/* C:\Program Files\Borland\CBuilder6\Include\winnt.h 2086: */
/* C:\Program Files\Borland\CBuilder6\Include\winnt.h 2087: */
/* C:\Program Files\Borland\CBuilder6\Include\winnt.h 2088: */
/* C:\Program Files\Borland\CBuilder6\Include\winnt.h 2089: */
/* C:\Program Files\Borland\CBuilder6\Include\winnt.h 2090: */DWORD   Ebp;
/* C:\Program Files\Borland\CBuilder6\Include\winnt.h 2091: */DWORD   Eip;
/* C:\Program Files\Borland\CBuilder6\Include\winnt.h 2092: */DWORD   SegCs;              
/* C:\Program Files\Borland\CBuilder6\Include\winnt.h 2093: */DWORD   EFlags;             
/* C:\Program Files\Borland\CBuilder6\Include\winnt.h 2094: */DWORD   Esp;
/* C:\Program Files\Borland\CBuilder6\Include\winnt.h 2095: */DWORD   SegSs;
/* C:\Program Files\Borland\CBuilder6\Include\winnt.h 2096: */
/* C:\Program Files\Borland\CBuilder6\Include\winnt.h 2097: */
/* C:\Program Files\Borland\CBuilder6\Include\winnt.h 2098: */
/* C:\Program Files\Borland\CBuilder6\Include\winnt.h 2099: */
/* C:\Program Files\Borland\CBuilder6\Include\winnt.h 2100: */
/* C:\Program Files\Borland\CBuilder6\Include\winnt.h 2101: */
/* C:\Program Files\Borland\CBuilder6\Include\winnt.h 2102: */
/* C:\Program Files\Borland\CBuilder6\Include\winnt.h 2103: */BYTE    ExtendedRegisters[512];
/* C:\Program Files\Borland\CBuilder6\Include\winnt.h 2104: */
/* C:\Program Files\Borland\CBuilder6\Include\winnt.h 2105: */} CONTEXT;
/* C:\Program Files\Borland\CBuilder6\Include\winnt.h 2106: */
/* C:\Program Files\Borland\CBuilder6\Include\winnt.h 2107: */
/* C:\Program Files\Borland\CBuilder6\Include\winnt.h 2108: */
/* C:\Program Files\Borland\CBuilder6\Include\winnt.h 2109: */typedef CONTEXT *PCONTEXT;
/* C:\Program Files\Borland\CBuilder6\Include\winnt.h 2110: */
/* C:\Program Files\Borland\CBuilder6\Include\winnt.h 2111: */
/* C:\Program Files\Borland\CBuilder6\Include\winnt.h 2112: */
/* C:\Program Files\Borland\CBuilder6\Include\winnt.h 2113: */
/* C:\Program Files\Borland\CBuilder6\Include\winnt.h 2114: */
/* C:\Program Files\Borland\CBuilder6\Include\winnt.h 2115: */
/* C:\Program Files\Borland\CBuilder6\Include\winnt.h 2116: */
/* C:\Program Files\Borland\CBuilder6\Include\winnt.h 2117: */
/* C:\Program Files\Borland\CBuilder6\Include\winnt.h 2118: */
/* C:\Program Files\Borland\CBuilder6\Include\winnt.h 2119: */typedef struct _LDT_ENTRY {
/* C:\Program Files\Borland\CBuilder6\Include\winnt.h 2120: */WORD    LimitLow;
/* C:\Program Files\Borland\CBuilder6\Include\winnt.h 2121: */WORD    BaseLow;
/* C:\Program Files\Borland\CBuilder6\Include\winnt.h 2122: */union {
/* C:\Program Files\Borland\CBuilder6\Include\winnt.h 2123: */struct {
/* C:\Program Files\Borland\CBuilder6\Include\winnt.h 2124: */BYTE    BaseMid;
/* C:\Program Files\Borland\CBuilder6\Include\winnt.h 2125: */BYTE    Flags1;     
/* C:\Program Files\Borland\CBuilder6\Include\winnt.h 2126: */BYTE    Flags2;     
/* C:\Program Files\Borland\CBuilder6\Include\winnt.h 2127: */BYTE    BaseHi;
/* C:\Program Files\Borland\CBuilder6\Include\winnt.h 2128: */} Bytes;
/* C:\Program Files\Borland\CBuilder6\Include\winnt.h 2129: */struct {
/* C:\Program Files\Borland\CBuilder6\Include\winnt.h 2130: */DWORD   BaseMid : 8;
/* C:\Program Files\Borland\CBuilder6\Include\winnt.h 2131: */DWORD   Type : 5;
/* C:\Program Files\Borland\CBuilder6\Include\winnt.h 2132: */DWORD   Dpl : 2;
/* C:\Program Files\Borland\CBuilder6\Include\winnt.h 2133: */DWORD   Pres : 1;
/* C:\Program Files\Borland\CBuilder6\Include\winnt.h 2134: */DWORD   LimitHi : 4;
/* C:\Program Files\Borland\CBuilder6\Include\winnt.h 2135: */DWORD   Sys : 1;
/* C:\Program Files\Borland\CBuilder6\Include\winnt.h 2136: */DWORD   Reserved_0 : 1;
/* C:\Program Files\Borland\CBuilder6\Include\winnt.h 2137: */DWORD   Default_Big : 1;
/* C:\Program Files\Borland\CBuilder6\Include\winnt.h 2138: */DWORD   Granularity : 1;
/* C:\Program Files\Borland\CBuilder6\Include\winnt.h 2139: */DWORD   BaseHi : 8;
/* C:\Program Files\Borland\CBuilder6\Include\winnt.h 2140: */} Bits;
/* C:\Program Files\Borland\CBuilder6\Include\winnt.h 2141: */} HighWord;
/* C:\Program Files\Borland\CBuilder6\Include\winnt.h 2142: */} LDT_ENTRY, *PLDT_ENTRY;
/* C:\Program Files\Borland\CBuilder6\Include\winnt.h 2143: */
/* C:\Program Files\Borland\CBuilder6\Include\winnt.h 2144: */
/* C:\Program Files\Borland\CBuilder6\Include\winnt.h 2145: */
/* C:\Program Files\Borland\CBuilder6\Include\winnt.h 2146: */
/* C:\Program Files\Borland\CBuilder6\Include\winnt.h 2147: */
/* C:\Program Files\Borland\CBuilder6\Include\winnt.h 2148: */
/* C:\Program Files\Borland\CBuilder6\Include\winnt.h 2149: */
/* C:\Program Files\Borland\CBuilder6\Include\winnt.h 2150: */
/* C:\Program Files\Borland\CBuilder6\Include\winnt.h 2151: */
/* C:\Program Files\Borland\CBuilder6\Include\winnt.h 2152: */
/* C:\Program Files\Borland\CBuilder6\Include\winnt.h 2153: */
/* C:\Program Files\Borland\CBuilder6\Include\winnt.h 2154: */
/* C:\Program Files\Borland\CBuilder6\Include\winnt.h 2155: */
/* C:\Program Files\Borland\CBuilder6\Include\winnt.h 2156: */
/* C:\Program Files\Borland\CBuilder6\Include\winnt.h 2157: */
/* C:\Program Files\Borland\CBuilder6\Include\winnt.h 2158: */
/* C:\Program Files\Borland\CBuilder6\Include\winnt.h 2159: */
/* C:\Program Files\Borland\CBuilder6\Include\winnt.h 2160: */
/* C:\Program Files\Borland\CBuilder6\Include\winnt.h 2161: */
/* C:\Program Files\Borland\CBuilder6\Include\winnt.h 2162: */
/* C:\Program Files\Borland\CBuilder6\Include\winnt.h 2163: */
/* C:\Program Files\Borland\CBuilder6\Include\winnt.h 2164: */
/* C:\Program Files\Borland\CBuilder6\Include\winnt.h 2165: */
/* C:\Program Files\Borland\CBuilder6\Include\winnt.h 2166: */
/* C:\Program Files\Borland\CBuilder6\Include\winnt.h 2167: */
/* C:\Program Files\Borland\CBuilder6\Include\winnt.h 2168: */
/* C:\Program Files\Borland\CBuilder6\Include\winnt.h 2169: */
/* C:\Program Files\Borland\CBuilder6\Include\winnt.h 2170: */
/* C:\Program Files\Borland\CBuilder6\Include\winnt.h 2171: */
/* C:\Program Files\Borland\CBuilder6\Include\winnt.h 2172: */
/* C:\Program Files\Borland\CBuilder6\Include\winnt.h 2173: */
/* C:\Program Files\Borland\CBuilder6\Include\winnt.h 2174: */
/* C:\Program Files\Borland\CBuilder6\Include\winnt.h 2175: */
/* C:\Program Files\Borland\CBuilder6\Include\winnt.h 2176: */
/* C:\Program Files\Borland\CBuilder6\Include\winnt.h 2177: */
/* C:\Program Files\Borland\CBuilder6\Include\winnt.h 2178: */
/* C:\Program Files\Borland\CBuilder6\Include\winnt.h 2179: */
/* C:\Program Files\Borland\CBuilder6\Include\winnt.h 2180: */
/* C:\Program Files\Borland\CBuilder6\Include\winnt.h 2181: */
/* C:\Program Files\Borland\CBuilder6\Include\winnt.h 2182: */
/* C:\Program Files\Borland\CBuilder6\Include\winnt.h 2183: */
/* C:\Program Files\Borland\CBuilder6\Include\winnt.h 2184: */
/* C:\Program Files\Borland\CBuilder6\Include\winnt.h 2185: */
/* C:\Program Files\Borland\CBuilder6\Include\winnt.h 2186: */
/* C:\Program Files\Borland\CBuilder6\Include\winnt.h 2187: */
/* C:\Program Files\Borland\CBuilder6\Include\winnt.h 2188: */
/* C:\Program Files\Borland\CBuilder6\Include\winnt.h 2189: */
/* C:\Program Files\Borland\CBuilder6\Include\winnt.h 2190: */
/* C:\Program Files\Borland\CBuilder6\Include\winnt.h 2191: */
/* C:\Program Files\Borland\CBuilder6\Include\winnt.h 2192: */
/* C:\Program Files\Borland\CBuilder6\Include\winnt.h 2193: */
/* C:\Program Files\Borland\CBuilder6\Include\winnt.h 2194: */
/* C:\Program Files\Borland\CBuilder6\Include\winnt.h 2195: */
/* C:\Program Files\Borland\CBuilder6\Include\winnt.h 2196: */
/* C:\Program Files\Borland\CBuilder6\Include\winnt.h 2197: */
/* C:\Program Files\Borland\CBuilder6\Include\winnt.h 2198: */
/* C:\Program Files\Borland\CBuilder6\Include\winnt.h 2199: */
/* C:\Program Files\Borland\CBuilder6\Include\winnt.h 2200: */
/* C:\Program Files\Borland\CBuilder6\Include\winnt.h 2201: */
/* C:\Program Files\Borland\CBuilder6\Include\winnt.h 2202: */
/* C:\Program Files\Borland\CBuilder6\Include\winnt.h 2203: */
/* C:\Program Files\Borland\CBuilder6\Include\winnt.h 2204: */
/* C:\Program Files\Borland\CBuilder6\Include\winnt.h 2205: */
/* C:\Program Files\Borland\CBuilder6\Include\winnt.h 2206: */
/* C:\Program Files\Borland\CBuilder6\Include\winnt.h 2207: */
/* C:\Program Files\Borland\CBuilder6\Include\winnt.h 2208: */
/* C:\Program Files\Borland\CBuilder6\Include\winnt.h 2209: */
/* C:\Program Files\Borland\CBuilder6\Include\winnt.h 2210: */
/* C:\Program Files\Borland\CBuilder6\Include\winnt.h 2211: */
/* C:\Program Files\Borland\CBuilder6\Include\winnt.h 2212: */
/* C:\Program Files\Borland\CBuilder6\Include\winnt.h 2213: */
/* C:\Program Files\Borland\CBuilder6\Include\winnt.h 2214: */
/* C:\Program Files\Borland\CBuilder6\Include\winnt.h 2215: */
/* C:\Program Files\Borland\CBuilder6\Include\winnt.h 2216: */
/* C:\Program Files\Borland\CBuilder6\Include\winnt.h 2217: */
/* C:\Program Files\Borland\CBuilder6\Include\winnt.h 2218: */
/* C:\Program Files\Borland\CBuilder6\Include\winnt.h 2219: */
/* C:\Program Files\Borland\CBuilder6\Include\winnt.h 2220: */
/* C:\Program Files\Borland\CBuilder6\Include\winnt.h 2221: */
/* C:\Program Files\Borland\CBuilder6\Include\winnt.h 2222: */
/* C:\Program Files\Borland\CBuilder6\Include\winnt.h 2223: */
/* C:\Program Files\Borland\CBuilder6\Include\winnt.h 2224: */
/* C:\Program Files\Borland\CBuilder6\Include\winnt.h 2225: */
/* C:\Program Files\Borland\CBuilder6\Include\winnt.h 2226: */
/* C:\Program Files\Borland\CBuilder6\Include\winnt.h 2227: */
/* C:\Program Files\Borland\CBuilder6\Include\winnt.h 2228: */
/* C:\Program Files\Borland\CBuilder6\Include\winnt.h 2229: */
/* C:\Program Files\Borland\CBuilder6\Include\winnt.h 2230: */
/* C:\Program Files\Borland\CBuilder6\Include\winnt.h 2231: */
/* C:\Program Files\Borland\CBuilder6\Include\winnt.h 2232: */
/* C:\Program Files\Borland\CBuilder6\Include\winnt.h 2233: */
/* C:\Program Files\Borland\CBuilder6\Include\winnt.h 2234: */
/* C:\Program Files\Borland\CBuilder6\Include\winnt.h 2235: */
/* C:\Program Files\Borland\CBuilder6\Include\winnt.h 2236: */
/* C:\Program Files\Borland\CBuilder6\Include\winnt.h 2237: */
/* C:\Program Files\Borland\CBuilder6\Include\winnt.h 2238: */
/* C:\Program Files\Borland\CBuilder6\Include\winnt.h 2239: */
/* C:\Program Files\Borland\CBuilder6\Include\winnt.h 2240: */
/* C:\Program Files\Borland\CBuilder6\Include\winnt.h 2241: */
/* C:\Program Files\Borland\CBuilder6\Include\winnt.h 2242: */
/* C:\Program Files\Borland\CBuilder6\Include\winnt.h 2243: */
/* C:\Program Files\Borland\CBuilder6\Include\winnt.h 2244: */
/* C:\Program Files\Borland\CBuilder6\Include\winnt.h 2245: */
/* C:\Program Files\Borland\CBuilder6\Include\winnt.h 2246: */
/* C:\Program Files\Borland\CBuilder6\Include\winnt.h 2247: */
/* C:\Program Files\Borland\CBuilder6\Include\winnt.h 2248: */
/* C:\Program Files\Borland\CBuilder6\Include\winnt.h 2249: */
/* C:\Program Files\Borland\CBuilder6\Include\winnt.h 2250: */
/* C:\Program Files\Borland\CBuilder6\Include\winnt.h 2251: */
/* C:\Program Files\Borland\CBuilder6\Include\winnt.h 2252: */
/* C:\Program Files\Borland\CBuilder6\Include\winnt.h 2253: */
/* C:\Program Files\Borland\CBuilder6\Include\winnt.h 2254: */
/* C:\Program Files\Borland\CBuilder6\Include\winnt.h 2255: */
/* C:\Program Files\Borland\CBuilder6\Include\winnt.h 2256: */
/* C:\Program Files\Borland\CBuilder6\Include\winnt.h 2257: */
/* C:\Program Files\Borland\CBuilder6\Include\winnt.h 2258: */
/* C:\Program Files\Borland\CBuilder6\Include\winnt.h 2259: */
/* C:\Program Files\Borland\CBuilder6\Include\winnt.h 2260: */
/* C:\Program Files\Borland\CBuilder6\Include\winnt.h 2261: */
/* C:\Program Files\Borland\CBuilder6\Include\winnt.h 2262: */
/* C:\Program Files\Borland\CBuilder6\Include\winnt.h 2263: */
/* C:\Program Files\Borland\CBuilder6\Include\winnt.h 2264: */
/* C:\Program Files\Borland\CBuilder6\Include\winnt.h 2265: */
/* C:\Program Files\Borland\CBuilder6\Include\winnt.h 2266: */
/* C:\Program Files\Borland\CBuilder6\Include\winnt.h 2267: */
/* C:\Program Files\Borland\CBuilder6\Include\winnt.h 2268: */
/* C:\Program Files\Borland\CBuilder6\Include\winnt.h 2269: */
/* C:\Program Files\Borland\CBuilder6\Include\winnt.h 2270: */
/* C:\Program Files\Borland\CBuilder6\Include\winnt.h 2271: */
/* C:\Program Files\Borland\CBuilder6\Include\winnt.h 2272: */
/* C:\Program Files\Borland\CBuilder6\Include\winnt.h 2273: */
/* C:\Program Files\Borland\CBuilder6\Include\winnt.h 2274: */
/* C:\Program Files\Borland\CBuilder6\Include\winnt.h 2275: */
/* C:\Program Files\Borland\CBuilder6\Include\winnt.h 2276: */
/* C:\Program Files\Borland\CBuilder6\Include\winnt.h 2277: */
/* C:\Program Files\Borland\CBuilder6\Include\winnt.h 2278: */
/* C:\Program Files\Borland\CBuilder6\Include\winnt.h 2279: */
/* C:\Program Files\Borland\CBuilder6\Include\winnt.h 2280: */
/* C:\Program Files\Borland\CBuilder6\Include\winnt.h 2281: */
/* C:\Program Files\Borland\CBuilder6\Include\winnt.h 2282: */
/* C:\Program Files\Borland\CBuilder6\Include\winnt.h 2283: */
/* C:\Program Files\Borland\CBuilder6\Include\winnt.h 2284: */
/* C:\Program Files\Borland\CBuilder6\Include\winnt.h 2285: */
/* C:\Program Files\Borland\CBuilder6\Include\winnt.h 2286: */
/* C:\Program Files\Borland\CBuilder6\Include\winnt.h 2287: */
/* C:\Program Files\Borland\CBuilder6\Include\winnt.h 2288: */
/* C:\Program Files\Borland\CBuilder6\Include\winnt.h 2289: */
/* C:\Program Files\Borland\CBuilder6\Include\winnt.h 2290: */
/* C:\Program Files\Borland\CBuilder6\Include\winnt.h 2291: */
/* C:\Program Files\Borland\CBuilder6\Include\winnt.h 2292: */
/* C:\Program Files\Borland\CBuilder6\Include\winnt.h 2293: */
/* C:\Program Files\Borland\CBuilder6\Include\winnt.h 2294: */
/* C:\Program Files\Borland\CBuilder6\Include\winnt.h 2295: */
/* C:\Program Files\Borland\CBuilder6\Include\winnt.h 2296: */
/* C:\Program Files\Borland\CBuilder6\Include\winnt.h 2297: */
/* C:\Program Files\Borland\CBuilder6\Include\winnt.h 2298: */
/* C:\Program Files\Borland\CBuilder6\Include\winnt.h 2299: */
/* C:\Program Files\Borland\CBuilder6\Include\winnt.h 2300: */
/* C:\Program Files\Borland\CBuilder6\Include\winnt.h 2301: */
/* C:\Program Files\Borland\CBuilder6\Include\winnt.h 2302: */
/* C:\Program Files\Borland\CBuilder6\Include\winnt.h 2303: */
/* C:\Program Files\Borland\CBuilder6\Include\winnt.h 2304: */
/* C:\Program Files\Borland\CBuilder6\Include\winnt.h 2305: */
/* C:\Program Files\Borland\CBuilder6\Include\winnt.h 2306: */
/* C:\Program Files\Borland\CBuilder6\Include\winnt.h 2307: */
/* C:\Program Files\Borland\CBuilder6\Include\winnt.h 2308: */
/* C:\Program Files\Borland\CBuilder6\Include\winnt.h 2309: */
/* C:\Program Files\Borland\CBuilder6\Include\winnt.h 2310: */
/* C:\Program Files\Borland\CBuilder6\Include\winnt.h 2311: */
/* C:\Program Files\Borland\CBuilder6\Include\winnt.h 2312: */
/* C:\Program Files\Borland\CBuilder6\Include\winnt.h 2313: */
/* C:\Program Files\Borland\CBuilder6\Include\winnt.h 2314: */
/* C:\Program Files\Borland\CBuilder6\Include\winnt.h 2315: */
/* C:\Program Files\Borland\CBuilder6\Include\winnt.h 2316: */
/* C:\Program Files\Borland\CBuilder6\Include\winnt.h 2317: */
/* C:\Program Files\Borland\CBuilder6\Include\winnt.h 2318: */
/* C:\Program Files\Borland\CBuilder6\Include\winnt.h 2319: */
/* C:\Program Files\Borland\CBuilder6\Include\winnt.h 2320: */
/* C:\Program Files\Borland\CBuilder6\Include\winnt.h 2321: */
/* C:\Program Files\Borland\CBuilder6\Include\winnt.h 2322: */
/* C:\Program Files\Borland\CBuilder6\Include\winnt.h 2323: */
/* C:\Program Files\Borland\CBuilder6\Include\winnt.h 2324: */
/* C:\Program Files\Borland\CBuilder6\Include\winnt.h 2325: */
/* C:\Program Files\Borland\CBuilder6\Include\winnt.h 2326: */
/* C:\Program Files\Borland\CBuilder6\Include\winnt.h 2327: */
/* C:\Program Files\Borland\CBuilder6\Include\winnt.h 2328: */
/* C:\Program Files\Borland\CBuilder6\Include\winnt.h 2329: */
/* C:\Program Files\Borland\CBuilder6\Include\winnt.h 2330: */
/* C:\Program Files\Borland\CBuilder6\Include\winnt.h 2331: */
/* C:\Program Files\Borland\CBuilder6\Include\winnt.h 2332: */
/* C:\Program Files\Borland\CBuilder6\Include\winnt.h 2333: */
/* C:\Program Files\Borland\CBuilder6\Include\winnt.h 2334: */
/* C:\Program Files\Borland\CBuilder6\Include\winnt.h 2335: */
/* C:\Program Files\Borland\CBuilder6\Include\winnt.h 2336: */
/* C:\Program Files\Borland\CBuilder6\Include\winnt.h 2337: */
/* C:\Program Files\Borland\CBuilder6\Include\winnt.h 2338: */
/* C:\Program Files\Borland\CBuilder6\Include\winnt.h 2339: */
/* C:\Program Files\Borland\CBuilder6\Include\winnt.h 2340: */
/* C:\Program Files\Borland\CBuilder6\Include\winnt.h 2341: */
/* C:\Program Files\Borland\CBuilder6\Include\winnt.h 2342: */
/* C:\Program Files\Borland\CBuilder6\Include\winnt.h 2343: */
/* C:\Program Files\Borland\CBuilder6\Include\winnt.h 2344: */
/* C:\Program Files\Borland\CBuilder6\Include\winnt.h 2345: */
/* C:\Program Files\Borland\CBuilder6\Include\winnt.h 2346: */
/* C:\Program Files\Borland\CBuilder6\Include\winnt.h 2347: */
/* C:\Program Files\Borland\CBuilder6\Include\winnt.h 2348: */
/* C:\Program Files\Borland\CBuilder6\Include\winnt.h 2349: */
/* C:\Program Files\Borland\CBuilder6\Include\winnt.h 2350: */
/* C:\Program Files\Borland\CBuilder6\Include\winnt.h 2351: */
/* C:\Program Files\Borland\CBuilder6\Include\winnt.h 2352: */
/* C:\Program Files\Borland\CBuilder6\Include\winnt.h 2353: */
/* C:\Program Files\Borland\CBuilder6\Include\winnt.h 2354: */
/* C:\Program Files\Borland\CBuilder6\Include\winnt.h 2355: */
/* C:\Program Files\Borland\CBuilder6\Include\winnt.h 2356: */
/* C:\Program Files\Borland\CBuilder6\Include\winnt.h 2357: */
/* C:\Program Files\Borland\CBuilder6\Include\winnt.h 2358: */
/* C:\Program Files\Borland\CBuilder6\Include\winnt.h 2359: */
/* C:\Program Files\Borland\CBuilder6\Include\winnt.h 2360: */
/* C:\Program Files\Borland\CBuilder6\Include\winnt.h 2361: */
/* C:\Program Files\Borland\CBuilder6\Include\winnt.h 2362: */
/* C:\Program Files\Borland\CBuilder6\Include\winnt.h 2363: */
/* C:\Program Files\Borland\CBuilder6\Include\winnt.h 2364: */
/* C:\Program Files\Borland\CBuilder6\Include\winnt.h 2365: */
/* C:\Program Files\Borland\CBuilder6\Include\winnt.h 2366: */
/* C:\Program Files\Borland\CBuilder6\Include\winnt.h 2367: */
/* C:\Program Files\Borland\CBuilder6\Include\winnt.h 2368: */
/* C:\Program Files\Borland\CBuilder6\Include\winnt.h 2369: */
/* C:\Program Files\Borland\CBuilder6\Include\winnt.h 2370: */
/* C:\Program Files\Borland\CBuilder6\Include\winnt.h 2371: */
/* C:\Program Files\Borland\CBuilder6\Include\winnt.h 2372: */
/* C:\Program Files\Borland\CBuilder6\Include\winnt.h 2373: */
/* C:\Program Files\Borland\CBuilder6\Include\winnt.h 2374: */
/* C:\Program Files\Borland\CBuilder6\Include\winnt.h 2375: */
/* C:\Program Files\Borland\CBuilder6\Include\winnt.h 2376: */
/* C:\Program Files\Borland\CBuilder6\Include\winnt.h 2377: */
/* C:\Program Files\Borland\CBuilder6\Include\winnt.h 2378: */
/* C:\Program Files\Borland\CBuilder6\Include\winnt.h 2379: */
/* C:\Program Files\Borland\CBuilder6\Include\winnt.h 2380: */
/* C:\Program Files\Borland\CBuilder6\Include\winnt.h 2381: */
/* C:\Program Files\Borland\CBuilder6\Include\winnt.h 2382: */
/* C:\Program Files\Borland\CBuilder6\Include\winnt.h 2383: */
/* C:\Program Files\Borland\CBuilder6\Include\winnt.h 2384: */
/* C:\Program Files\Borland\CBuilder6\Include\winnt.h 2385: */
/* C:\Program Files\Borland\CBuilder6\Include\winnt.h 2386: */
/* C:\Program Files\Borland\CBuilder6\Include\winnt.h 2387: */
/* C:\Program Files\Borland\CBuilder6\Include\winnt.h 2388: */
/* C:\Program Files\Borland\CBuilder6\Include\winnt.h 2389: */
/* C:\Program Files\Borland\CBuilder6\Include\winnt.h 2390: */
/* C:\Program Files\Borland\CBuilder6\Include\winnt.h 2391: */
/* C:\Program Files\Borland\CBuilder6\Include\winnt.h 2392: */
/* C:\Program Files\Borland\CBuilder6\Include\winnt.h 2393: */
/* C:\Program Files\Borland\CBuilder6\Include\winnt.h 2394: */
/* C:\Program Files\Borland\CBuilder6\Include\winnt.h 2395: */
/* C:\Program Files\Borland\CBuilder6\Include\winnt.h 2396: */
/* C:\Program Files\Borland\CBuilder6\Include\winnt.h 2397: */
/* C:\Program Files\Borland\CBuilder6\Include\winnt.h 2398: */
/* C:\Program Files\Borland\CBuilder6\Include\winnt.h 2399: */
/* C:\Program Files\Borland\CBuilder6\Include\winnt.h 2400: */
/* C:\Program Files\Borland\CBuilder6\Include\winnt.h 2401: */
/* C:\Program Files\Borland\CBuilder6\Include\winnt.h 2402: */
/* C:\Program Files\Borland\CBuilder6\Include\winnt.h 2403: */
/* C:\Program Files\Borland\CBuilder6\Include\winnt.h 2404: */
/* C:\Program Files\Borland\CBuilder6\Include\winnt.h 2405: */
/* C:\Program Files\Borland\CBuilder6\Include\winnt.h 2406: */
/* C:\Program Files\Borland\CBuilder6\Include\winnt.h 2407: */
/* C:\Program Files\Borland\CBuilder6\Include\winnt.h 2408: */
/* C:\Program Files\Borland\CBuilder6\Include\winnt.h 2409: */
/* C:\Program Files\Borland\CBuilder6\Include\winnt.h 2410: */
/* C:\Program Files\Borland\CBuilder6\Include\winnt.h 2411: */
/* C:\Program Files\Borland\CBuilder6\Include\winnt.h 2412: */
/* C:\Program Files\Borland\CBuilder6\Include\winnt.h 2413: */
/* C:\Program Files\Borland\CBuilder6\Include\winnt.h 2414: */
/* C:\Program Files\Borland\CBuilder6\Include\winnt.h 2415: */
/* C:\Program Files\Borland\CBuilder6\Include\winnt.h 2416: */
/* C:\Program Files\Borland\CBuilder6\Include\winnt.h 2417: */
/* C:\Program Files\Borland\CBuilder6\Include\winnt.h 2418: */
/* C:\Program Files\Borland\CBuilder6\Include\winnt.h 2419: */
/* C:\Program Files\Borland\CBuilder6\Include\winnt.h 2420: */
/* C:\Program Files\Borland\CBuilder6\Include\winnt.h 2421: */
/* C:\Program Files\Borland\CBuilder6\Include\winnt.h 2422: */
/* C:\Program Files\Borland\CBuilder6\Include\winnt.h 2423: */
/* C:\Program Files\Borland\CBuilder6\Include\winnt.h 2424: */
/* C:\Program Files\Borland\CBuilder6\Include\winnt.h 2425: */
/* C:\Program Files\Borland\CBuilder6\Include\winnt.h 2426: */
/* C:\Program Files\Borland\CBuilder6\Include\winnt.h 2427: */
/* C:\Program Files\Borland\CBuilder6\Include\winnt.h 2428: */
/* C:\Program Files\Borland\CBuilder6\Include\winnt.h 2429: */
/* C:\Program Files\Borland\CBuilder6\Include\winnt.h 2430: */
/* C:\Program Files\Borland\CBuilder6\Include\winnt.h 2431: */
/* C:\Program Files\Borland\CBuilder6\Include\winnt.h 2432: */
/* C:\Program Files\Borland\CBuilder6\Include\winnt.h 2433: */
/* C:\Program Files\Borland\CBuilder6\Include\winnt.h 2434: */
/* C:\Program Files\Borland\CBuilder6\Include\winnt.h 2435: */
/* C:\Program Files\Borland\CBuilder6\Include\winnt.h 2436: */
/* C:\Program Files\Borland\CBuilder6\Include\winnt.h 2437: */
/* C:\Program Files\Borland\CBuilder6\Include\winnt.h 2438: */
/* C:\Program Files\Borland\CBuilder6\Include\winnt.h 2439: */
/* C:\Program Files\Borland\CBuilder6\Include\winnt.h 2440: */
/* C:\Program Files\Borland\CBuilder6\Include\winnt.h 2441: */
/* C:\Program Files\Borland\CBuilder6\Include\winnt.h 2442: */
/* C:\Program Files\Borland\CBuilder6\Include\winnt.h 2443: */
/* C:\Program Files\Borland\CBuilder6\Include\winnt.h 2444: */
/* C:\Program Files\Borland\CBuilder6\Include\winnt.h 2445: */
/* C:\Program Files\Borland\CBuilder6\Include\winnt.h 2446: */
/* C:\Program Files\Borland\CBuilder6\Include\winnt.h 2447: */
/* C:\Program Files\Borland\CBuilder6\Include\winnt.h 2448: */
/* C:\Program Files\Borland\CBuilder6\Include\winnt.h 2449: */
/* C:\Program Files\Borland\CBuilder6\Include\winnt.h 2450: */
/* C:\Program Files\Borland\CBuilder6\Include\winnt.h 2451: */
/* C:\Program Files\Borland\CBuilder6\Include\winnt.h 2452: */
/* C:\Program Files\Borland\CBuilder6\Include\winnt.h 2453: */
/* C:\Program Files\Borland\CBuilder6\Include\winnt.h 2454: */
/* C:\Program Files\Borland\CBuilder6\Include\winnt.h 2455: */
/* C:\Program Files\Borland\CBuilder6\Include\winnt.h 2456: */
/* C:\Program Files\Borland\CBuilder6\Include\winnt.h 2457: */
/* C:\Program Files\Borland\CBuilder6\Include\winnt.h 2458: */
/* C:\Program Files\Borland\CBuilder6\Include\winnt.h 2459: */
/* C:\Program Files\Borland\CBuilder6\Include\winnt.h 2460: */
/* C:\Program Files\Borland\CBuilder6\Include\winnt.h 2461: */
/* C:\Program Files\Borland\CBuilder6\Include\winnt.h 2462: */
/* C:\Program Files\Borland\CBuilder6\Include\winnt.h 2463: */
/* C:\Program Files\Borland\CBuilder6\Include\winnt.h 2464: */
/* C:\Program Files\Borland\CBuilder6\Include\winnt.h 2465: */
/* C:\Program Files\Borland\CBuilder6\Include\winnt.h 2466: */
/* C:\Program Files\Borland\CBuilder6\Include\winnt.h 2467: */
/* C:\Program Files\Borland\CBuilder6\Include\winnt.h 2468: */
/* C:\Program Files\Borland\CBuilder6\Include\winnt.h 2469: */
/* C:\Program Files\Borland\CBuilder6\Include\winnt.h 2470: */
/* C:\Program Files\Borland\CBuilder6\Include\winnt.h 2471: */
/* C:\Program Files\Borland\CBuilder6\Include\winnt.h 2472: */
/* C:\Program Files\Borland\CBuilder6\Include\winnt.h 2473: */
/* C:\Program Files\Borland\CBuilder6\Include\winnt.h 2474: */
/* C:\Program Files\Borland\CBuilder6\Include\winnt.h 2475: */
/* C:\Program Files\Borland\CBuilder6\Include\winnt.h 2476: */
/* C:\Program Files\Borland\CBuilder6\Include\winnt.h 2477: */
/* C:\Program Files\Borland\CBuilder6\Include\winnt.h 2478: */
/* C:\Program Files\Borland\CBuilder6\Include\winnt.h 2479: */
/* C:\Program Files\Borland\CBuilder6\Include\winnt.h 2480: */
/* C:\Program Files\Borland\CBuilder6\Include\winnt.h 2481: */
/* C:\Program Files\Borland\CBuilder6\Include\winnt.h 2482: */
/* C:\Program Files\Borland\CBuilder6\Include\winnt.h 2483: */
/* C:\Program Files\Borland\CBuilder6\Include\winnt.h 2484: */
/* C:\Program Files\Borland\CBuilder6\Include\winnt.h 2485: */
/* C:\Program Files\Borland\CBuilder6\Include\winnt.h 2486: */
/* C:\Program Files\Borland\CBuilder6\Include\winnt.h 2487: */
/* C:\Program Files\Borland\CBuilder6\Include\winnt.h 2488: */
/* C:\Program Files\Borland\CBuilder6\Include\winnt.h 2489: */
/* C:\Program Files\Borland\CBuilder6\Include\winnt.h 2490: */
/* C:\Program Files\Borland\CBuilder6\Include\winnt.h 2491: */
/* C:\Program Files\Borland\CBuilder6\Include\winnt.h 2492: */
/* C:\Program Files\Borland\CBuilder6\Include\winnt.h 2493: */
/* C:\Program Files\Borland\CBuilder6\Include\winnt.h 2494: */
/* C:\Program Files\Borland\CBuilder6\Include\winnt.h 2495: */
/* C:\Program Files\Borland\CBuilder6\Include\winnt.h 2496: */
/* C:\Program Files\Borland\CBuilder6\Include\winnt.h 2497: */
/* C:\Program Files\Borland\CBuilder6\Include\winnt.h 2498: */
/* C:\Program Files\Borland\CBuilder6\Include\winnt.h 2499: */
/* C:\Program Files\Borland\CBuilder6\Include\winnt.h 2500: */
/* C:\Program Files\Borland\CBuilder6\Include\winnt.h 2501: */
/* C:\Program Files\Borland\CBuilder6\Include\winnt.h 2502: */
/* C:\Program Files\Borland\CBuilder6\Include\winnt.h 2503: */
/* C:\Program Files\Borland\CBuilder6\Include\winnt.h 2504: */
/* C:\Program Files\Borland\CBuilder6\Include\winnt.h 2505: */
/* C:\Program Files\Borland\CBuilder6\Include\winnt.h 2506: */
/* C:\Program Files\Borland\CBuilder6\Include\winnt.h 2507: */
/* C:\Program Files\Borland\CBuilder6\Include\winnt.h 2508: */
/* C:\Program Files\Borland\CBuilder6\Include\winnt.h 2509: */
/* C:\Program Files\Borland\CBuilder6\Include\winnt.h 2510: */
/* C:\Program Files\Borland\CBuilder6\Include\winnt.h 2511: */
/* C:\Program Files\Borland\CBuilder6\Include\winnt.h 2512: */
/* C:\Program Files\Borland\CBuilder6\Include\winnt.h 2513: */
/* C:\Program Files\Borland\CBuilder6\Include\winnt.h 2514: */
/* C:\Program Files\Borland\CBuilder6\Include\winnt.h 2515: */
/* C:\Program Files\Borland\CBuilder6\Include\winnt.h 2516: */
/* C:\Program Files\Borland\CBuilder6\Include\winnt.h 2517: */
/* C:\Program Files\Borland\CBuilder6\Include\winnt.h 2518: */
/* C:\Program Files\Borland\CBuilder6\Include\winnt.h 2519: */
/* C:\Program Files\Borland\CBuilder6\Include\winnt.h 2520: */
/* C:\Program Files\Borland\CBuilder6\Include\winnt.h 2521: */
/* C:\Program Files\Borland\CBuilder6\Include\winnt.h 2522: */
/* C:\Program Files\Borland\CBuilder6\Include\winnt.h 2523: */
/* C:\Program Files\Borland\CBuilder6\Include\winnt.h 2524: */
/* C:\Program Files\Borland\CBuilder6\Include\winnt.h 2525: */
/* C:\Program Files\Borland\CBuilder6\Include\winnt.h 2526: */
/* C:\Program Files\Borland\CBuilder6\Include\winnt.h 2527: */
/* C:\Program Files\Borland\CBuilder6\Include\winnt.h 2528: */
/* C:\Program Files\Borland\CBuilder6\Include\winnt.h 2529: */
/* C:\Program Files\Borland\CBuilder6\Include\winnt.h 2530: */
/* C:\Program Files\Borland\CBuilder6\Include\winnt.h 2531: */
/* C:\Program Files\Borland\CBuilder6\Include\winnt.h 2532: */
/* C:\Program Files\Borland\CBuilder6\Include\winnt.h 2533: */
/* C:\Program Files\Borland\CBuilder6\Include\winnt.h 2534: */
/* C:\Program Files\Borland\CBuilder6\Include\winnt.h 2535: */
/* C:\Program Files\Borland\CBuilder6\Include\winnt.h 2536: */
/* C:\Program Files\Borland\CBuilder6\Include\winnt.h 2537: */
/* C:\Program Files\Borland\CBuilder6\Include\winnt.h 2538: */
/* C:\Program Files\Borland\CBuilder6\Include\winnt.h 2539: */
/* C:\Program Files\Borland\CBuilder6\Include\winnt.h 2540: */
/* C:\Program Files\Borland\CBuilder6\Include\winnt.h 2541: */
/* C:\Program Files\Borland\CBuilder6\Include\winnt.h 2542: */
/* C:\Program Files\Borland\CBuilder6\Include\winnt.h 2543: */
/* C:\Program Files\Borland\CBuilder6\Include\winnt.h 2544: */
/* C:\Program Files\Borland\CBuilder6\Include\winnt.h 2545: */
/* C:\Program Files\Borland\CBuilder6\Include\winnt.h 2546: */
/* C:\Program Files\Borland\CBuilder6\Include\winnt.h 2547: */
/* C:\Program Files\Borland\CBuilder6\Include\winnt.h 2548: */
/* C:\Program Files\Borland\CBuilder6\Include\winnt.h 2549: */
/* C:\Program Files\Borland\CBuilder6\Include\winnt.h 2550: */
/* C:\Program Files\Borland\CBuilder6\Include\winnt.h 2551: */
/* C:\Program Files\Borland\CBuilder6\Include\winnt.h 2552: */
/* C:\Program Files\Borland\CBuilder6\Include\winnt.h 2553: */
/* C:\Program Files\Borland\CBuilder6\Include\winnt.h 2554: */
/* C:\Program Files\Borland\CBuilder6\Include\winnt.h 2555: */
/* C:\Program Files\Borland\CBuilder6\Include\winnt.h 2556: */
/* C:\Program Files\Borland\CBuilder6\Include\winnt.h 2557: */
/* C:\Program Files\Borland\CBuilder6\Include\winnt.h 2558: */
/* C:\Program Files\Borland\CBuilder6\Include\winnt.h 2559: */
/* C:\Program Files\Borland\CBuilder6\Include\winnt.h 2560: */
/* C:\Program Files\Borland\CBuilder6\Include\winnt.h 2561: */
/* C:\Program Files\Borland\CBuilder6\Include\winnt.h 2562: */
/* C:\Program Files\Borland\CBuilder6\Include\winnt.h 2563: */
/* C:\Program Files\Borland\CBuilder6\Include\winnt.h 2564: */
/* C:\Program Files\Borland\CBuilder6\Include\winnt.h 2565: */
/* C:\Program Files\Borland\CBuilder6\Include\winnt.h 2566: */
/* C:\Program Files\Borland\CBuilder6\Include\winnt.h 2567: */
/* C:\Program Files\Borland\CBuilder6\Include\winnt.h 2568: */
/* C:\Program Files\Borland\CBuilder6\Include\winnt.h 2569: */
/* C:\Program Files\Borland\CBuilder6\Include\winnt.h 2570: */
/* C:\Program Files\Borland\CBuilder6\Include\winnt.h 2571: */
/* C:\Program Files\Borland\CBuilder6\Include\winnt.h 2572: */
/* C:\Program Files\Borland\CBuilder6\Include\winnt.h 2573: */
/* C:\Program Files\Borland\CBuilder6\Include\winnt.h 2574: */
/* C:\Program Files\Borland\CBuilder6\Include\winnt.h 2575: */
/* C:\Program Files\Borland\CBuilder6\Include\winnt.h 2576: */
/* C:\Program Files\Borland\CBuilder6\Include\winnt.h 2577: */
/* C:\Program Files\Borland\CBuilder6\Include\winnt.h 2578: */
/* C:\Program Files\Borland\CBuilder6\Include\winnt.h 2579: */
/* C:\Program Files\Borland\CBuilder6\Include\winnt.h 2580: */
/* C:\Program Files\Borland\CBuilder6\Include\winnt.h 2581: */
/* C:\Program Files\Borland\CBuilder6\Include\winnt.h 2582: */
/* C:\Program Files\Borland\CBuilder6\Include\winnt.h 2583: */
/* C:\Program Files\Borland\CBuilder6\Include\winnt.h 2584: */
/* C:\Program Files\Borland\CBuilder6\Include\winnt.h 2585: */
/* C:\Program Files\Borland\CBuilder6\Include\winnt.h 2586: */
/* C:\Program Files\Borland\CBuilder6\Include\winnt.h 2587: */
/* C:\Program Files\Borland\CBuilder6\Include\winnt.h 2588: */
/* C:\Program Files\Borland\CBuilder6\Include\winnt.h 2589: */
/* C:\Program Files\Borland\CBuilder6\Include\winnt.h 2590: */
/* C:\Program Files\Borland\CBuilder6\Include\winnt.h 2591: */
/* C:\Program Files\Borland\CBuilder6\Include\winnt.h 2592: */
/* C:\Program Files\Borland\CBuilder6\Include\winnt.h 2593: */
/* C:\Program Files\Borland\CBuilder6\Include\winnt.h 2594: */
/* C:\Program Files\Borland\CBuilder6\Include\winnt.h 2595: */
/* C:\Program Files\Borland\CBuilder6\Include\winnt.h 2596: */
/* C:\Program Files\Borland\CBuilder6\Include\winnt.h 2597: */
/* C:\Program Files\Borland\CBuilder6\Include\winnt.h 2598: */
/* C:\Program Files\Borland\CBuilder6\Include\winnt.h 2599: */
/* C:\Program Files\Borland\CBuilder6\Include\winnt.h 2600: */
/* C:\Program Files\Borland\CBuilder6\Include\winnt.h 2601: */
/* C:\Program Files\Borland\CBuilder6\Include\winnt.h 2602: */
/* C:\Program Files\Borland\CBuilder6\Include\winnt.h 2603: */
/* C:\Program Files\Borland\CBuilder6\Include\winnt.h 2604: */
/* C:\Program Files\Borland\CBuilder6\Include\winnt.h 2605: */
/* C:\Program Files\Borland\CBuilder6\Include\winnt.h 2606: */
/* C:\Program Files\Borland\CBuilder6\Include\winnt.h 2607: */
/* C:\Program Files\Borland\CBuilder6\Include\winnt.h 2608: */
/* C:\Program Files\Borland\CBuilder6\Include\winnt.h 2609: */
/* C:\Program Files\Borland\CBuilder6\Include\winnt.h 2610: */
/* C:\Program Files\Borland\CBuilder6\Include\winnt.h 2611: */
/* C:\Program Files\Borland\CBuilder6\Include\winnt.h 2612: */
/* C:\Program Files\Borland\CBuilder6\Include\winnt.h 2613: */
/* C:\Program Files\Borland\CBuilder6\Include\winnt.h 2614: */
/* C:\Program Files\Borland\CBuilder6\Include\winnt.h 2615: */
/* C:\Program Files\Borland\CBuilder6\Include\winnt.h 2616: */
/* C:\Program Files\Borland\CBuilder6\Include\winnt.h 2617: */
/* C:\Program Files\Borland\CBuilder6\Include\winnt.h 2618: */
/* C:\Program Files\Borland\CBuilder6\Include\winnt.h 2619: */
/* C:\Program Files\Borland\CBuilder6\Include\winnt.h 2620: */
/* C:\Program Files\Borland\CBuilder6\Include\winnt.h 2621: */
/* C:\Program Files\Borland\CBuilder6\Include\winnt.h 2622: */
/* C:\Program Files\Borland\CBuilder6\Include\winnt.h 2623: */
/* C:\Program Files\Borland\CBuilder6\Include\winnt.h 2624: */
/* C:\Program Files\Borland\CBuilder6\Include\winnt.h 2625: */
/* C:\Program Files\Borland\CBuilder6\Include\winnt.h 2626: */
/* C:\Program Files\Borland\CBuilder6\Include\winnt.h 2627: */
/* C:\Program Files\Borland\CBuilder6\Include\winnt.h 2628: */
/* C:\Program Files\Borland\CBuilder6\Include\winnt.h 2629: */
/* C:\Program Files\Borland\CBuilder6\Include\winnt.h 2630: */
/* C:\Program Files\Borland\CBuilder6\Include\winnt.h 2631: */
/* C:\Program Files\Borland\CBuilder6\Include\winnt.h 2632: */
/* C:\Program Files\Borland\CBuilder6\Include\winnt.h 2633: */
/* C:\Program Files\Borland\CBuilder6\Include\winnt.h 2634: */
/* C:\Program Files\Borland\CBuilder6\Include\winnt.h 2635: */
/* C:\Program Files\Borland\CBuilder6\Include\winnt.h 2636: */
/* C:\Program Files\Borland\CBuilder6\Include\winnt.h 2637: */
/* C:\Program Files\Borland\CBuilder6\Include\winnt.h 2638: */
/* C:\Program Files\Borland\CBuilder6\Include\winnt.h 2639: */
/* C:\Program Files\Borland\CBuilder6\Include\winnt.h 2640: */
/* C:\Program Files\Borland\CBuilder6\Include\winnt.h 2641: */
/* C:\Program Files\Borland\CBuilder6\Include\winnt.h 2642: */
/* C:\Program Files\Borland\CBuilder6\Include\winnt.h 2643: */
/* C:\Program Files\Borland\CBuilder6\Include\winnt.h 2644: */
/* C:\Program Files\Borland\CBuilder6\Include\winnt.h 2645: */
/* C:\Program Files\Borland\CBuilder6\Include\winnt.h 2646: */
/* C:\Program Files\Borland\CBuilder6\Include\winnt.h 2647: */
/* C:\Program Files\Borland\CBuilder6\Include\winnt.h 2648: */
/* C:\Program Files\Borland\CBuilder6\Include\winnt.h 2649: */
/* C:\Program Files\Borland\CBuilder6\Include\winnt.h 2650: */
/* C:\Program Files\Borland\CBuilder6\Include\winnt.h 2651: */
/* C:\Program Files\Borland\CBuilder6\Include\winnt.h 2652: */
/* C:\Program Files\Borland\CBuilder6\Include\winnt.h 2653: */
/* C:\Program Files\Borland\CBuilder6\Include\winnt.h 2654: */
/* C:\Program Files\Borland\CBuilder6\Include\winnt.h 2655: */
/* C:\Program Files\Borland\CBuilder6\Include\winnt.h 2656: */
/* C:\Program Files\Borland\CBuilder6\Include\winnt.h 2657: */
/* C:\Program Files\Borland\CBuilder6\Include\winnt.h 2658: */
/* C:\Program Files\Borland\CBuilder6\Include\winnt.h 2659: */
/* C:\Program Files\Borland\CBuilder6\Include\winnt.h 2660: */
/* C:\Program Files\Borland\CBuilder6\Include\winnt.h 2661: */
/* C:\Program Files\Borland\CBuilder6\Include\winnt.h 2662: */
/* C:\Program Files\Borland\CBuilder6\Include\winnt.h 2663: */
/* C:\Program Files\Borland\CBuilder6\Include\winnt.h 2664: */
/* C:\Program Files\Borland\CBuilder6\Include\winnt.h 2665: */
/* C:\Program Files\Borland\CBuilder6\Include\winnt.h 2666: */
/* C:\Program Files\Borland\CBuilder6\Include\winnt.h 2667: */
/* C:\Program Files\Borland\CBuilder6\Include\winnt.h 2668: */
/* C:\Program Files\Borland\CBuilder6\Include\winnt.h 2669: */
/* C:\Program Files\Borland\CBuilder6\Include\winnt.h 2670: */
/* C:\Program Files\Borland\CBuilder6\Include\winnt.h 2671: */
/* C:\Program Files\Borland\CBuilder6\Include\winnt.h 2672: */
/* C:\Program Files\Borland\CBuilder6\Include\winnt.h 2673: */
/* C:\Program Files\Borland\CBuilder6\Include\winnt.h 2674: */
/* C:\Program Files\Borland\CBuilder6\Include\winnt.h 2675: */
/* C:\Program Files\Borland\CBuilder6\Include\winnt.h 2676: */
/* C:\Program Files\Borland\CBuilder6\Include\winnt.h 2677: */
/* C:\Program Files\Borland\CBuilder6\Include\winnt.h 2678: */
/* C:\Program Files\Borland\CBuilder6\Include\winnt.h 2679: */
/* C:\Program Files\Borland\CBuilder6\Include\winnt.h 2680: */
/* C:\Program Files\Borland\CBuilder6\Include\winnt.h 2681: */
/* C:\Program Files\Borland\CBuilder6\Include\winnt.h 2682: */
/* C:\Program Files\Borland\CBuilder6\Include\winnt.h 2683: */
/* C:\Program Files\Borland\CBuilder6\Include\winnt.h 2684: */
/* C:\Program Files\Borland\CBuilder6\Include\winnt.h 2685: */
/* C:\Program Files\Borland\CBuilder6\Include\winnt.h 2686: */
/* C:\Program Files\Borland\CBuilder6\Include\winnt.h 2687: */
/* C:\Program Files\Borland\CBuilder6\Include\winnt.h 2688: */
/* C:\Program Files\Borland\CBuilder6\Include\winnt.h 2689: */
/* C:\Program Files\Borland\CBuilder6\Include\winnt.h 2690: */
/* C:\Program Files\Borland\CBuilder6\Include\winnt.h 2691: */
/* C:\Program Files\Borland\CBuilder6\Include\winnt.h 2692: */
/* C:\Program Files\Borland\CBuilder6\Include\winnt.h 2693: */
/* C:\Program Files\Borland\CBuilder6\Include\winnt.h 2694: */
/* C:\Program Files\Borland\CBuilder6\Include\winnt.h 2695: */
/* C:\Program Files\Borland\CBuilder6\Include\winnt.h 2696: */
/* C:\Program Files\Borland\CBuilder6\Include\winnt.h 2697: */
/* C:\Program Files\Borland\CBuilder6\Include\winnt.h 2698: */
/* C:\Program Files\Borland\CBuilder6\Include\winnt.h 2699: */
/* C:\Program Files\Borland\CBuilder6\Include\winnt.h 2700: */
/* C:\Program Files\Borland\CBuilder6\Include\winnt.h 2701: */
/* C:\Program Files\Borland\CBuilder6\Include\winnt.h 2702: */
/* C:\Program Files\Borland\CBuilder6\Include\winnt.h 2703: */
/* C:\Program Files\Borland\CBuilder6\Include\winnt.h 2704: */
/* C:\Program Files\Borland\CBuilder6\Include\winnt.h 2705: */
/* C:\Program Files\Borland\CBuilder6\Include\winnt.h 2706: */
/* C:\Program Files\Borland\CBuilder6\Include\winnt.h 2707: */
/* C:\Program Files\Borland\CBuilder6\Include\winnt.h 2708: */
/* C:\Program Files\Borland\CBuilder6\Include\winnt.h 2709: */
/* C:\Program Files\Borland\CBuilder6\Include\winnt.h 2710: */
/* C:\Program Files\Borland\CBuilder6\Include\winnt.h 2711: */
/* C:\Program Files\Borland\CBuilder6\Include\winnt.h 2712: */
/* C:\Program Files\Borland\CBuilder6\Include\winnt.h 2713: */
/* C:\Program Files\Borland\CBuilder6\Include\winnt.h 2714: */
/* C:\Program Files\Borland\CBuilder6\Include\winnt.h 2715: */
/* C:\Program Files\Borland\CBuilder6\Include\winnt.h 2716: */
/* C:\Program Files\Borland\CBuilder6\Include\winnt.h 2717: */
/* C:\Program Files\Borland\CBuilder6\Include\winnt.h 2718: */
/* C:\Program Files\Borland\CBuilder6\Include\winnt.h 2719: */
/* C:\Program Files\Borland\CBuilder6\Include\winnt.h 2720: */
/* C:\Program Files\Borland\CBuilder6\Include\winnt.h 2721: */
/* C:\Program Files\Borland\CBuilder6\Include\winnt.h 2722: */
/* C:\Program Files\Borland\CBuilder6\Include\winnt.h 2723: */
/* C:\Program Files\Borland\CBuilder6\Include\winnt.h 2724: */
/* C:\Program Files\Borland\CBuilder6\Include\winnt.h 2725: */
/* C:\Program Files\Borland\CBuilder6\Include\winnt.h 2726: */
/* C:\Program Files\Borland\CBuilder6\Include\winnt.h 2727: */
/* C:\Program Files\Borland\CBuilder6\Include\winnt.h 2728: */
/* C:\Program Files\Borland\CBuilder6\Include\winnt.h 2729: */
/* C:\Program Files\Borland\CBuilder6\Include\winnt.h 2730: */
/* C:\Program Files\Borland\CBuilder6\Include\winnt.h 2731: */
/* C:\Program Files\Borland\CBuilder6\Include\winnt.h 2732: */
/* C:\Program Files\Borland\CBuilder6\Include\winnt.h 2733: */
/* C:\Program Files\Borland\CBuilder6\Include\winnt.h 2734: */
/* C:\Program Files\Borland\CBuilder6\Include\winnt.h 2735: */
/* C:\Program Files\Borland\CBuilder6\Include\winnt.h 2736: */
/* C:\Program Files\Borland\CBuilder6\Include\winnt.h 2737: */
/* C:\Program Files\Borland\CBuilder6\Include\winnt.h 2738: */
/* C:\Program Files\Borland\CBuilder6\Include\winnt.h 2739: */
/* C:\Program Files\Borland\CBuilder6\Include\winnt.h 2740: */
/* C:\Program Files\Borland\CBuilder6\Include\winnt.h 2741: */
/* C:\Program Files\Borland\CBuilder6\Include\winnt.h 2742: */
/* C:\Program Files\Borland\CBuilder6\Include\winnt.h 2743: */
/* C:\Program Files\Borland\CBuilder6\Include\winnt.h 2744: */
/* C:\Program Files\Borland\CBuilder6\Include\winnt.h 2745: */
/* C:\Program Files\Borland\CBuilder6\Include\winnt.h 2746: */
/* C:\Program Files\Borland\CBuilder6\Include\winnt.h 2747: */
/* C:\Program Files\Borland\CBuilder6\Include\winnt.h 2748: */
/* C:\Program Files\Borland\CBuilder6\Include\winnt.h 2749: */
/* C:\Program Files\Borland\CBuilder6\Include\winnt.h 2750: */
/* C:\Program Files\Borland\CBuilder6\Include\winnt.h 2751: */
/* C:\Program Files\Borland\CBuilder6\Include\winnt.h 2752: */
/* C:\Program Files\Borland\CBuilder6\Include\winnt.h 2753: */
/* C:\Program Files\Borland\CBuilder6\Include\winnt.h 2754: */
/* C:\Program Files\Borland\CBuilder6\Include\winnt.h 2755: */
/* C:\Program Files\Borland\CBuilder6\Include\winnt.h 2756: */
/* C:\Program Files\Borland\CBuilder6\Include\winnt.h 2757: */
/* C:\Program Files\Borland\CBuilder6\Include\winnt.h 2758: */
[truncated: 14,009,333 more chars]
