# Supplementary material for: A medical imaging analysis system for trigger finger using an adaptive texture-based active shape model (ATASM) in ultrasound images
Source: PLoS One. 2017 Oct 27;12(10):e0187042. doi: 10.1371/journal.pone.0187042 (PMC5659776; doi:10.1371/journal.pone.0187042)
Supplement: S1 File — (ZIP) [file pone.0187042.s004.zip › ATASM_public/Unit2.cpp]

//---------------------------------------------------------------------------

#include <vcl.h>
#pragma hdrstop

#include "ImgProc.h"
#include "Unit2.h"
//---------------------------------------------------------------------------
#pragma package(smart_init)
#pragma resource "*.dfm"
TForm2 *Form2;
double *line;
//---------------------------------------------------------------------------
__fastcall TForm2::TForm2(TComponent* Owner)
    : TForm(Owner)
{
/*
    int i;
    line = new double[256];
    for (i=0;i<256;i++) {
        line[i] = 0;
    }
    line[0] = Chart1->Series[0]->MaxXValue();
    Chart1->AddSeries(new TBarSeries(Chart1));
    Chart1->Series[1]->AddArray(line, 255);
*/
}
//---------------------------------------------------------------------------

void __fastcall TForm2::TrackBar1Change(TObject *Sender)
{
    lbTh->Caption = TrackBar1->Position;

/*
    Graphics::TBitmap *th = ImgProc::Threshold(*(source->Picture->Bitmap), TrackBar1->Position);
    Graphics::TBitmap *ov = ImgProc::Overlap(*(source->Picture->Bitmap), *th, clRed);
    Image1->Picture->Bitmap->Assign(ov);
    delete th;
    delete ov;
*/

    radChange();

    int i;
    line = new double[256];
    for (i=0;i<256;i++) {
        line[i] = 0;
    }
    line[TrackBar1->Position] = Chart1->Series[0]->MaxYValue();
    Chart1->Series[3]->Clear();
    Chart1->Series[3]->AddArray(line, 255);


}
//---------------------------------------------------------------------------
void TForm2::Init() {

    double *g_hist = ImgProc::PixDens(*(Image1->Picture->Bitmap));

    Chart1->RemoveAllSeries();
    Chart1->AddSeries(new TBarSeries(Chart1));
    Chart1->Series[0]->Title = "Global";
    Chart1->Series[0]->Marks->Visible = false;
            /////////////////////////////////////////
    double mean = CalMean(g_hist);
    double std = CalStd(g_hist);

    int i;
    for (i=0;i<256;i++) {
        if (g_hist[i] > 2500) {
            g_hist[i] = 2500;
        }
    }

    Chart1->Series[0]->AddArray(g_hist, 255);
    delete [] g_hist;

    double lMean[256] = {0};
    double lStd[256] = {0};

    lMean[(int)mean] = Chart1->Series[0]->MaxYValue();
    lStd[(int)(mean+std)] = Chart1->Series[0]->MaxYValue();
    Chart1->AddSeries(new TBarSeries(Chart1));
    Chart1->AddSeries(new TBarSeries(Chart1));
    Chart1->Series[1]->AddArray(lMean, 255);
    Chart1->Series[2]->AddArray(lStd, 255);
    Chart1->Series[1]->Marks->Visible = false;
    Chart1->Series[2]->Marks->Visible = false;
    Chart1->Series[1]->Title = "Mean";
    Chart1->Series[2]->Title = "Mean+Std";


    line = new double[256];
    for (i=0;i<256;i++) {
        line[i] = 0;
    }
    line[0] = Chart1->Series[0]->MaxYValue();
    Chart1->AddSeries(new TBarSeries(Chart1));
    Chart1->Series[3]->AddArray(line, 255);
    Chart1->Series[3]->Marks->Visible = false;
    Chart1->Series[3]->Title = "Threshold";
}
//---------------------------------------------------------------------------

void TForm2::radChange() {
    if (radOv->Checked) {
        Graphics::TBitmap *th = ImgProc::Threshold(*(source->Picture->Bitmap), TrackBar1->Position);
        Graphics::TBitmap *ov = ImgProc::Overlap(*(source->Picture->Bitmap), *th, clRed);
        Image1->Picture->Bitmap->Assign(ov);
        delete th;
        delete ov;
    } else if (radTh->Checked) {
        Graphics::TBitmap *th = ImgProc::Threshold(*(source->Picture->Bitmap), TrackBar1->Position);
        Image1->Picture->Bitmap->Assign(th);
        delete th;
    } else if (radOri->Checked) {
        Image1->Picture->Bitmap->Assign(source->Picture->Bitmap);
    }
}
void __fastcall TForm2::radOvClick(TObject *Sender)
{
    radChange();
}
//---------------------------------------------------------------------------

void __fastcall TForm2::radThClick(TObject *Sender)
{
    radChange();
}
//---------------------------------------------------------------------------

void __fastcall TForm2::radOriClick(TObject *Sender)
{
    radChange();
}
//---------------------------------------------------------------------------

double TForm2::CalMean(double *data) {
    int i;
    double value = 0;;
    int num = 0;
    for (i=0;i<256;i++) {
        value += i*data[i];
        num+= data[i];
    }
    return value/num;
}

double TForm2::CalStd(double *data) {
    int i;
    double mean = 0;
    double value = 0;
    int num = 0;
    for (i=0;i<256;i++) {
        mean += i*data[i];
        num+= data[i];
    }
    mean /= num;

    for (i=0;i<256;i++) {
        value += data[i] * pow(i-mean, 2);
    }


    return sqrt(value/num);
}
