# Supplementary material for: A medical imaging analysis system for trigger finger using an adaptive texture-based active shape model (ATASM) in ultrasound images
Source: PLoS One. 2017 Oct 27;12(10):e0187042. doi: 10.1371/journal.pone.0187042 (PMC5659776; doi:10.1371/journal.pone.0187042)
Supplement: S1 File — (ZIP) [file pone.0187042.s004.zip › ATASM_public/Unit2.dfm]

object Form2: TForm2
  Left = 5
  Top = 4
  Width = 638
  Height = 448
  Caption = 'Form2'
  Color = clBtnFace
  Font.Charset = DEFAULT_CHARSET
  Font.Color = clWindowText
  Font.Height = -11
  Font.Name = 'MS Sans Serif'
  Font.Style = []
  OldCreateOrder = False
  PixelsPerInch = 96
  TextHeight = 13
  object lbTh: TLabel
    Left = 728
    Top = 376
    Width = 6
    Height = 13
    Caption = '0'
  end
  object TrackBar1: TTrackBar
    Left = 448
    Top = 368
    Width = 265
    Height = 45
    Max = 255
    Orientation = trHorizontal
    Frequency = 1
    Position = 0
    SelEnd = 0
    SelStart = 0
    TabOrder = 0
    TickMarks = tmBottomRight
    TickStyle = tsAuto
    OnChange = TrackBar1Change
  end
  object ScrollBox1: TScrollBox
    Left = 0
    Top = 0
    Width = 433
    Height = 449
    TabOrder = 1
    object Image1: TImage
      Left = 0
      Top = 0
      Width = 105
      Height = 105
      AutoSize = True
    end
    object source: TImage
      Left = 0
      Top = 0
      Width = 105
      Height = 105
      AutoSize = True
      Visible = False
    end
  end
  object Chart1: TChart
    Left = 448
    Top = -8
    Width = 313
    Height = 369
    BackWall.Brush.Color = clWhite
    BackWall.Brush.Style = bsClear
    Foot.Visible = False
    Title.Text.Strings = (
      'TChart')
    Title.Visible = False
    AxisVisible = False
    View3D = False
    TabOrder = 2
  end
  object radOri: TRadioButton
    Left = 456
    Top = 424
    Width = 49
    Height = 17
    Caption = 'Origin'
    Checked = True
    TabOrder = 3
    TabStop = True
    OnClick = radOriClick
  end
  object radOv: TRadioButton
    Left = 592
    Top = 424
    Width = 65
    Height = 17
    Caption = 'Overlap'
    TabOrder = 4
    OnClick = radOvClick
  end
  object radTh: TRadioButton
    Left = 512
    Top = 424
    Width = 73
    Height = 17
    Caption = 'Threshold'
    TabOrder = 5
    OnClick = radThClick
  end
end
