# Supplementary material for: A medical imaging analysis system for trigger finger using an adaptive texture-based active shape model (ATASM) in ultrasound images
Source: PLoS One. 2017 Oct 27;12(10):e0187042. doi: 10.1371/journal.pone.0187042 (PMC5659776; doi:10.1371/journal.pone.0187042)
Supplement: S1 File — (ZIP) [file pone.0187042.s004.zip › ATASM_public/Unit2.h]

//---------------------------------------------------------------------------

#ifndef Unit2H
#define Unit2H
//---------------------------------------------------------------------------
#include <Classes.hpp>
#include <Controls.hpp>
#include <StdCtrls.hpp>
#include <Forms.hpp>
#include <ComCtrls.hpp>
#include <Chart.hpp>
#include <ExtCtrls.hpp>
#include <TeEngine.hpp>
#include <TeeProcs.hpp>
#include <Series.hpp>
//---------------------------------------------------------------------------
class TForm2 : public TForm
{
__published:	// IDE-managed Components
    TTrackBar *TrackBar1;
    TLabel *lbTh;
    TImage *Image1;
    TScrollBox *ScrollBox1;
    TChart *Chart1;
    TImage *source;
    TRadioButton *radOri;
    TRadioButton *radOv;
    TRadioButton *radTh;
    void __fastcall TrackBar1Change(TObject *Sender);
    void __fastcall radOvClick(TObject *Sender);
    void __fastcall radThClick(TObject *Sender);
    void __fastcall radOriClick(TObject *Sender);
private:	// User declarations
public:		// User declarations
    __fastcall TForm2(TComponent* Owner);
    void Init();
    void radChange();
    double CalMean(double *data);
    double CalStd(double *data);

};
//---------------------------------------------------------------------------
extern PACKAGE TForm2 *Form2;
//---------------------------------------------------------------------------
#endif
