# Supplementary material for: A medical imaging analysis system for trigger finger using an adaptive texture-based active shape model (ATASM) in ultrasound images
Source: PLoS One. 2017 Oct 27;12(10):e0187042. doi: 10.1371/journal.pone.0187042 (PMC5659776; doi:10.1371/journal.pone.0187042)
Supplement: S1 File — (ZIP) [file pone.0187042.s004.zip › ATASM_public/Unit3.cpp]

//---------------------------------------------------------------------------

#include <vcl.h>
#pragma hdrstop

#include "Unit3.h"
//---------------------------------------------------------------------------
#pragma package(smart_init)
#pragma resource "*.dfm"
TForm3 *Form3;
//---------------------------------------------------------------------------
__fastcall TForm3::TForm3(TComponent* Owner)
    : TForm(Owner)
{
}
//---------------------------------------------------------------------------
 
