# Supplementary material for: A medical imaging analysis system for trigger finger using an adaptive texture-based active shape model (ATASM) in ultrasound images
Source: PLoS One. 2017 Oct 27;12(10):e0187042. doi: 10.1371/journal.pone.0187042 (PMC5659776; doi:10.1371/journal.pone.0187042)
Supplement: S1 File — (ZIP) [file pone.0187042.s004.zip › ATASM_public/Unit3.dfm]

object Form3: TForm3
  Left = 729
  Top = 275
  Width = 544
  Height = 421
  Caption = 'Form3'
  Color = clBtnFace
  Font.Charset = DEFAULT_CHARSET
  Font.Color = clWindowText
  Font.Height = -11
  Font.Name = 'MS Sans Serif'
  Font.Style = []
  OldCreateOrder = False
  PixelsPerInch = 96
  TextHeight = 13
  object Image1: TImage
    Left = 16
    Top = 8
    Width = 105
    Height = 105
    AutoSize = True
  end
  object Image2: TImage
    Left = 424
    Top = 8
    Width = 105
    Height = 105
    AutoSize = True
  end
end
