# Supplementary material for: A medical imaging analysis system for trigger finger using an adaptive texture-based active shape model (ATASM) in ultrasound images
Source: PLoS One. 2017 Oct 27;12(10):e0187042. doi: 10.1371/journal.pone.0187042 (PMC5659776; doi:10.1371/journal.pone.0187042)
Supplement: S1 File — (ZIP) [file pone.0187042.s004.zip › ATASM_public/Unit3.h]

//---------------------------------------------------------------------------

#ifndef Unit3H
#define Unit3H
//---------------------------------------------------------------------------
#include <Classes.hpp>
#include <Controls.hpp>
#include <StdCtrls.hpp>
#include <Forms.hpp>
#include <ExtCtrls.hpp>
//---------------------------------------------------------------------------
class TForm3 : public TForm
{
__published:	// IDE-managed Components
    TImage *Image1;
    TImage *Image2;
private:	// User declarations
public:		// User declarations
    __fastcall TForm3(TComponent* Owner);
};
//---------------------------------------------------------------------------
extern PACKAGE TForm3 *Form3;
//---------------------------------------------------------------------------
#endif
